# Supplementary material for: Gut transcriptomic changes during hibernation in the greater horseshoe bat (Rhinolophus ferrumequinum)
Source: Front Zool. 2020 Jul 17;17:21. doi: 10.1186/s12983-020-00366-w (PMC7366455; doi:10.1186/s12983-020-00366-w)
Supplement: Supplementary file 6 — Additional file 6: Table S1. Sequencing data collected from RNA-seq. Table S2. Summaries of assemblies generated by TRINITY. [file 12983_2020_366_MOESM6_ESM.xlsx]

## Sheet: Table S1
Table S1. Sequencing data collected from RNA-seq per sample.
Sample ID	Physiological States	Clean Reads
TP-S1	Torpor	51853594
		42472676
TP-S2		48409920
		22256780
TP-S3		52407016
		51085404
TP-S4		50870970
		51449634
TP-S5		41225368
		43491628
TP-S6		49958944
		51528760
AS_S1	Arousal	52420916
		52070750
AS_S2		51425368
		51529918
AS_S3		51191572
		52095814
WAT_S1	Winter Active	52114664
		52748086
WAT_S2		52466488
		52146102
WAT_S3		52338348
		52841370
SAT_S1	Summer Active	52171136
		45504338
SAT_S2		51737468
		31089732
SAT_S3		51045924
		51575018

## Sheet: Table S2
Table S2. Summaries of assemblies generated by TRINITY.
Assembly	Transcripts	Genes	N50	C	F	M	Total
Torpor	79350	57190	1029	0.787	0.131	0.082	0.918
Arousal	48220	33574	1341	0.79	0.105	0.105	0.895
Winter Active	52573	36759	1260	0.777	0.116	0.107	0.893
Summer Active	59954	44197	1308	0.808	0.097	0.095	0.905
All samples merged	120412	92779	942	0.784	0.148	0.068	0.932
The final reference transcriptome	22847	14009	2268	0.891	0.02	0.089	0.911
C: Complete BUSCOs
F: Fragmented BUSCOs
M: Missing BUSCOs
T: The total proportion of complete BUSCOs and fragmented BUSCOs
