# Supplementary material for: Gut transcriptomic changes during hibernation in the greater horseshoe bat (Rhinolophus ferrumequinum)
Source: Front Zool. 2020 Jul 17;17:21. doi: 10.1186/s12983-020-00366-w (PMC7366455; doi:10.1186/s12983-020-00366-w)
Supplement: Supplementary file 7 — Additional file 7: Table S3. Details of DEGs identified in each pairwise comparison of four physiological states using edgeR. [file 12983_2020_366_MOESM7_ESM.xlsx]

## Sheet: Torpor vs Summer Active
DEGs	sampleA	sampleB	log2FoldChange	log2CPM	PValue	FDR
GKN2	Torpor	Summer Active	-6.4217	1.51585	1.041e-19	9.68613e-17
HBB	Torpor	Summer Active	-5.63554	4.04644	1.40639e-17	7.5496e-15
LOC109460663	Torpor	Summer Active	-5.11554	4.48613	5.19276e-22	6.58867e-19
CUNH6orf58	Torpor	Summer Active	-5.09073	4.81212	9.45639e-07	2.23321e-05
ITGAD	Torpor	Summer Active	-4.63885	3.5087	3.40357e-44	2.37518e-40
MUC5B	Torpor	Summer Active	-4.43714	1.94848	4.47559e-14	1.13574e-11
ADGRF1	Torpor	Summer Active	-4.16584	2.6472	4.62106e-15	1.60443e-12
REG3G	Torpor	Summer Active	-4.04769	6.06487	3.98055e-26	7.93665e-23
SFN	Torpor	Summer Active	-3.80317	6.17527	1.81219e-07	5.88204e-06
B3GNT3	Torpor	Summer Active	-3.5865	5.20184	0.00258412	0.013163
SLC22A20P	Torpor	Summer Active	-3.58368	4.15076	1.02849e-79	1.43547e-75
LOC105300961	Torpor	Summer Active	-3.46831	4.05344	1.11403e-10	1.13493e-08
ATP6V1C2	Torpor	Summer Active	-3.39582	4.27288	0.00597041	0.0250031
HLA-DMA	Torpor	Summer Active	-3.30912	2.15009	2.37894e-07	7.29734e-06
APOL6	Torpor	Summer Active	-3.27075	6.32211	2.61168e-06	5.30941e-05
CHRND	Torpor	Summer Active	-3.02004	2.83816	1.65171e-19	1.35605e-16
OTOP3	Torpor	Summer Active	-2.93518	5.2366	0.000601374	0.00416545
PRSS56	Torpor	Summer Active	-2.87014	2.45141	1.96945e-41	9.16255e-38
ZBTB32	Torpor	Summer Active	-2.85555	3.38806	1.77304e-08	8.74426e-07
GGT1	Torpor	Summer Active	-2.82929	7.20167	3.10791e-30	1.07096e-26
IGF2BP3	Torpor	Summer Active	-2.79652	1.01178	5.19028e-09	3.16335e-07
SLC22A13	Torpor	Summer Active	-2.79179	4.94105	1.02297e-06	2.38717e-05
CYP4F2	Torpor	Summer Active	-2.71394	5.15182	1.56555e-21	1.6808e-18
CUNH17orf78	Torpor	Summer Active	-2.67544	1.73322	6.26511e-07	1.58986e-05
CCL16	Torpor	Summer Active	-2.66571	1.53127	2.38792e-08	1.10564e-06
TMEM145	Torpor	Summer Active	-2.60985	1.86043	6.02439e-15	1.9554e-12
Gvin1	Torpor	Summer Active	-2.54047	2.80557	0.000132361	0.00127404
CD180	Torpor	Summer Active	-2.48719	2.89033	1.16326e-13	2.45995e-11
MASP2	Torpor	Summer Active	-2.48708	1.42271	1.06632e-08	5.81353e-07
MUC4	Torpor	Summer Active	-2.47588	2.26416	0.0100671	0.0371023
ANKRD2	Torpor	Summer Active	-2.38326	3.39199	8.8335e-14	1.95243e-11
Aox4	Torpor	Summer Active	-2.38129	1.40268	7.46423e-12	1.01144e-09
HLA-DOB	Torpor	Summer Active	-2.32741	1.53977	0.00246917	0.0126933
LOC101405854	Torpor	Summer Active	-2.30734	5.63013	5.54945e-09	3.30999e-07
Mamu-DRA	Torpor	Summer Active	-2.30021	8.771	0.000171269	0.0015593
GPR55	Torpor	Summer Active	-2.2656	1.07512	3.94021e-08	1.66647e-06
HLA-DRB1	Torpor	Summer Active	-2.21939	6.89054	4.29213e-05	0.000511651
AQP3	Torpor	Summer Active	-2.21443	4.82294	2.06143e-11	2.52381e-09
ABCC12	Torpor	Summer Active	-2.21197	2.95149	5.16665e-06	9.13953e-05
ADRA2A	Torpor	Summer Active	-2.21185	5.57619	7.7671e-06	0.0001262
PTPRCAP	Torpor	Summer Active	-2.19086	5.74741	0.00126555	0.00755811
GNLY	Torpor	Summer Active	-2.18944	2.55346	3.15151e-05	0.00039449
PRF1	Torpor	Summer Active	-2.17478	1.82841	4.01343e-13	7.07449e-11
TMEM229B	Torpor	Summer Active	-2.1638	6.61178	5.46199e-11	6.0026e-09
SERPINE1	Torpor	Summer Active	-2.15597	3.38165	0.000304346	0.00245251
CYP2C42	Torpor	Summer Active	-2.12962	5.32665	1.9594e-05	0.000266284
C4BPA	Torpor	Summer Active	-2.11595	4.84495	1.12962e-07	3.94153e-06
Calml3	Torpor	Summer Active	-2.10673	4.27049	0.0069189	0.0279599
IL32	Torpor	Summer Active	-2.09109	8.4372	1.8707e-06	3.94998e-05
CASP14	Torpor	Summer Active	-2.09033	6.0752	1.23221e-22	1.7198e-19
SLC13A1	Torpor	Summer Active	-2.08366	6.9411	2.85131e-09	1.95077e-07
C2CD4B	Torpor	Summer Active	-2.08276	1.39643	0.000265782	0.00220805
FOS	Torpor	Summer Active	-2.06049	7.5147	1.1946e-06	2.71291e-05
CYP1A1	Torpor	Summer Active	-2.03928	5.87297	0.000276668	0.00227546
PLA2G2D	Torpor	Summer Active	-2.02835	1.71877	5.93913e-06	0.000101584
NUSAP1	Torpor	Summer Active	-2.01989	1.90068	4.41325e-06	8.00985e-05
AQP7	Torpor	Summer Active	-2.00376	6.21077	3.73098e-17	1.79563e-14
COL9A2	Torpor	Summer Active	-1.99784	1.46064	6.27963e-09	3.66714e-07
SLC39A5	Torpor	Summer Active	-1.99323	6.08544	7.00171e-15	2.17162e-12
SLC35E2B	Torpor	Summer Active	-1.96258	3.87118	6.672e-07	1.67484e-05
CIITA	Torpor	Summer Active	-1.94625	4.18603	0.000172804	0.00157122
TP53INP1	Torpor	Summer Active	-1.94549	2.17803	0.000150834	0.00141478
PNLIPRP2	Torpor	Summer Active	-1.93556	6.4339	7.63916e-05	0.000827793
GPR18	Torpor	Summer Active	-1.93262	1.54611	2.56569e-08	1.15514e-06
GIMAP7	Torpor	Summer Active	-1.92738	4.07508	2.11365e-09	1.52851e-07
C3	Torpor	Summer Active	-1.92722	6.28039	5.55091e-13	9.44805e-11
JPH1	Torpor	Summer Active	-1.91869	2.61823	1.47565e-11	1.907e-09
CYP1A2	Torpor	Summer Active	-1.91008	4.37121	0.0013916	0.00814196
NR0B2	Torpor	Summer Active	-1.90736	4.53128	0.00473042	0.0209329
UCP3	Torpor	Summer Active	-1.90472	8.53486	6.06288e-14	1.43423e-11
DIO2	Torpor	Summer Active	-1.88973	4.65772	4.17117e-10	3.54982e-08
ZC3H12A	Torpor	Summer Active	-1.88837	4.76355	4.83469e-19	3.55146e-16
PIM3	Torpor	Summer Active	-1.88663	4.467	1.67469e-10	1.62317e-08
RNF186	Torpor	Summer Active	-1.87496	2.93918	8.48139e-06	0.000134823
FER1L4	Torpor	Summer Active	-1.86784	1.84498	2.44451e-06	5.02474e-05
COX3	Torpor	Summer Active	-1.86198	14.6775	5.2057e-14	1.27467e-11
CYP11A1	Torpor	Summer Active	-1.85583	1.457	0.00112082	0.00687015
GSTT2B	Torpor	Summer Active	-1.82622	6.99706	1.88551e-05	0.000258
ENPP3	Torpor	Summer Active	-1.82597	7.63887	0.000554025	0.00392116
CFI	Torpor	Summer Active	-1.82417	3.23229	8.14215e-08	2.99842e-06
CYP2C18	Torpor	Summer Active	-1.81133	7.15115	2.2465e-05	0.000300329
IMMP2L	Torpor	Summer Active	-1.80306	3.0136	1.04725e-05	0.000159047
MYPOP	Torpor	Summer Active	-1.7994	3.75374	4.41703e-14	1.13574e-11
SLC34A3	Torpor	Summer Active	-1.79516	7.33032	6.27391e-05	0.000698842
PYDC1	Torpor	Summer Active	-1.79233	6.38097	1.26209e-18	8.80748e-16
HLA-DQB1	Torpor	Summer Active	-1.78212	7.56513	0.000555749	0.00392645
AGMO	Torpor	Summer Active	-1.76501	2.13615	0.00877334	0.0335389
NAALADL1	Torpor	Summer Active	-1.76341	7.41108	0.00636638	0.0262343
PLA2G4F	Torpor	Summer Active	-1.74807	2.00616	1.37255e-11	1.79034e-09
GNA15	Torpor	Summer Active	-1.7436	4.69392	9.43756e-10	7.57012e-08
NFATC4	Torpor	Summer Active	-1.7408	2.44969	6.14428e-18	3.57316e-15
oxdD	Torpor	Summer Active	-1.73618	4.21948	0.00132306	0.00784115
FRMD5	Torpor	Summer Active	-1.72732	1.54184	6.16433e-07	1.57286e-05
SLC27A4	Torpor	Summer Active	-1.72557	6.88754	6.47518e-13	1.06322e-10
HLA-DMB	Torpor	Summer Active	-1.71621	6.81697	0.000653192	0.00444929
KIF18B	Torpor	Summer Active	-1.71607	2.08583	0.000710792	0.00478328
MAP3K21	Torpor	Summer Active	-1.71496	6.75787	1.88241e-10	1.81192e-08
FAXDC2	Torpor	Summer Active	-1.7047	6.77106	5.34019e-16	2.12952e-13
BATF2	Torpor	Summer Active	-1.688	4.33712	1.66703e-08	8.46064e-07
BST1	Torpor	Summer Active	-1.68458	3.35838	5.8275e-06	9.99194e-05
AURKB	Torpor	Summer Active	-1.67469	1.86547	0.000433407	0.00324869
ARSA	Torpor	Summer Active	-1.67261	5.76411	1.54554e-13	3.05365e-11
SLC25A34	Torpor	Summer Active	-1.66353	5.25427	1.52144e-11	1.94814e-09
PPOX	Torpor	Summer Active	-1.65894	5.38902	1.94179e-10	1.84365e-08
MKI67	Torpor	Summer Active	-1.6537	4.0713	4.40435e-06	8.0041e-05
PHOSPHO1	Torpor	Summer Active	-1.64959	6.79483	1.21917e-16	5.48904e-14
CTPS1	Torpor	Summer Active	-1.64868	6.75669	2.15082e-09	1.54737e-07
INSIG1	Torpor	Summer Active	-1.64233	4.91806	5.94758e-06	0.000101604
IL21R	Torpor	Summer Active	-1.64094	2.48296	2.15657e-07	6.76388e-06
BIRC5	Torpor	Summer Active	-1.63097	3.00088	8.01891e-05	0.000860922
ATOH1	Torpor	Summer Active	-1.62788	3.19457	8.72362e-05	0.000917525
CD37	Torpor	Summer Active	-1.62755	3.98222	3.4791e-13	6.38918e-11
CCNF	Torpor	Summer Active	-1.62612	1.31388	1.23713e-05	0.000182715
AQP10	Torpor	Summer Active	-1.62437	6.41813	6.78783e-06	0.000113052
RTP3	Torpor	Summer Active	-1.62342	3.7826	2.56064e-19	1.9855e-16
VWCE	Torpor	Summer Active	-1.61113	1.0461	2.63088e-07	7.89238e-06
RMI2	Torpor	Summer Active	-1.60731	1.65094	1.04012e-06	2.41546e-05
DUSP2	Torpor	Summer Active	-1.60098	1.65088	1.53689e-08	7.88618e-07
BUB1B	Torpor	Summer Active	-1.59846	1.93298	0.00274208	0.0138113
GIMAP8	Torpor	Summer Active	-1.58926	3.84571	1.97738e-10	1.86475e-08
MCM2	Torpor	Summer Active	-1.58834	3.40998	5.61559e-05	0.000637729
ACP5	Torpor	Summer Active	-1.58231	2.6325	2.78843e-06	5.5728e-05
CXCR4	Torpor	Summer Active	-1.58195	3.16289	5.94269e-05	0.000669969
SMPD2	Torpor	Summer Active	-1.5695	6.39551	6.58642e-05	0.000728998
G2E3	Torpor	Summer Active	-1.56938	2.74279	0.00448066	0.0201459
AIMP2	Torpor	Summer Active	-1.56727	1.9307	0.0001064	0.00107688
DACT3	Torpor	Summer Active	-1.56171	5.39251	4.02337e-14	1.10106e-11
NT5DC2	Torpor	Summer Active	-1.55495	1.825	0.000901377	0.00577036
TNS4	Torpor	Summer Active	-1.5525	3.86199	0.000529022	0.0037729
RHOV	Torpor	Summer Active	-1.54738	1.73222	2.50998e-09	1.74288e-07
GIMAP6	Torpor	Summer Active	-1.53733	2.86613	2.13893e-08	1.01034e-06
ATP7B	Torpor	Summer Active	-1.52536	5.55677	6.84895e-07	1.70394e-05
Hes1	Torpor	Summer Active	-1.51467	2.04891	8.39447e-09	4.8017e-07
RASGEF1B	Torpor	Summer Active	-1.5105	4.47662	3.21875e-09	2.13924e-07
MYZAP	Torpor	Summer Active	-1.51042	5.99106	8.13161e-16	3.15258e-13
MME	Torpor	Summer Active	-1.50881	10.5291	3.31206e-05	0.000411267
JAG1	Torpor	Summer Active	-1.50578	5.0415	3.89647e-25	6.79788e-22
IRF8	Torpor	Summer Active	-1.48917	4.17215	3.13132e-11	3.55315e-09
NEIL2	Torpor	Summer Active	-1.48822	1.87033	1.3347e-07	4.56579e-06
MALRD1	Torpor	Summer Active	-1.48736	4.45232	1.94769e-05	0.000264951
RUBCNL	Torpor	Summer Active	-1.4869	2.0437	0.000579079	0.0040492
Cox6a2	Torpor	Summer Active	-1.48567	1.95403	1.13594e-09	8.95722e-08
CES1	Torpor	Summer Active	-1.48273	7.61869	4.41749e-14	1.13574e-11
SHCBP1	Torpor	Summer Active	-1.48264	1.42573	0.000518135	0.00371455
CCNB1	Torpor	Summer Active	-1.48132	2.36096	0.000207784	0.00183199
SLC5A4	Torpor	Summer Active	-1.48022	5.65787	1.83e-08	8.93052e-07
PIM2	Torpor	Summer Active	-1.47904	1.31298	5.5965e-07	1.44917e-05
EPOP	Torpor	Summer Active	-1.47818	1.69383	1.72291e-11	2.17971e-09
YOD1	Torpor	Summer Active	-1.4735	5.69896	6.30484e-05	0.000701728
PCOLCE	Torpor	Summer Active	-1.46969	5.94632	1.06003e-08	5.80188e-07
KIF24	Torpor	Summer Active	-1.46915	2.86565	2.98248e-11	3.4402e-09
FAM71F1	Torpor	Summer Active	-1.46485	2.69782	1.55341e-13	3.05365e-11
ANO2	Torpor	Summer Active	-1.46416	1.60841	5.54342e-10	4.6329e-08
SH3BP1	Torpor	Summer Active	-1.45372	4.87029	2.10186e-05	0.000283163
THEM4	Torpor	Summer Active	-1.45181	5.53843	4.47031e-09	2.78536e-07
PIK3CD	Torpor	Summer Active	-1.44589	6.93316	5.9237e-13	9.84251e-11
UBD	Torpor	Summer Active	-1.44205	9.51509	0.010854	0.0394502
GJB1	Torpor	Summer Active	-1.44071	1.84558	0.00423699	0.0193002
PKMYT1	Torpor	Summer Active	-1.43853	5.53317	3.86183e-13	6.99022e-11
GOLT1A	Torpor	Summer Active	-1.43732	5.4149	8.61491e-09	4.90769e-07
MELTF	Torpor	Summer Active	-1.43467	3.01729	0.00692449	0.0279725
FGR	Torpor	Summer Active	-1.43388	3.03807	1.3195e-06	2.91397e-05
CLEC2D	Torpor	Summer Active	-1.42841	2.32677	0.000228405	0.00197146
OSBPL1A	Torpor	Summer Active	-1.42527	8.06916	4.15683e-16	1.75809e-13
GRAP	Torpor	Summer Active	-1.42096	3.34194	4.65263e-10	3.93556e-08
SEC14L2	Torpor	Summer Active	-1.41836	10.2787	0.000493298	0.00357846
IFI27L2	Torpor	Summer Active	-1.41818	1.63289	0.000348233	0.00273819
MTTP	Torpor	Summer Active	-1.41442	9.07694	2.30098e-08	1.07407e-06
CMYA5	Torpor	Summer Active	-1.41402	1.59208	0.00124584	0.00744676
SERTAD3	Torpor	Summer Active	-1.41333	4.35308	1.37184e-14	3.98891e-12
JPT2	Torpor	Summer Active	-1.40584	5.80076	9.00087e-18	5.02501e-15
DIO1	Torpor	Summer Active	-1.40416	3.62842	0.00722635	0.0288909
ZBTB16	Torpor	Summer Active	-1.40038	4.52983	0.00357107	0.016907
ENTPD8	Torpor	Summer Active	-1.39831	7.61745	3.5588e-10	3.06606e-08
ADAMTSL5	Torpor	Summer Active	-1.39747	6.50808	0.00462696	0.0206124
DYRK1B	Torpor	Summer Active	-1.39684	5.70447	3.57054e-18	2.26518e-15
GDPD2	Torpor	Summer Active	-1.39607	4.94515	4.2439e-06	7.76306e-05
CILP	Torpor	Summer Active	-1.39539	1.48616	3.78421e-11	4.25937e-09
IFNAR2	Torpor	Summer Active	-1.39064	5.71083	2.77246e-13	5.22908e-11
HCST	Torpor	Summer Active	-1.38994	1.024	6.64824e-06	0.000111125
CD7	Torpor	Summer Active	-1.38706	6.57192	1.3606e-08	7.11234e-07
CBLN3	Torpor	Summer Active	-1.38403	2.84409	3.03363e-08	1.34414e-06
ORC1	Torpor	Summer Active	-1.3832	1.20966	0.00211509	0.0112802
PTGR1	Torpor	Summer Active	-1.37826	6.31706	7.46391e-07	1.83404e-05
SLC17A4	Torpor	Summer Active	-1.37547	1.48248	0.000131069	0.00126335
LOC109439760	Torpor	Summer Active	-1.37403	1.57127	0.00389017	0.0180502
PLAGL2	Torpor	Summer Active	-1.36982	4.85162	2.42126e-16	1.05605e-13
KIF4A	Torpor	Summer Active	-1.36798	2.04852	0.000604003	0.00417744
SLC16A13	Torpor	Summer Active	-1.36754	1.09159	2.28249e-06	4.71254e-05
SMTNL2	Torpor	Summer Active	-1.36442	6.97628	2.55963e-17	1.32314e-14
KLHL6	Torpor	Summer Active	-1.36112	2.87942	1.49192e-05	0.00021226
TMEM61	Torpor	Summer Active	-1.36042	4.19582	6.87404e-05	0.000759026
MYBL2	Torpor	Summer Active	-1.3598	4.12612	0.00564173	0.0239409
SH3BP2	Torpor	Summer Active	-1.35947	4.16032	1.02255e-21	1.18931e-18
CHIT1	Torpor	Summer Active	-1.35726	2.92117	7.93917e-06	0.00012826
E2F2	Torpor	Summer Active	-1.35411	3.53734	5.37946e-09	3.25026e-07
CTSW	Torpor	Summer Active	-1.35265	1.53813	2.99792e-05	0.000380597
CKAP2	Torpor	Summer Active	-1.35236	1.22225	1.02451e-06	2.38717e-05
GCSAM	Torpor	Summer Active	-1.35167	2.53738	0.0120128	0.0427168
PNCK	Torpor	Summer Active	-1.35146	2.44518	2.78176e-06	5.57031e-05
EDN2	Torpor	Summer Active	-1.3514	3.06111	2.97109e-05	0.000378353
COL16A1	Torpor	Summer Active	-1.35039	2.47278	9.88751e-11	1.01471e-08
CYTB	Torpor	Summer Active	-1.34821	14.6973	7.23077e-11	7.64545e-09
DHFR	Torpor	Summer Active	-1.34766	3.04523	5.44197e-06	9.50678e-05
HOXC4	Torpor	Summer Active	-1.34574	1.75771	3.38425e-06	6.51503e-05
MMD	Torpor	Summer Active	-1.34158	4.25702	0.000193555	0.00172504
COX2	Torpor	Summer Active	-1.33927	14.9658	1.57349e-08	8.04437e-07
IL18BP	Torpor	Summer Active	-1.32878	3.86822	0.00168812	0.00941692
SRSF2	Torpor	Summer Active	-1.3225	3.97117	0.00793954	0.0310237
GPR162	Torpor	Summer Active	-1.31957	1.73726	2.91747e-09	1.98156e-07
SLC35C2	Torpor	Summer Active	-1.31918	7.71828	4.33604e-14	1.13574e-11
PNKD	Torpor	Summer Active	-1.31852	4.63851	4.14386e-08	1.74204e-06
PIF1	Torpor	Summer Active	-1.31797	2.14146	3.94707e-06	7.40446e-05
BCAN	Torpor	Summer Active	-1.31626	1.13318	0.000392689	0.00300316
SERTAD2	Torpor	Summer Active	-1.31389	4.99735	7.90694e-10	6.45364e-08
PPP1R14A	Torpor	Summer Active	-1.31047	3.55719	6.00122e-06	0.000102394
DDX24	Torpor	Summer Active	-1.30702	6.85857	1.67845e-08	8.48774e-07
RNF122	Torpor	Summer Active	-1.30696	1.10751	0.000282075	0.00231447
CD200	Torpor	Summer Active	-1.3006	2.2076	2.66716e-05	0.000348554
LY86	Torpor	Summer Active	-1.29718	1.46629	0.00198398	0.0107577
ATP6	Torpor	Summer Active	-1.29565	15.1526	1.03051e-08	5.68489e-07
FABP2	Torpor	Summer Active	-1.29317	11.3449	0.000819506	0.00534979
RBP2	Torpor	Summer Active	-1.29226	11.1053	2.26271e-06	4.67862e-05
SLC37A2	Torpor	Summer Active	-1.28805	7.82176	6.9788e-07	1.72908e-05
NT5E	Torpor	Summer Active	-1.28775	9.10653	2.60305e-07	7.82989e-06
GRAMD1A	Torpor	Summer Active	-1.28508	5.6793	1.19101e-11	1.58314e-09
DGKD	Torpor	Summer Active	-1.28355	4.79268	1.75457e-09	1.30258e-07
LDB3	Torpor	Summer Active	-1.28354	2.49127	2.56845e-11	3.01242e-09
C9	Torpor	Summer Active	-1.28236	4.1896	0.000526046	0.00375936
STOX1	Torpor	Summer Active	-1.27948	1.04612	3.3772e-06	6.51045e-05
SLC25A42	Torpor	Summer Active	-1.27789	6.04578	5.57314e-06	9.67466e-05
FCMR	Torpor	Summer Active	-1.276	3.3591	4.66416e-05	0.000546958
OSBPL6	Torpor	Summer Active	-1.26956	5.83877	5.42424e-06	9.50678e-05
NDST1	Torpor	Summer Active	-1.26946	5.07977	3.44491e-06	6.61356e-05
IRAK2	Torpor	Summer Active	-1.26824	3.83769	6.2334e-07	1.58758e-05
UPB1	Torpor	Summer Active	-1.264	2.36779	0.00783788	0.030694
CDCA3	Torpor	Summer Active	-1.26266	2.05692	0.00822477	0.0319047
CPT1B	Torpor	Summer Active	-1.25794	3.93925	2.05202e-08	9.84194e-07
CCNG2	Torpor	Summer Active	-1.2579	2.84342	1.01592e-09	8.10243e-08
AP3S2	Torpor	Summer Active	-1.25768	5.51035	9.68147e-06	0.000149474
XPNPEP2	Torpor	Summer Active	-1.2574	6.74048	2.50617e-08	1.14309e-06
LYZ	Torpor	Summer Active	-1.25715	7.33802	1.03165e-05	0.000157051
CD96	Torpor	Summer Active	-1.24935	2.48897	0.00336776	0.0161803
FAM180A	Torpor	Summer Active	-1.24704	2.17409	8.60162e-06	0.00013596
LY75	Torpor	Summer Active	-1.24504	5.40561	8.27906e-06	0.000132665
TIMELESS	Torpor	Summer Active	-1.24034	3.32399	9.24299e-05	0.000962719
Arl5c	Torpor	Summer Active	-1.23991	3.41496	1.75304e-05	0.00024249
PSTPIP1	Torpor	Summer Active	-1.23937	1.49011	0.00344433	0.0164519
ANXA3	Torpor	Summer Active	-1.23886	4.09271	0.000566707	0.00398465
CHDH	Torpor	Summer Active	-1.23782	3.95442	0.00174364	0.00966865
CD5	Torpor	Summer Active	-1.23561	1.50766	0.000211059	0.00185384
UBE2L6	Torpor	Summer Active	-1.23471	5.95654	6.70986e-11	7.14882e-09
TEF	Torpor	Summer Active	-1.23358	3.12363	0.000454266	0.00337424
IL10RA	Torpor	Summer Active	-1.23168	1.64201	0.00118844	0.00717742
TMEM120A	Torpor	Summer Active	-1.23081	7.82226	2.67505e-11	3.11131e-09
NFKBIA	Torpor	Summer Active	-1.22889	5.94586	1.75691e-08	8.74426e-07
CEBPD	Torpor	Summer Active	-1.22764	5.24745	4.68714e-06	8.38698e-05
DGKA	Torpor	Summer Active	-1.22728	4.48034	1.80946e-07	5.88204e-06
TMEM158	Torpor	Summer Active	-1.22695	2.44072	0.00100609	0.00630253
MFSD2A	Torpor	Summer Active	-1.22451	5.19534	6.89866e-10	5.6638e-08
BIRC3	Torpor	Summer Active	-1.22313	6.68467	5.70754e-06	9.82245e-05
ACOT11	Torpor	Summer Active	-1.22294	6.10122	2.8601e-07	8.4573e-06
TESPA1	Torpor	Summer Active	-1.2212	4.96829	0.00156421	0.00891817
ISG15	Torpor	Summer Active	-1.22085	5.56373	0.00159725	0.00903275
PTGDR2	Torpor	Summer Active	-1.22052	2.08891	2.06053e-06	4.30522e-05
MAX	Torpor	Summer Active	-1.22024	6.37848	9.74423e-08	3.48718e-06
IL27RA	Torpor	Summer Active	-1.21965	2.62809	8.88866e-05	0.000932074
EFNA2	Torpor	Summer Active	-1.21924	5.82798	8.85745e-16	3.34118e-13
CDC20	Torpor	Summer Active	-1.21909	1.92515	0.00142416	0.00827865
MPST	Torpor	Summer Active	-1.21672	7.3445	1.27932e-14	3.79904e-12
TMEM184B	Torpor	Summer Active	-1.21513	7.73869	9.22509e-09	5.17111e-07
FMOD	Torpor	Summer Active	-1.21349	2.76402	3.63898e-06	6.94792e-05
NCKAP1L	Torpor	Summer Active	-1.21132	3.90099	0.00042572	0.00319966
PIK3AP1	Torpor	Summer Active	-1.21068	6.07369	6.85144e-08	2.59852e-06
CX3CL1	Torpor	Summer Active	-1.20995	6.59325	1.99533e-18	1.32614e-15
SLC22A7	Torpor	Summer Active	-1.20857	4.94285	4.95834e-08	1.9994e-06
KIF21B	Torpor	Summer Active	-1.20659	5.22845	0.000173317	0.00157399
ZNF740	Torpor	Summer Active	-1.20431	3.95626	4.01201e-05	0.000483555
FAM78A	Torpor	Summer Active	-1.20342	1.9541	1.25946e-05	0.00018523
ANLN	Torpor	Summer Active	-1.20319	1.89878	0.0109297	0.0396534
MGAT4A	Torpor	Summer Active	-1.20076	4.48106	0.000232937	0.00199576
LAP3	Torpor	Summer Active	-1.20075	10.2196	0.000219388	0.00190898
ZBP1	Torpor	Summer Active	-1.1969	3.34475	0.000116371	0.00115601
SLFN11	Torpor	Summer Active	-1.19533	1.72401	0.000135281	0.0012959
NPC1L1	Torpor	Summer Active	-1.19437	10.0347	0.000187497	0.00168043
CEACAM6	Torpor	Summer Active	-1.1936	4.05791	3.60365e-09	2.32852e-07
IL2RG	Torpor	Summer Active	-1.18977	4.13363	1.2491e-06	2.80547e-05
DUT	Torpor	Summer Active	-1.18968	2.53464	1.08811e-07	3.83503e-06
TMED8	Torpor	Summer Active	-1.18927	3.20189	0.00753142	0.0297863
CHRDL1	Torpor	Summer Active	-1.18917	1.23467	0.000151754	0.0014215
TNFRSF8	Torpor	Summer Active	-1.18215	5.16901	2.82777e-06	5.60295e-05
DDIT3	Torpor	Summer Active	-1.17983	4.78714	1.28582e-08	6.79782e-07
SEMA4A	Torpor	Summer Active	-1.17886	6.76648	1.6487e-10	1.60916e-08
SERPINF2	Torpor	Summer Active	-1.17783	4.10934	1.18277e-06	2.69738e-05
LAT2	Torpor	Summer Active	-1.17135	2.33345	0.00047175	0.00346173
GIMAP1	Torpor	Summer Active	-1.17134	1.73078	2.6443e-05	0.000345891
SGK2	Torpor	Summer Active	-1.16869	6.8996	7.01726e-13	1.13884e-10
SLC2A5	Torpor	Summer Active	-1.16858	7.36055	2.29895e-06	4.7395e-05
SLCO2A1	Torpor	Summer Active	-1.16734	6.15084	7.80064e-07	1.90211e-05
MLXIPL	Torpor	Summer Active	-1.16649	4.52844	1.30322e-11	1.71595e-09
GLTP	Torpor	Summer Active	-1.16574	5.42926	5.38677e-14	1.29626e-11
UGT2A3	Torpor	Summer Active	-1.163	3.46279	1.2057e-08	6.44751e-07
TSC22D3	Torpor	Summer Active	-1.16203	6.01407	8.79537e-09	4.99012e-07
MAPK13	Torpor	Summer Active	-1.15783	7.6101	0.0020912	0.0111913
PDZD3	Torpor	Summer Active	-1.15722	3.91526	4.73226e-08	1.94259e-06
ABHD1	Torpor	Summer Active	-1.15365	4.2303	0.000130622	0.00125991
C2CD2L	Torpor	Summer Active	-1.15288	6.60629	6.46071e-14	1.50287e-11
RRM2	Torpor	Summer Active	-1.15173	2.38937	0.00011661	0.00115756
DEFA1	Torpor	Summer Active	-1.15134	7.0788	0.0098016	0.0363614
FAM222A	Torpor	Summer Active	-1.15073	2.6393	5.26928e-05	0.000605295
MOGAT1	Torpor	Summer Active	-1.14897	7.0441	0.00568098	0.0240538
NGEF	Torpor	Summer Active	-1.14804	4.53567	9.36514e-07	2.21541e-05
PAQR9	Torpor	Summer Active	-1.14774	3.69297	3.50972e-07	9.83636e-06
ACTN2	Torpor	Summer Active	-1.14764	2.84405	6.12514e-06	0.000103748
SLC12A7	Torpor	Summer Active	-1.14511	7.14788	4.72655e-18	2.86819e-15
CDT1	Torpor	Summer Active	-1.14308	1.41036	0.000327985	0.00260243
ND3	Torpor	Summer Active	-1.14303	11.5358	0.000225575	0.00194944
CAPN2	Torpor	Summer Active	-1.14248	5.31048	8.95877e-08	3.23787e-06
GIP	Torpor	Summer Active	-1.14167	3.47652	0.014142	0.048413
NCF4	Torpor	Summer Active	-1.1408	1.78578	0.00195154	0.0106148
ABCA9	Torpor	Summer Active	-1.13786	1.53782	0.000356746	0.00279377
SLC39A10	Torpor	Summer Active	-1.13781	3.696	3.10502e-05	0.000391125
GZMB	Torpor	Summer Active	-1.13708	2.93539	0.000788206	0.00518332
TMEM80	Torpor	Summer Active	-1.13655	5.00643	2.82229e-13	5.2521e-11
SLAMF1	Torpor	Summer Active	-1.13653	1.20823	0.007473	0.0296309
ID3	Torpor	Summer Active	-1.13592	5.56425	0.000104218	0.00106095
NIPSNAP1	Torpor	Summer Active	-1.13532	3.23494	0.0015431	0.0088222
NLRC5	Torpor	Summer Active	-1.13254	5.73601	0.00366069	0.017226
TOP2A	Torpor	Summer Active	-1.13248	3.43856	0.0115732	0.0414917
SORD	Torpor	Summer Active	-1.13224	2.34285	1.20186e-06	2.72311e-05
HSD11B2	Torpor	Summer Active	-1.13066	3.2799	6.09877e-05	0.000682603
RASGRP3	Torpor	Summer Active	-1.1306	3.19468	4.60731e-06	8.29024e-05
ARHGAP25	Torpor	Summer Active	-1.13014	2.64012	1.01756e-06	2.37891e-05
ABHD2	Torpor	Summer Active	-1.1299	10.0352	3.24859e-06	6.30865e-05
LRAT	Torpor	Summer Active	-1.12973	8.19499	0.00166437	0.00931248
CAPG	Torpor	Summer Active	-1.12862	4.76518	1.09926e-05	0.000165863
ADRB1	Torpor	Summer Active	-1.12846	1.41081	0.000965446	0.00609841
MATN2	Torpor	Summer Active	-1.12576	1.85456	0.00079112	0.00519852
WNT11	Torpor	Summer Active	-1.1249	1.85545	0.00489324	0.0214697
GPR107	Torpor	Summer Active	-1.12458	4.32312	1.48543e-07	4.9957e-06
JAK3	Torpor	Summer Active	-1.12427	4.65276	1.21412e-06	2.74198e-05
SPSB4	Torpor	Summer Active	-1.12281	4.86905	0.00769018	0.0302599
ALAS1	Torpor	Summer Active	-1.12183	5.97382	4.82812e-15	1.60443e-12
SLC46A1	Torpor	Summer Active	-1.12052	6.90158	0.00080716	0.00528402
EVI2B	Torpor	Summer Active	-1.11989	1.87377	0.00028585	0.00234407
IL12RB1	Torpor	Summer Active	-1.11697	2.15022	0.000278447	0.00228874
ACCS	Torpor	Summer Active	-1.11479	3.09236	9.06706e-05	0.000949355
SUSD2	Torpor	Summer Active	-1.11241	9.70163	0.000108778	0.00109618
MBOAT2	Torpor	Summer Active	-1.10947	3.83238	0.00202038	0.0109043
ACSS2	Torpor	Summer Active	-1.10877	7.97927	0.000520889	0.00372733
MOGAT2	Torpor	Summer Active	-1.10648	6.02735	1.43355e-05	0.000204791
CDCA8	Torpor	Summer Active	-1.10574	2.28569	4.51084e-05	0.000533541
B4GALT1	Torpor	Summer Active	-1.10574	4.38224	0.00677699	0.0275201
ID1	Torpor	Summer Active	-1.10563	5.99333	0.00010261	0.00104535
PCTP	Torpor	Summer Active	-1.10409	3.28719	1.59067e-06	3.44735e-05
LFNG	Torpor	Summer Active	-1.10352	7.63224	2.54546e-10	2.32315e-08
C4A	Torpor	Summer Active	-1.1017	8.43584	2.05498e-13	3.92895e-11
MFAP3	Torpor	Summer Active	-1.10153	4.56193	2.01942e-14	5.75204e-12
A1CF	Torpor	Summer Active	-1.10106	6.05688	5.11633e-10	4.30173e-08
CYCS	Torpor	Summer Active	-1.1001	5.94943	0.00633499	0.0261667
CENPM	Torpor	Summer Active	-1.09964	2.20481	6.06315e-06	0.000103199
DNPEP	Torpor	Summer Active	-1.09957	9.56697	1.0803e-07	3.81716e-06
C11orf95	Torpor	Summer Active	-1.09951	2.76556	1.8157e-08	8.89186e-07
ALPI	Torpor	Summer Active	-1.09902	9.33175	1.17095e-06	2.68358e-05
DLL4	Torpor	Summer Active	-1.09757	5.06082	5.92556e-05	0.000669119
LITAF	Torpor	Summer Active	-1.09633	5.85009	6.03866e-05	0.00067805
Sh3bgr	Torpor	Summer Active	-1.0947	3.96079	3.87918e-08	1.64713e-06
ND4	Torpor	Summer Active	-1.09307	13.9519	1.57247e-06	3.41821e-05
RASGRP2	Torpor	Summer Active	-1.09284	3.0365	5.52213e-07	1.4433e-05
SLC22A5	Torpor	Summer Active	-1.08999	7.61482	3.57865e-09	2.32313e-07
CYS1	Torpor	Summer Active	-1.08939	3.86581	1.25027e-06	2.80547e-05
DPYD	Torpor	Summer Active	-1.0888	6.7712	1.31194e-08	6.88577e-07
NEURL3	Torpor	Summer Active	-1.08857	5.23909	0.00312866	0.0152734
UBE2C	Torpor	Summer Active	-1.08661	2.51575	5.59513e-05	0.00063644
FOSL1	Torpor	Summer Active	-1.08523	1.18083	0.0125555	0.0441515
POU2AF1	Torpor	Summer Active	-1.08491	2.84165	0.0109291	0.0396534
NCAPG	Torpor	Summer Active	-1.0849	2.24431	0.00991898	0.0367018
MCM8	Torpor	Summer Active	-1.08379	2.9028	0.00473497	0.0209365
KNL1	Torpor	Summer Active	-1.08352	1.70283	0.007799	0.0305819
FNBP1	Torpor	Summer Active	-1.08331	6.02268	1.56423e-09	1.19301e-07
CA14	Torpor	Summer Active	-1.07895	1.86271	1.38128e-05	0.000198338
H2AFX	Torpor	Summer Active	-1.07757	5.52705	8.67812e-08	3.16242e-06
ACE	Torpor	Summer Active	-1.07592	8.51324	0.000307106	0.00246905
UPP1	Torpor	Summer Active	-1.07515	5.03688	2.62751e-05	0.000344016
ADA2	Torpor	Summer Active	-1.07502	1.37955	0.00790346	0.0308987
PI4K2A	Torpor	Summer Active	-1.07204	6.57788	5.26232e-05	0.000604994
SOCS1	Torpor	Summer Active	-1.07028	1.70076	2.61664e-05	0.000342915
PPP6R2	Torpor	Summer Active	-1.06756	5.22188	4.48439e-06	8.1269e-05
GDF5	Torpor	Summer Active	-1.06445	1.13054	0.00390414	0.0180938
SIAH2	Torpor	Summer Active	-1.06194	4.48381	1.02714e-11	1.37844e-09
LPCAT4	Torpor	Summer Active	-1.06192	2.02131	0.000447856	0.00334085
TM4SF5	Torpor	Summer Active	-1.06032	9.44056	0.0036394	0.0171605
KCNK5	Torpor	Summer Active	-1.06024	7.25251	8.28696e-09	4.75971e-07
LCP2	Torpor	Summer Active	-1.05947	1.96106	0.00140177	0.00818257
CORO1A	Torpor	Summer Active	-1.05635	4.63033	4.79178e-05	0.000559656
C10orf143	Torpor	Summer Active	-1.05573	3.91103	6.45438e-10	5.36213e-08
ARL14	Torpor	Summer Active	-1.05558	6.08207	0.000461035	0.00340206
DOCK2	Torpor	Summer Active	-1.05531	3.71669	0.0011584	0.00703558
MFGE8	Torpor	Summer Active	-1.05468	7.57031	0.000221342	0.00191892
SULT1C4	Torpor	Summer Active	-1.05467	8.31502	0.000496457	0.00359577
SPECC1L	Torpor	Summer Active	-1.05331	5.95724	1.28435e-13	2.67547e-11
ND4L	Torpor	Summer Active	-1.05258	8.93145	5.44447e-08	2.15053e-06
Aldh3b1	Torpor	Summer Active	-1.05224	5.6704	0.000262455	0.002183
GPD1	Torpor	Summer Active	-1.05168	7.33273	2.08857e-08	9.97356e-07
CASP2	Torpor	Summer Active	-1.05031	4.30163	1.50656e-06	3.29578e-05
PARVG	Torpor	Summer Active	-1.04942	2.63847	0.00037739	0.00290847
EVL	Torpor	Summer Active	-1.04835	5.37288	2.37438e-07	7.29734e-06
GSTM4	Torpor	Summer Active	-1.04793	5.49949	7.86091e-08	2.90251e-06
CD3D	Torpor	Summer Active	-1.04737	2.3224	0.0021457	0.0113912
LTB	Torpor	Summer Active	-1.04728	2.59496	0.000246818	0.00209667
PARP14	Torpor	Summer Active	-1.04643	7.74639	1.54784e-09	1.18699e-07
RAB17	Torpor	Summer Active	-1.0457	7.03115	2.53922e-14	7.08797e-12
C1QTNF3	Torpor	Summer Active	-1.04551	1.11727	0.000500064	0.00361627
TPD52L2	Torpor	Summer Active	-1.04496	6.39831	1.55191e-10	1.53617e-08
GBP1	Torpor	Summer Active	-1.04486	3.40313	0.00118706	0.00717221
PGPEP1	Torpor	Summer Active	-1.04415	3.30055	2.94623e-07	8.60815e-06
MEP1B	Torpor	Summer Active	-1.04338	9.55041	7.18719e-08	2.71112e-06
EMP1	Torpor	Summer Active	-1.04136	4.78962	3.08497e-07	8.91448e-06
ITGA6	Torpor	Summer Active	-1.0398	7.73257	1.2764e-06	2.84195e-05
DUSP6	Torpor	Summer Active	-1.03974	7.08421	1.24078e-07	4.29592e-06
MTHFD2	Torpor	Summer Active	-1.0386	2.37724	8.49476e-06	0.000134882
ASL	Torpor	Summer Active	-1.03854	7.08418	1.11752e-08	6.06894e-07
RTN2	Torpor	Summer Active	-1.0382	4.53234	1.31233e-08	6.88577e-07
RASAL3	Torpor	Summer Active	-1.0377	2.96596	0.000225328	0.00194852
HSPB7	Torpor	Summer Active	-1.03769	5.24854	4.9971e-06	8.86208e-05
CLDND2	Torpor	Summer Active	-1.03693	2.17974	0.00695188	0.0280507
UHRF1	Torpor	Summer Active	-1.03591	4.04902	7.51699e-08	2.79772e-06
RPL22L1	Torpor	Summer Active	-1.03433	4.32573	1.21157e-05	0.00017932
LRFN3	Torpor	Summer Active	-1.02959	3.08061	1.29399e-09	1.00334e-07
FCHO1	Torpor	Summer Active	-1.02933	2.48139	0.00321804	0.0156014
SLC25A5	Torpor	Summer Active	-1.02909	9.90469	6.95487e-08	2.6306e-06
ABCD1	Torpor	Summer Active	-1.02823	7.68815	1.42199e-08	7.35063e-07
GRB7	Torpor	Summer Active	-1.02766	5.19857	6.1994e-06	0.000104419
SIAE	Torpor	Summer Active	-1.02662	2.44887	0.000288232	0.00235443
ARG2	Torpor	Summer Active	-1.02605	1.43249	0.000853315	0.0055193
HLA-G	Torpor	Summer Active	-1.02536	6.17053	0.00110659	0.00679782
CLK1	Torpor	Summer Active	-1.02515	6.23122	7.64842e-07	1.87279e-05
SNTA1	Torpor	Summer Active	-1.02436	1.92924	0.00928848	0.0349716
NFKBIZ	Torpor	Summer Active	-1.02427	5.62033	0.000614078	0.00423662
MAP4K1	Torpor	Summer Active	-1.02357	4.16542	0.000469198	0.00344663
PLOD2	Torpor	Summer Active	-1.02355	6.22138	0.000106209	0.00107573
RHPN2	Torpor	Summer Active	-1.02331	6.27654	1.17233e-08	6.29523e-07
OAF	Torpor	Summer Active	-1.02328	3.97909	9.7997e-06	0.000150965
DPT	Torpor	Summer Active	-1.02306	3.01682	0.00185866	0.0101971
SLC19A3	Torpor	Summer Active	-1.02016	4.31269	1.66264e-05	0.000232287
RGS18	Torpor	Summer Active	-1.01946	1.35421	0.000369507	0.00286534
RPH3AL	Torpor	Summer Active	-1.01846	5.04732	8.22242e-05	0.000880064
MAP2K2	Torpor	Summer Active	-1.01802	9.08649	1.17442e-14	3.56334e-12
CLCA4	Torpor	Summer Active	-1.01768	9.75626	7.99814e-07	1.94477e-05
TPM4	Torpor	Summer Active	-1.01627	4.92113	0.00011262	0.00112435
RGS19	Torpor	Summer Active	-1.01539	2.70879	0.000127599	0.00124191
CD6	Torpor	Summer Active	-1.01443	2.18842	0.00036039	0.0028116
TPRN	Torpor	Summer Active	-1.01258	7.08133	1.55735e-12	2.3626e-10
CUNH16orf54	Torpor	Summer Active	-1.01122	2.13554	3.66539e-06	6.97925e-05
BAD	Torpor	Summer Active	-1.01083	5.17873	6.25679e-06	0.000105212
NREP	Torpor	Summer Active	-1.00921	2.80641	0.00162895	0.00917188
INPP5J	Torpor	Summer Active	-1.00893	5.0581	0.000223832	0.00193918
FAM129B	Torpor	Summer Active	-1.0085	6.14799	8.95289e-14	1.95243e-11
SDK2	Torpor	Summer Active	-1.00848	1.16195	0.00857141	0.0329744
CCNE2	Torpor	Summer Active	-1.00794	2.14894	0.00152264	0.00873109
INPP5B	Torpor	Summer Active	-1.00757	6.06672	5.84613e-09	3.45739e-07
ACLY	Torpor	Summer Active	-1.00706	6.15296	2.5888e-06	5.27472e-05
LMBR1L	Torpor	Summer Active	-1.00669	5.61403	3.23472e-10	2.8574e-08
HILPDA	Torpor	Summer Active	-1.00654	2.01892	0.00149703	0.00860547
MXD3	Torpor	Summer Active	-1.00485	1.35152	0.0142315	0.0486121
WDFY4	Torpor	Summer Active	-1.00466	3.48136	0.00249611	0.0127991
SMIM24	Torpor	Summer Active	-1.00399	9.58948	0.000154168	0.00143832
SH2D7	Torpor	Summer Active	-1.00352	2.90535	0.000897579	0.00575448
ZNF709	Torpor	Summer Active	-1.0021	2.04648	0.00121847	0.00732707
RFLNA	Torpor	Summer Active	-1.00051	7.55243	0.00607774	0.0253745
LPGAT1	Torpor	Summer Active	-1.0005	6.95393	4.85709e-07	1.29618e-05
Ttll13	Torpor	Summer Active	1.00116	3.46241	2.91181e-05	0.000373875
INO80D	Torpor	Summer Active	1.00139	2.58903	0.000271341	0.00224089
NR1D1	Torpor	Summer Active	1.00201	6.09692	0.00013662	0.00130693
UCHL3	Torpor	Summer Active	1.00298	3.30881	2.82638e-07	8.39314e-06
RRAGD	Torpor	Summer Active	1.00348	4.20354	2.92669e-09	1.98156e-07
CDC37L1	Torpor	Summer Active	1.00369	3.50429	1.14004e-05	0.000170176
MEAK7	Torpor	Summer Active	1.00411	1.56121	0.000865574	0.00559038
STX10	Torpor	Summer Active	1.00466	2.58589	5.44494e-06	9.50678e-05
CEP97	Torpor	Summer Active	1.00506	1.13614	0.000152604	0.00142587
FAM206A	Torpor	Summer Active	1.00526	3.75895	2.54885e-08	1.15127e-06
SEMA3F	Torpor	Summer Active	1.00595	2.15729	1.04269e-06	2.41741e-05
CWC27	Torpor	Summer Active	1.00646	2.43433	2.24991e-07	7.00937e-06
F2R	Torpor	Summer Active	1.00668	3.21845	0.00012922	0.0012533
PIGL	Torpor	Summer Active	1.00837	2.30664	0.00209225	0.0111926
TOM1L1	Torpor	Summer Active	1.00901	3.98878	5.44534e-08	2.15053e-06
RPS6KB2	Torpor	Summer Active	1.01003	4.70848	0.00124047	0.00742105
DCTPP1	Torpor	Summer Active	1.01103	2.33327	4.11337e-05	0.00049237
NPHP3	Torpor	Summer Active	1.01103	3.43275	1.16312e-05	0.000173251
GSTZ1	Torpor	Summer Active	1.01122	2.10912	7.19621e-05	0.000787745
RPP25	Torpor	Summer Active	1.012	1.62441	7.68143e-05	0.000830649
HSD17B1	Torpor	Summer Active	1.01326	1.28298	0.00153966	0.00880887
ZSCAN21	Torpor	Summer Active	1.014	2.99711	2.68043e-09	1.85201e-07
WDR81	Torpor	Summer Active	1.01841	3.88566	1.82089e-11	2.26855e-09
COX16	Torpor	Summer Active	1.01871	3.38601	3.8383e-08	1.64352e-06
SURF2	Torpor	Summer Active	1.01923	2.78985	8.21991e-06	0.000131868
SAMD12	Torpor	Summer Active	1.01951	1.74151	0.00265204	0.0134354
ZNF268	Torpor	Summer Active	1.02208	1.04743	0.00160936	0.0090902
PPP1R26	Torpor	Summer Active	1.02261	3.51429	8.12388e-07	1.97191e-05
RBM26	Torpor	Summer Active	1.02503	3.18464	4.61618e-08	1.90053e-06
GALNT8	Torpor	Summer Active	1.02761	2.94449	0.0126711	0.0445103
ZNF333	Torpor	Summer Active	1.0278	3.67372	2.1558e-07	6.76388e-06
EGR1	Torpor	Summer Active	1.02923	4.03706	2.19938e-08	1.03356e-06
KTN1	Torpor	Summer Active	1.03334	5.49245	9.22552e-09	5.17111e-07
FCF1	Torpor	Summer Active	1.03358	3.73097	1.73352e-11	2.17971e-09
KRR1	Torpor	Summer Active	1.0347	2.16485	2.54382e-05	0.000334944
CDC16	Torpor	Summer Active	1.0368	4.03841	3.11114e-12	4.47652e-10
CFAP97	Torpor	Summer Active	1.03682	2.63332	6.29803e-06	0.000105778
RBM20	Torpor	Summer Active	1.03895	1.32083	0.000676527	0.00457919
COLCA2	Torpor	Summer Active	1.0399	3.91195	0.00175904	0.009727
ACOX2	Torpor	Summer Active	1.04013	4.3697	2.4612e-09	1.72618e-07
GPATCH11	Torpor	Summer Active	1.04134	4.18725	0.000165018	0.00151807
TMF1	Torpor	Summer Active	1.04179	5.00572	1.00965e-12	1.58333e-10
OMA1	Torpor	Summer Active	1.04373	2.36867	2.83018e-06	5.60295e-05
SCLT1	Torpor	Summer Active	1.04376	1.00472	9.33711e-05	0.000969629
IGFBP2	Torpor	Summer Active	1.04423	2.65599	0.00173316	0.00962201
PAG1	Torpor	Summer Active	1.04483	3.13683	0.000526583	0.00375949
ITIH4	Torpor	Summer Active	1.04555	1.21968	0.0117193	0.0418434
MYBPC2	Torpor	Summer Active	1.0491	2.01076	0.00652421	0.0267583
FZD8	Torpor	Summer Active	1.0504	1.44002	0.00317577	0.0154494
DNAJB2	Torpor	Summer Active	1.05133	4.02818	1.46277e-05	0.000208423
PPIL6	Torpor	Summer Active	1.052	2.00878	9.88105e-05	0.00101406
AGR3	Torpor	Summer Active	1.05264	3.35733	0.00432476	0.0196295
BBS10	Torpor	Summer Active	1.05271	1.83745	5.16615e-07	1.3682e-05
NFU1	Torpor	Summer Active	1.05293	3.90671	1.52215e-07	5.08245e-06
DRD2	Torpor	Summer Active	1.0563	1.4462	0.0069652	0.0280882
AKIP1	Torpor	Summer Active	1.05632	1.93236	6.11782e-06	0.000103748
CYB5D1	Torpor	Summer Active	1.05724	2.91405	6.03325e-07	1.54224e-05
FTH1	Torpor	Summer Active	1.05928	10.4077	2.02447e-09	1.47164e-07
SP4	Torpor	Summer Active	1.05967	1.47379	0.000425335	0.00319849
PDIA6	Torpor	Summer Active	1.06041	5.57701	0.000205819	0.00181811
KCTD18	Torpor	Summer Active	1.06202	2.51332	2.72866e-06	5.48759e-05
RUVBL2	Torpor	Summer Active	1.06552	3.12611	2.67446e-05	0.000348925
CDC23	Torpor	Summer Active	1.0669	2.91501	3.85819e-08	1.64675e-06
PROM1	Torpor	Summer Active	1.06713	2.99517	0.00676511	0.0275119
CPE	Torpor	Summer Active	1.06828	4.22285	5.01761e-09	3.07152e-07
TEX264	Torpor	Summer Active	1.06964	4.90923	4.93025e-08	1.9994e-06
COA6	Torpor	Summer Active	1.06997	1.39084	0.0014015	0.00818257
MECOM	Torpor	Summer Active	1.0709	1.63117	0.00336532	0.0161796
CCDC191	Torpor	Summer Active	1.0767	1.23439	3.02204e-05	0.000382881
EBAG9	Torpor	Summer Active	1.07833	3.84872	1.09722e-07	3.85664e-06
PDK1	Torpor	Summer Active	1.08031	2.61581	2.0183e-05	0.000273224
SLC35A1	Torpor	Summer Active	1.08047	3.55426	2.23497e-09	1.59383e-07
NID2	Torpor	Summer Active	1.08088	1.6877	0.00899247	0.0341425
GDF9	Torpor	Summer Active	1.08114	2.32298	0.000173667	0.00157496
SHISA4	Torpor	Summer Active	1.08286	1.40665	0.00238408	0.0123491
NAF1	Torpor	Summer Active	1.08326	1.97427	1.72903e-06	3.69557e-05
TAF1D	Torpor	Summer Active	1.08355	2.83129	8.38235e-07	2.01448e-05
SMPDL3A	Torpor	Summer Active	1.08404	3.20285	1.38088e-05	0.000198338
TMEM209	Torpor	Summer Active	1.08421	2.28107	5.60108e-06	9.69827e-05
CTU2	Torpor	Summer Active	1.08507	2.7602	4.60419e-06	8.29024e-05
SLC36A4	Torpor	Summer Active	1.08762	4.74534	8.80323e-08	3.19134e-06
CLDN12	Torpor	Summer Active	1.0882	2.80285	8.1131e-06	0.000130907
RXFP4	Torpor	Summer Active	1.09396	3.48499	0.000254402	0.00214055
PMPCB	Torpor	Summer Active	1.09464	4.76044	8.79701e-06	0.00013811
ARRDC4	Torpor	Summer Active	1.09558	3.26993	1.70097e-08	8.57055e-07
CAMLG	Torpor	Summer Active	1.09814	2.87854	2.41023e-08	1.10868e-06
IGFBP6	Torpor	Summer Active	1.09861	2.36929	8.55564e-05	0.000906002
RXFP3	Torpor	Summer Active	1.1014	1.73409	1.65478e-05	0.00023146
NGDN	Torpor	Summer Active	1.10271	2.78831	5.44771e-09	3.27731e-07
Eppk1	Torpor	Summer Active	1.10353	6.96888	2.71053e-08	1.21643e-06
CFAP70	Torpor	Summer Active	1.10453	2.61292	5.1425e-07	1.36452e-05
UBN2	Torpor	Summer Active	1.10636	3.5487	3.81605e-06	7.23649e-05
FNIP2	Torpor	Summer Active	1.10902	3.93755	7.36783e-13	1.18199e-10
SPICE1	Torpor	Summer Active	1.1101	2.27794	7.48794e-08	2.79436e-06
ZMYM6	Torpor	Summer Active	1.11225	2.1406	2.42118e-07	7.41062e-06
CIPC	Torpor	Summer Active	1.11382	4.92804	4.97807e-07	1.3249e-05
MYBL1	Torpor	Summer Active	1.11837	3.50406	0.00430721	0.0195689
NOL7	Torpor	Summer Active	1.12339	3.46171	9.11748e-09	5.15193e-07
CCDC125	Torpor	Summer Active	1.12528	1.81253	5.31019e-06	9.35787e-05
RUNDC3B	Torpor	Summer Active	1.1253	1.73673	8.12658e-06	0.000130973
CXCL14	Torpor	Summer Active	1.12581	5.01996	0.0010737	0.00663239
XKR6	Torpor	Summer Active	1.12623	2.13138	1.57407e-06	3.41821e-05
HSPE1	Torpor	Summer Active	1.12803	4.4457	6.13984e-06	0.000103871
WDR3	Torpor	Summer Active	1.12849	3.37611	2.0783e-10	1.94677e-08
SNRPC	Torpor	Summer Active	1.12947	4.86459	3.90655e-13	6.99022e-11
ESRP1	Torpor	Summer Active	1.13155	4.0065	5.78072e-06	9.93614e-05
ERCC1	Torpor	Summer Active	1.13217	2.95194	0.000486871	0.00353766
RAB27B	Torpor	Summer Active	1.13356	3.88083	4.01933e-05	0.000483602
TFF3	Torpor	Summer Active	1.13387	8.57762	2.51401e-11	2.97356e-09
WNT2B	Torpor	Summer Active	1.13823	1.31972	0.00221997	0.0116701
SLC35G1	Torpor	Summer Active	1.13845	4.74219	0.0120792	0.0428981
RNFT1	Torpor	Summer Active	1.13846	4.42717	1.39534e-08	7.23967e-07
PTGES3	Torpor	Summer Active	1.13856	6.67081	6.22561e-09	3.65088e-07
MFSD9	Torpor	Summer Active	1.14118	3.39207	2.41484e-08	1.10868e-06
ACSBG1	Torpor	Summer Active	1.14193	3.49555	1.02741e-06	2.38992e-05
CSRP2	Torpor	Summer Active	1.14209	3.24081	8.35382e-06	0.000133403
GATM	Torpor	Summer Active	1.14245	1.5221	0.00096481	0.00609841
PARS2	Torpor	Summer Active	1.1493	1.95756	1.67099e-05	0.000232922
ELOVL5	Torpor	Summer Active	1.14966	5.81496	9.34792e-05	0.000970029
CDRT1	Torpor	Summer Active	1.15123	1.2628	0.00607973	0.0253752
Stra6l	Torpor	Summer Active	1.15353	4.38523	0.000215777	0.00188479
TYW5	Torpor	Summer Active	1.15362	2.09272	0.00106436	0.00658771
CHID1	Torpor	Summer Active	1.15493	4.75167	2.10649e-10	1.96002e-08
RBM19	Torpor	Summer Active	1.15713	2.73865	3.13134e-05	0.000393376
GGACT	Torpor	Summer Active	1.15989	2.71437	3.11946e-05	0.000392236
CCDC90B	Torpor	Summer Active	1.16225	4.41186	3.05042e-08	1.3473e-06
GMNN	Torpor	Summer Active	1.16282	2.77787	0.000320066	0.00255104
MAP10	Torpor	Summer Active	1.16529	1.6367	4.07089e-05	0.000488542
ID2	Torpor	Summer Active	1.16936	6.79233	0.00411182	0.0188283
ARV1	Torpor	Summer Active	1.17085	2.96046	3.94981e-05	0.000476881
ATOH8	Torpor	Summer Active	1.17175	1.82051	1.11065e-05	0.00016704
SENP8	Torpor	Summer Active	1.17261	2.07224	0.000300344	0.00242971
KLHDC9	Torpor	Summer Active	1.17289	1.22412	0.000193676	0.00172504
HIKESHI	Torpor	Summer Active	1.17442	3.24098	1.93791e-07	6.18934e-06
ALG6	Torpor	Summer Active	1.18154	2.69369	4.57167e-08	1.88778e-06
ZNF45	Torpor	Summer Active	1.18247	1.62746	0.0137794	0.0474979
NRIP3	Torpor	Summer Active	1.1843	1.01207	0.000116949	0.00115845
CEP162	Torpor	Summer Active	1.18475	2.59077	7.05267e-07	1.73912e-05
LRPAP1	Torpor	Summer Active	1.18534	5.88469	7.61973e-14	1.7153e-11
APIP	Torpor	Summer Active	1.18549	2.3686	2.63513e-07	7.89238e-06
HIST2H2BE	Torpor	Summer Active	1.18562	2.25507	3.33425e-07	9.42028e-06
NAA20	Torpor	Summer Active	1.188	3.3553	0.000311532	0.00249745
CYB5RL	Torpor	Summer Active	1.18938	2.60418	2.9389e-09	1.98156e-07
pam16-b	Torpor	Summer Active	1.19227	3.19423	1.50377e-05	0.000213121
RMI1	Torpor	Summer Active	1.19753	1.62469	0.000258941	0.00216076
PUS10	Torpor	Summer Active	1.20015	1.82453	2.01971e-06	4.22654e-05
CA3	Torpor	Summer Active	1.20593	4.97075	0.00912938	0.0345121
PLXNB1	Torpor	Summer Active	1.20817	4.60289	1.34951e-13	2.72972e-11
LOC109378025	Torpor	Summer Active	1.2096	1.20479	0.000135031	0.00129438
CSTF2T	Torpor	Summer Active	1.21016	3.49314	1.78834e-06	3.80486e-05
WASHC3	Torpor	Summer Active	1.2105	3.46546	1.78785e-08	8.78626e-07
TARSL2	Torpor	Summer Active	1.21052	2.86285	6.79204e-08	2.59007e-06
POSTN	Torpor	Summer Active	1.21534	5.58568	0.000369175	0.00286534
CYP4X1	Torpor	Summer Active	1.21652	1.35785	0.000609542	0.00421158
ALG5	Torpor	Summer Active	1.21959	3.63301	5.46342e-08	2.15053e-06
NQO1	Torpor	Summer Active	1.22606	4.18727	3.50837e-05	0.000430695
TRIM45	Torpor	Summer Active	1.22678	1.25328	1.92014e-05	0.000261969
HNRNPH3	Torpor	Summer Active	1.22836	4.38042	3.30968e-09	2.18925e-07
ZNF782	Torpor	Summer Active	1.23472	2.18029	5.68206e-08	2.22141e-06
WRAP73	Torpor	Summer Active	1.23831	4.80806	0.00156732	0.00892862
CLPB	Torpor	Summer Active	1.23905	1.92265	5.74606e-07	1.47737e-05
TMEM65	Torpor	Summer Active	1.24089	2.94914	1.59254e-05	0.000224742
CUNH7orf57	Torpor	Summer Active	1.24123	5.35692	2.1137e-15	7.56434e-13
TRARG1	Torpor	Summer Active	1.24296	1.62224	0.00219258	0.0115653
LYPLA1	Torpor	Summer Active	1.24574	4.32103	1.83613e-07	5.93214e-06
SAMD15	Torpor	Summer Active	1.24808	2.83358	3.47847e-05	0.000427744
MRPL49	Torpor	Summer Active	1.25842	1.23256	5.28749e-05	0.000606388
CFTR	Torpor	Summer Active	1.26237	2.49414	0.00390803	0.0181024
MAP4K5	Torpor	Summer Active	1.26446	4.49982	1.85485e-09	1.36974e-07
CERS6	Torpor	Summer Active	1.26613	2.05119	2.6962e-06	5.44585e-05
METTL3	Torpor	Summer Active	1.26702	1.34222	0.000410852	0.00311138
CCK	Torpor	Summer Active	1.27408	5.18106	0.000234901	0.00201136
CIAO2A	Torpor	Summer Active	1.27516	4.21409	2.54669e-10	2.32315e-08
NFIB	Torpor	Summer Active	1.28037	2.51736	1.63427e-09	1.23295e-07
DNAH3	Torpor	Summer Active	1.28047	1.77446	2.08655e-05	0.000281644
SLC1A1	Torpor	Summer Active	1.28085	3.70111	0.00700794	0.0282235
NIF3L1	Torpor	Summer Active	1.28763	3.48569	8.06896e-13	1.27976e-10
FBXO45	Torpor	Summer Active	1.28979	1.94375	0.00392539	0.0181417
KNG1	Torpor	Summer Active	1.29031	3.04001	0.0131051	0.0457041
AGR2	Torpor	Summer Active	1.29589	7.24058	0.00173895	0.00965031
FDX1	Torpor	Summer Active	1.30243	6.10845	2.07951e-11	2.52381e-09
XYLB	Torpor	Summer Active	1.30597	2.19653	0.00676738	0.0275131
IER5L	Torpor	Summer Active	1.31062	2.35509	1.5712e-06	3.41821e-05
CCN1	Torpor	Summer Active	1.312	2.67603	5.61422e-08	2.20106e-06
FAM135A	Torpor	Summer Active	1.31335	5.97363	2.23823e-09	1.59383e-07
RFT1	Torpor	Summer Active	1.31338	3.51513	4.52351e-09	2.80598e-07
CUEDC2	Torpor	Summer Active	1.31505	3.82548	0.0141822	0.0484849
RNPC3	Torpor	Summer Active	1.32002	4.37829	1.45699e-12	2.23464e-10
CPVL	Torpor	Summer Active	1.32104	1.15754	0.010043	0.0370626
POLR3E	Torpor	Summer Active	1.32199	2.89362	1.25084e-08	6.66334e-07
ZNF502	Torpor	Summer Active	1.3245	1.69695	6.50718e-07	1.63936e-05
HIST1H1D	Torpor	Summer Active	1.32858	3.39865	6.02683e-12	8.32837e-10
THYN1	Torpor	Summer Active	1.33019	3.35957	4.51268e-08	1.8801e-06
COL14A1	Torpor	Summer Active	1.3387	1.29866	0.000910068	0.00581585
CYP2U1	Torpor	Summer Active	1.34026	6.18208	3.88945e-06	7.34574e-05
ALG3	Torpor	Summer Active	1.34091	2.87268	3.15141e-07	9.06892e-06
UCHL5	Torpor	Summer Active	1.3411	3.17387	3.56272e-07	9.94497e-06
MGAM2	Torpor	Summer Active	1.34198	2.94961	0.00182015	0.0100173
TRPM6	Torpor	Summer Active	1.34452	3.16245	7.0525e-05	0.000774443
ENOPH1	Torpor	Summer Active	1.35524	2.64976	0.00495198	0.0216729
CCN4	Torpor	Summer Active	1.3567	2.45568	3.04511e-07	8.81755e-06
ZNF597	Torpor	Summer Active	1.35951	2.832	2.50296e-07	7.62747e-06
TUBG2	Torpor	Summer Active	1.36123	1.17397	1.57477e-06	3.41821e-05
CIDEA	Torpor	Summer Active	1.36304	4.39531	0.0010718	0.00662493
HSPB1	Torpor	Summer Active	1.38719	6.31082	7.73101e-07	1.8897e-05
GADD45G	Torpor	Summer Active	1.38808	4.19285	5.46992e-08	2.15053e-06
AGBL2	Torpor	Summer Active	1.39381	1.43093	5.74064e-07	1.47737e-05
FDX2	Torpor	Summer Active	1.40001	1.96339	0.000291186	0.00237388
WDR25	Torpor	Summer Active	1.40019	1.40018	3.83885e-08	1.64352e-06
NUDT12	Torpor	Summer Active	1.40148	1.94408	2.3391e-07	7.23876e-06
HABP2	Torpor	Summer Active	1.40839	1.21542	0.00494389	0.021646
GPC1	Torpor	Summer Active	1.40938	6.04683	0.00134895	0.00796939
PLPP6	Torpor	Summer Active	1.42349	3.14563	2.3105e-11	2.7562e-09
IL1RL1	Torpor	Summer Active	1.42608	1.09455	0.00619192	0.0257128
RPL36AL	Torpor	Summer Active	1.42884	5.43927	0.0119963	0.0426901
FOXF2	Torpor	Summer Active	1.42941	2.41962	8.79303e-08	3.19134e-06
SLC4A4	Torpor	Summer Active	1.4329	3.97437	0.000372476	0.00288174
MESP1	Torpor	Summer Active	1.43371	2.04242	5.56745e-06	9.67466e-05
GXYLT1	Torpor	Summer Active	1.44313	1.25074	7.77363e-08	2.87789e-06
KCNRG	Torpor	Summer Active	1.44347	1.79823	9.70428e-06	0.00014966
PI16	Torpor	Summer Active	1.44898	2.35426	0.000190579	0.00170398
HSPA8	Torpor	Summer Active	1.45877	9.70827	4.9028e-12	6.91196e-10
SHLD3	Torpor	Summer Active	1.46037	1.83952	4.48939e-06	8.1269e-05
NPAS4	Torpor	Summer Active	1.46627	1.04642	7.80659e-06	0.000126694
TXNIP	Torpor	Summer Active	1.48452	7.82255	5.2443e-16	2.12952e-13
OSGIN1	Torpor	Summer Active	1.48611	5.51997	0.000602675	0.00417032
PLIN1	Torpor	Summer Active	1.48642	4.07962	2.54602e-07	7.7082e-06
SPATA22	Torpor	Summer Active	1.48895	2.17325	1.23531e-06	2.78085e-05
PLK2	Torpor	Summer Active	1.49805	4.39205	9.50307e-09	5.30537e-07
VGF	Torpor	Summer Active	1.50305	1.55357	1.13339e-05	0.000169723
PAPLN	Torpor	Summer Active	1.50898	1.85696	5.06246e-06	8.96659e-05
DNAJC28	Torpor	Summer Active	1.50925	1.24271	1.53082e-07	5.09921e-06
MANSC1	Torpor	Summer Active	1.51602	3.37628	4.58622e-14	1.14303e-11
Hist1h2bm	Torpor	Summer Active	1.51948	2.81446	1.93268e-07	6.18679e-06
BMP5	Torpor	Summer Active	1.52059	1.92335	0.000453027	0.00337041
VENTX	Torpor	Summer Active	1.53078	3.62057	2.8378e-07	8.40917e-06
KCTD21	Torpor	Summer Active	1.53353	2.32615	1.13055e-13	2.42755e-11
LRIF1	Torpor	Summer Active	1.53386	5.20726	1.45787e-19	1.27171e-16
CLDN23	Torpor	Summer Active	1.54052	5.84535	1.92677e-12	2.8916e-10
ADAMDEC1	Torpor	Summer Active	1.54685	6.09768	0.000443542	0.00331575
SLC39A8	Torpor	Summer Active	1.54778	3.0322	1.76075e-05	0.000243075
HHIP	Torpor	Summer Active	1.54921	1.53864	0.000587103	0.00409148
ALB	Torpor	Summer Active	1.55277	5.354	0.00462519	0.020611
LRFN4	Torpor	Summer Active	1.55818	1.53711	7.73848e-09	4.48158e-07
LOC109729890	Torpor	Summer Active	1.5739	2.14878	0.00676344	0.0275119
PMS1	Torpor	Summer Active	1.59159	1.93851	1.38232e-07	4.69418e-06
NOSTRIN	Torpor	Summer Active	1.59493	2.88299	8.9506e-17	4.16412e-14
IGHA2	Torpor	Summer Active	1.60618	6.01036	4.0171e-05	0.000483602
ZNF711	Torpor	Summer Active	1.61741	2.90284	1.30941e-06	2.89627e-05
LAMB3	Torpor	Summer Active	1.63524	7.68174	2.78835e-08	1.24335e-06
ARSD	Torpor	Summer Active	1.6367	3.32774	4.33221e-09	2.72363e-07
LOC109435967	Torpor	Summer Active	1.63799	2.24986	1.49592e-07	5.01888e-06
MSLN	Torpor	Summer Active	1.64637	1.03174	0.000122774	0.00120503
GPR17	Torpor	Summer Active	1.65687	2.75603	0.00158066	0.0089688
CUNH8orf48	Torpor	Summer Active	1.65815	1.05237	3.82193e-08	1.64352e-06
IGFBP7	Torpor	Summer Active	1.66426	2.69851	1.77542e-07	5.78962e-06
NTS	Torpor	Summer Active	1.6674	5.23826	0.00643392	0.0264423
APCDD1	Torpor	Summer Active	1.68862	1.43505	2.048e-08	9.84194e-07
RARS2	Torpor	Summer Active	1.69625	1.92091	1.94705e-09	1.43026e-07
APOA1	Torpor	Summer Active	1.69709	3.26405	7.78987e-05	0.000841511
ATP2C2	Torpor	Summer Active	1.69926	3.24857	3.33286e-05	0.000413482
CCDC14	Torpor	Summer Active	1.71012	1.50108	1.35739e-06	2.98232e-05
CCL21	Torpor	Summer Active	1.71347	5.26722	6.53786e-10	5.39934e-08
POC5	Torpor	Summer Active	1.72839	1.13473	1.7007e-07	5.57199e-06
VMAC	Torpor	Summer Active	1.73458	3.45642	3.71514e-09	2.3895e-07
FGG	Torpor	Summer Active	1.73788	1.24856	0.0123563	0.0436407
NSG1	Torpor	Summer Active	1.74202	1.51981	0.00142202	0.00826965
PLXNA2	Torpor	Summer Active	1.76341	4.5351	3.6533e-07	1.01572e-05
Celsr1	Torpor	Summer Active	1.76655	3.26339	1.71025e-09	1.27646e-07
DRAM1	Torpor	Summer Active	1.79467	1.09598	0.000161164	0.00148866
IGF2	Torpor	Summer Active	1.79827	3.31764	8.2378e-11	8.58022e-09
CCDC180	Torpor	Summer Active	1.81225	2.43507	4.10571e-13	7.07449e-11
CEP290	Torpor	Summer Active	1.82162	2.01707	1.34391e-10	1.33979e-08
GUF1	Torpor	Summer Active	1.8352	1.51527	2.71193e-09	1.86455e-07
MGP	Torpor	Summer Active	1.86335	3.90774	2.95002e-07	8.60815e-06
MEA1	Torpor	Summer Active	1.87393	3.78906	0.00570756	0.0241395
MKRN2	Torpor	Summer Active	1.87817	2.60699	1.02953e-05	0.00015704
AMY2A	Torpor	Summer Active	1.88044	1.99868	1.68585e-09	1.26502e-07
IGHA1	Torpor	Summer Active	1.88332	4.17332	0.0018283	0.0100542
IGLV4-3	Torpor	Summer Active	1.88378	1.89589	0.00311496	0.015236
BAMBI	Torpor	Summer Active	1.8919	2.63761	1.39203e-05	0.000199472
CTSL	Torpor	Summer Active	1.89204	6.001	5.44748e-05	0.000621164
GALNT5	Torpor	Summer Active	1.89976	2.43771	4.84645e-07	1.29582e-05
STEAP4	Torpor	Summer Active	1.91001	2.32895	0.000653131	0.00444929
ZNF274	Torpor	Summer Active	1.92463	3.32827	3.83664e-30	1.07096e-26
RIN1	Torpor	Summer Active	1.95989	3.61085	1.84572e-21	1.84005e-18
CKMT1A	Torpor	Summer Active	1.96034	1.34469	6.29612e-11	6.81201e-09
SSTR2	Torpor	Summer Active	1.96667	1.35174	8.49698e-07	2.03503e-05
FOXN1	Torpor	Summer Active	1.96879	3.54378	6.27302e-15	1.98983e-12
ADAM7	Torpor	Summer Active	2.00209	1.56879	0.000105288	0.00106978
HPX	Torpor	Summer Active	2.01056	2.42667	0.00972151	0.0361475
EDN1	Torpor	Summer Active	2.02641	3.8024	8.94943e-07	2.13152e-05
MUC1	Torpor	Summer Active	2.03268	2.58444	4.64523e-06	8.32266e-05
MORN1	Torpor	Summer Active	2.04304	2.68672	7.26013e-14	1.66114e-11
CLDN2	Torpor	Summer Active	2.06713	2.80962	0.00444695	0.0200342
TF	Torpor	Summer Active	2.06986	2.88416	0.00985727	0.0365316
FGA	Torpor	Summer Active	2.08298	1.41866	0.00225699	0.0118468
MUC2	Torpor	Summer Active	2.08358	7.61739	0.000897115	0.00575415
CLIC3	Torpor	Summer Active	2.09296	1.26897	3.41547e-06	6.56608e-05
CYP2B11	Torpor	Summer Active	2.10056	2.07586	6.73041e-09	3.91401e-07
FETUB	Torpor	Summer Active	2.11531	1.07612	0.0090561	0.0343281
Hist2h2aa3	Torpor	Summer Active	2.1225	4.21114	9.42706e-11	9.74618e-09
HOXB9	Torpor	Summer Active	2.14211	3.4017	0.0108879	0.0395426
PRG4	Torpor	Summer Active	2.15727	1.48356	0.00822837	0.0319098
ALOX15	Torpor	Summer Active	2.15968	2.83857	1.5858e-09	1.20288e-07
URAD	Torpor	Summer Active	2.19934	4.01106	3.09459e-05	0.000390454
CIART	Torpor	Summer Active	2.2615	5.01526	6.70035e-12	9.16831e-10
HMGCS2	Torpor	Summer Active	2.27949	4.41181	0.00229772	0.0120155
CALR3	Torpor	Summer Active	2.39308	1.40234	2.78815e-05	0.000361657
AHNAK2	Torpor	Summer Active	2.4378	5.82367	2.98416e-10	2.68709e-08
CNDP1	Torpor	Summer Active	2.51431	3.33252	3.05822e-17	1.52441e-14
CCDC157	Torpor	Summer Active	2.54397	3.42881	0.000900583	0.00576844
ALPK3	Torpor	Summer Active	2.74941	4.46133	1.08576e-12	1.68378e-10
TOE1	Torpor	Summer Active	2.89391	2.78782	0.0100887	0.0371577
CTRB1	Torpor	Summer Active	2.89593	1.16883	5.56971e-05	0.000634583
HOXA9	Torpor	Summer Active	2.96602	1.55244	0.00623097	0.0258282
GCG	Torpor	Summer Active	3.11293	2.02167	0.00664043	0.0270916
UTY	Torpor	Summer Active	3.27385	1.72725	0.00910284	0.0344538
TSPY1	Torpor	Summer Active	3.50867	2.40672	0.00135318	0.00797656
SLC9A2	Torpor	Summer Active	3.61466	3.04512	1.4401e-06	3.15534e-05

## Sheet: Arousal vs Summer Active
DEGs	sampleA	sampleB	log2FoldChange	log2CPM	PValue	FDR
HBB	Arousal	Summer Active	-11.0177	4.42432	4.30002e-94	6.00154e-90
LOC109460663	Arousal	Summer Active	-7.37342	4.8175	1.22247e-38	4.26551e-35
CUNH6orf58	Arousal	Summer Active	-6.13313	5.24401	4.85564e-05	0.0011295
Gvin1	Arousal	Summer Active	-5.68449	2.68583	5.97015e-11	1.06827e-08
SFN	Arousal	Summer Active	-5.44252	6.33816	4.1972e-20	3.35736e-17
LOC105300961	Arousal	Summer Active	-5.20376	4.21065	1.04806e-62	7.31388e-59
LOC101405854	Arousal	Summer Active	-4.98594	5.6416	8.67221e-09	7.91098e-07
CYP11A1	Arousal	Summer Active	-4.864	1.68273	1.32943e-07	7.96347e-06
Mamu-DRA	Arousal	Summer Active	-4.70455	8.77867	8.53755e-15	4.10891e-12
CD180	Arousal	Summer Active	-4.64651	3.23163	6.40324e-07	2.93017e-05
CR2	Arousal	Summer Active	-4.58784	4.74156	1.856e-11	3.70059e-09
B3GNT3	Arousal	Summer Active	-4.58114	5.21812	4.43301e-05	0.0010469
CD79B	Arousal	Summer Active	-4.56967	4.91941	8.44396e-11	1.41991e-08
CLEC17A	Arousal	Summer Active	-4.55181	1.40715	0.000538337	0.00749857
MUC5B	Arousal	Summer Active	-4.50693	2.31587	7.58292e-11	1.29067e-08
HLA-DRB1	Arousal	Summer Active	-4.42114	6.89934	3.12388e-14	1.21111e-11
IGHV2-70	Arousal	Summer Active	-4.28123	1.92966	0.000441794	0.00643645
HLA-DMA	Arousal	Summer Active	-4.07161	2.32535	2.98037e-11	5.62123e-09
RASL12	Arousal	Summer Active	-4.04267	4.73814	1.09893e-24	1.91723e-21
NAALADL1	Arousal	Summer Active	-3.95843	7.24229	3.419e-42	1.59063e-38
HLA-DQB1	Arousal	Summer Active	-3.93582	7.49838	1.53665e-12	4.40133e-10
FAM151A	Arousal	Summer Active	-3.9344	4.63017	5.12138e-13	1.74339e-10
APOL6	Arousal	Summer Active	-3.87264	6.67218	5.72319e-06	0.000190187
PAX5	Arousal	Summer Active	-3.75879	4.61865	3.56724e-06	0.000127335
Sult6b1	Arousal	Summer Active	-3.6873	3.64156	9.22002e-05	0.00188134
ALB	Arousal	Summer Active	-3.62653	3.94677	3.26958e-05	0.000817804
HLA-DMB	Arousal	Summer Active	-3.57823	6.76374	3.02163e-09	3.34706e-07
ASAH2	Arousal	Summer Active	-3.56445	7.12062	3.00492e-06	0.000110078
UBD	Arousal	Summer Active	-3.56021	9.35656	1.38951e-07	8.28779e-06
ADGRF1	Arousal	Summer Active	-3.55978	2.60031	7.52295e-10	9.64787e-08
CD74	Arousal	Summer Active	-3.55641	9.88155	2.94648e-14	1.17497e-11
CIITA	Arousal	Summer Active	-3.5121	4.20511	3.04066e-06	0.000110806
HLA-DQA2	Arousal	Summer Active	-3.50304	7.52397	5.21934e-09	5.09415e-07
DIO2	Arousal	Summer Active	-3.416	4.57359	5.39657e-09	5.14672e-07
ITGAD	Arousal	Summer Active	-3.38709	4.03031	6.20142e-10	8.32243e-08
TF	Arousal	Summer Active	-3.37639	1.19901	0.000909689	0.0111373
SCN4A	Arousal	Summer Active	-3.37305	1.11475	0.00586732	0.0437681
MELTF	Arousal	Summer Active	-3.34978	2.83594	1.54406e-20	1.3469e-17
ABCC12	Arousal	Summer Active	-3.33283	3.10809	1.97036e-21	1.96431e-18
NR0B2	Arousal	Summer Active	-3.31562	4.45035	3.22155e-09	3.48551e-07
FOXS1	Arousal	Summer Active	-3.3143	1.31507	1.03849e-06	4.41895e-05
PIK3R5	Arousal	Summer Active	-3.29576	4.27518	2.57463e-07	1.38742e-05
HLA-DOB	Arousal	Summer Active	-3.27122	1.77841	0.000385895	0.00582893
DUOX2	Arousal	Summer Active	-3.21481	3.98323	0.00109345	0.0128031
CPO	Arousal	Summer Active	-3.17955	7.78744	1.145e-13	4.09763e-11
SLC22A20P	Arousal	Summer Active	-3.15771	4.62949	8.17709e-15	4.07599e-12
BCAN	Arousal	Summer Active	-3.14726	1.04913	1.71183e-06	6.76928e-05
PNLIPRP2	Arousal	Summer Active	-3.0583	6.34519	1.3675e-22	1.59052e-19
PLA2G2D	Arousal	Summer Active	-3.03252	1.95848	0.00103384	0.0122386
IGHG1	Arousal	Summer Active	-3.02548	9.75124	2.02438e-07	1.14652e-05
SERPINA1	Arousal	Summer Active	-3.01892	4.85934	4.45489e-06	0.000153145
LOC109439655	Arousal	Summer Active	-3.00733	3.41062	0.000139428	0.00263375
PRSS56	Arousal	Summer Active	-2.98912	2.81561	4.24686e-15	2.37094e-12
DNAJC17	Arousal	Summer Active	-2.96316	4.74239	6.50337e-23	9.07675e-20
IL13RA2	Arousal	Summer Active	-2.95543	3.94593	3.48815e-10	5.01898e-08
SLC22A13	Arousal	Summer Active	-2.9343	5.19912	2.46836e-08	1.87233e-06
BCO1	Arousal	Summer Active	-2.90076	5.38416	8.83899e-05	0.00181154
FOSB	Arousal	Summer Active	-2.83588	2.01402	2.71167e-06	0.000100656
COL9A2	Arousal	Summer Active	-2.80526	1.48267	6.72629e-13	2.0862e-10
MASP2	Arousal	Summer Active	-2.79811	1.68516	2.70532e-06	0.000100656
CYP1A2	Arousal	Summer Active	-2.76937	4.17571	6.10801e-09	5.72317e-07
GNLY	Arousal	Summer Active	-2.75109	2.7238	0.000223643	0.00381121
CLEC2D	Arousal	Summer Active	-2.751	2.48368	0.000976398	0.0117176
ISG15	Arousal	Summer Active	-2.67978	5.27375	2.27862e-30	6.36053e-27
AGMO	Arousal	Summer Active	-2.67137	2.28356	0.000769327	0.00978059
LOC109439760	Arousal	Summer Active	-2.56778	1.79588	0.000103945	0.00205968
TESPA1	Arousal	Summer Active	-2.55159	4.90313	1.1099e-07	6.73519e-06
SH3BP1	Arousal	Summer Active	-2.54508	4.75421	1.77482e-17	1.17958e-14
CD79A	Arousal	Summer Active	-2.5376	4.3765	0.000206133	0.00359625
KIF21B	Arousal	Summer Active	-2.51599	5.01939	4.64961e-25	1.08158e-21
CUNH17orf78	Arousal	Summer Active	-2.51389	2.3091	1.02243e-12	3.10218e-10
LOC109439173	Arousal	Summer Active	-2.50619	8.75408	5.94586e-10	8.13592e-08
MALRD1	Arousal	Summer Active	-2.49932	4.5219	7.82924e-15	4.04714e-12
LOC103002419	Arousal	Summer Active	-2.48321	2.73389	0.00484531	0.038315
LOC109439977	Arousal	Summer Active	-2.4716	3.23288	8.83742e-15	4.11146e-12
NLRC5	Arousal	Summer Active	-2.46814	5.50688	1.6275e-08	1.33618e-06
F13B	Arousal	Summer Active	-2.46193	1.57915	2.70418e-06	0.000100656
CD40	Arousal	Summer Active	-2.42562	2.11472	0.000462706	0.00667838
CD36	Arousal	Summer Active	-2.38039	11.4078	4.3299e-20	3.35736e-17
FABP2	Arousal	Summer Active	-2.35597	11.394	1.05857e-06	4.45633e-05
CYP2C42	Arousal	Summer Active	-2.3384	5.5722	1.15928e-11	2.52814e-09
TNFRSF8	Arousal	Summer Active	-2.33833	5.0759	3.75765e-10	5.24456e-08
DHRS9	Arousal	Summer Active	-2.3362	3.0606	0.000234204	0.00394305
RTP3	Arousal	Summer Active	-2.33361	4.08699	0.00575062	0.0431281
GBP1	Arousal	Summer Active	-2.32948	3.34719	1.20596e-05	0.000352865
FCAMR	Arousal	Summer Active	-2.31248	4.15828	4.19872e-05	0.00100975
HES4	Arousal	Summer Active	-2.31062	4.56403	1.93027e-06	7.47771e-05
CYP4F2	Arousal	Summer Active	-2.2819	5.56086	3.48678e-12	8.69017e-10
SLC46A3	Arousal	Summer Active	-2.21169	4.90679	2.02902e-07	1.14652e-05
TMEM145	Arousal	Summer Active	-2.18987	2.11615	1.0144e-08	9.0739e-07
IL32	Arousal	Summer Active	-2.17919	8.50458	6.80221e-10	8.87275e-08
PATR-G	Arousal	Summer Active	-2.17897	1.48601	4.37686e-07	2.17394e-05
SEC14L2	Arousal	Summer Active	-2.16641	10.3838	2.74643e-08	2.06086e-06
BATF2	Arousal	Summer Active	-2.15769	4.5719	5.29273e-06	0.000178002
NAPSA	Arousal	Summer Active	-2.14976	1.12187	0.000157411	0.00288698
PLSCR3	Arousal	Summer Active	-2.1472	1.77117	0.000638228	0.00857481
MTTP	Arousal	Summer Active	-2.14481	9.1769	2.14013e-11	4.14859e-09
ADAMTSL5	Arousal	Summer Active	-2.14081	6.43682	2.47679e-06	9.32706e-05
ABCG8	Arousal	Summer Active	-2.11933	5.79957	7.40789e-07	3.31384e-05
REG3G	Arousal	Summer Active	-2.11493	6.63626	0.000620535	0.0084004
CYP2C18	Arousal	Summer Active	-2.11225	7.44204	5.73711e-07	2.66909e-05
C3orf85	Arousal	Summer Active	-2.10576	5.86338	5.08137e-10	7.02184e-08
PSMB9	Arousal	Summer Active	-2.10435	4.22139	5.81014e-06	0.000192618
FRMD5	Arousal	Summer Active	-2.09637	1.58242	0.000221176	0.00377378
IGLV9-49	Arousal	Summer Active	-2.08895	1.98031	0.00212864	0.0212818
SLAMF6	Arousal	Summer Active	-2.08399	1.71073	0.00315177	0.0284904
Enpp7	Arousal	Summer Active	-2.06792	10.6265	4.0853e-05	0.000990709
HOXC6	Arousal	Summer Active	-2.05837	2.71442	0.000802883	0.0100863
CHRND	Arousal	Summer Active	-2.03862	3.4179	1.16383e-08	1.01522e-06
SLC13A1	Arousal	Summer Active	-2.03613	7.26225	4.79977e-07	2.31002e-05
IGF2BP3	Arousal	Summer Active	-2.02688	1.34689	5.35629e-05	0.00121954
HOXC8	Arousal	Summer Active	-2.01719	3.02081	1.15135e-06	4.74022e-05
MFSD2A	Arousal	Summer Active	-2.00562	5.04771	7.85906e-25	1.56698e-21
VWCE	Arousal	Summer Active	-1.99386	1.09911	1.23585e-05	0.000360854
TAP1	Arousal	Summer Active	-1.99274	6.99343	2.33557e-07	1.28337e-05
IFI27L2	Arousal	Summer Active	-1.98911	1.55573	3.41315e-06	0.000122777
FAXDC2	Arousal	Summer Active	-1.97323	6.97725	2.18839e-14	9.25555e-12
RNF186	Arousal	Summer Active	-1.96901	3.13186	4.77264e-09	4.75798e-07
IL21R	Arousal	Summer Active	-1.96686	2.75977	0.000716657	0.0092959
PAQR9	Arousal	Summer Active	-1.96307	3.63638	2.86718e-09	3.20138e-07
GC	Arousal	Summer Active	-1.95607	6.44209	0.00167381	0.0178555
TMC7	Arousal	Summer Active	-1.9518	4.07098	0.00023965	0.00401536
NUDT7	Arousal	Summer Active	-1.95096	3.80872	1.83651e-12	4.92927e-10
PIEZO2	Arousal	Summer Active	-1.95059	1.41627	7.80641e-06	0.000247062
MUC4	Arousal	Summer Active	-1.94963	3.64099	2.37418e-08	1.82069e-06
CHIT1	Arousal	Summer Active	-1.93478	2.79422	1.08788e-05	0.000327232
FGR	Arousal	Summer Active	-1.92886	3.19686	3.28509e-09	3.5e-07
IFI44	Arousal	Summer Active	-1.92481	3.93502	5.5283e-08	3.74556e-06
UGT2A3	Arousal	Summer Active	-1.91149	3.58444	6.09226e-06	0.000200154
IFI6	Arousal	Summer Active	-1.90641	4.49044	1.05603e-08	9.32848e-07
VNN2	Arousal	Summer Active	-1.90571	5.70129	0.000752364	0.00962488
GBP5	Arousal	Summer Active	-1.89806	1.12055	0.000690316	0.00906373
CITED4	Arousal	Summer Active	-1.89112	4.34219	2.50564e-07	1.36075e-05
YOD1	Arousal	Summer Active	-1.88915	5.83712	6.4323e-08	4.25477e-06
HLA-G	Arousal	Summer Active	-1.88829	6.08055	6.43051e-11	1.1336e-08
SPSB4	Arousal	Summer Active	-1.88017	4.77064	5.23561e-05	0.00119782
SIGLEC14	Arousal	Summer Active	-1.87679	1.09511	0.000535338	0.00747456
UBE2L6	Arousal	Summer Active	-1.87461	5.91859	5.14995e-08	3.54078e-06
LY86	Arousal	Summer Active	-1.86778	1.64539	0.00034117	0.00532035
HLA-C	Arousal	Summer Active	-1.8658	6.93505	0.000100276	0.00200797
SAPCD2	Arousal	Summer Active	-1.8607	2.01601	0.000215433	0.00370295
FGD2	Arousal	Summer Active	-1.85973	2.88283	8.63874e-10	1.067e-07
DDX24	Arousal	Summer Active	-1.85273	6.81237	1.14609e-09	1.35559e-07
C2CD4B	Arousal	Summer Active	-1.85063	1.64857	2.30228e-09	2.61243e-07
ABCG5	Arousal	Summer Active	-1.84892	4.07996	0.00191802	0.0196982
SLC22A7	Arousal	Summer Active	-1.84874	4.83974	1.6412e-14	7.1582e-12
NEURL3	Arousal	Summer Active	-1.84848	5.13487	1.46147e-06	5.89529e-05
PLEKHN1	Arousal	Summer Active	-1.84503	1.55051	0.000477998	0.00683037
USP18	Arousal	Summer Active	-1.83449	1.85713	2.80819e-06	0.000103688
NT5E	Arousal	Summer Active	-1.82707	9.09437	3.03747e-12	7.70798e-10
SUN1	Arousal	Summer Active	-1.82636	5.95305	4.19177e-16	2.43769e-13
TM4SF5	Arousal	Summer Active	-1.82522	9.20466	3.32464e-10	4.83355e-08
CASP14	Arousal	Summer Active	-1.81671	6.39535	5.27924e-07	2.47256e-05
ZBP1	Arousal	Summer Active	-1.80947	3.06413	3.36223e-14	1.26829e-11
CUNH3orf67	Arousal	Summer Active	-1.80786	2.25326	1.73153e-06	6.82682e-05
ARHGAP4	Arousal	Summer Active	-1.80188	3.88208	8.29886e-05	0.00173394
ARSA	Arousal	Summer Active	-1.79792	5.81566	5.65789e-13	1.86709e-10
GLTPD2	Arousal	Summer Active	-1.78852	5.9392	3.9839e-09	4.08848e-07
CBLN3	Arousal	Summer Active	-1.78408	2.84713	7.91435e-09	7.26714e-07
LY75	Arousal	Summer Active	-1.77947	5.4397	4.51752e-07	2.20678e-05
HSPA12A	Arousal	Summer Active	-1.75951	4.92431	5.57339e-12	1.3647e-09
PI4K2A	Arousal	Summer Active	-1.74589	6.39122	3.829e-16	2.42915e-13
ARHGAP30	Arousal	Summer Active	-1.74397	3.44845	0.0023647	0.0228834
ZBTB32	Arousal	Summer Active	-1.74318	3.92406	0.000491078	0.00697962
ZNF740	Arousal	Summer Active	-1.72757	3.87576	4.22818e-07	2.11515e-05
PLA2G12B	Arousal	Summer Active	-1.72745	5.18483	2.07313e-05	0.000562931
CGREF1	Arousal	Summer Active	-1.72705	5.39559	2.6496e-11	5.06581e-09
XPNPEP2	Arousal	Summer Active	-1.71818	6.87705	2.17551e-10	3.41304e-08
TGM1	Arousal	Summer Active	-1.71194	2.66251	0.00697024	0.0492727
MX1	Arousal	Summer Active	-1.71044	5.16575	1.70489e-06	6.76928e-05
FMOD	Arousal	Summer Active	-1.70714	2.90867	9.05556e-05	0.00185049
PRF1	Arousal	Summer Active	-1.70491	2.13146	0.0052252	0.0401366
MFAP3	Arousal	Summer Active	-1.70461	4.6003	1.66382e-11	3.51847e-09
SYK	Arousal	Summer Active	-1.702	4.07633	0.000585522	0.00800404
IRF4	Arousal	Summer Active	-1.69396	5.64471	5.92481e-05	0.00131673
FCHO1	Arousal	Summer Active	-1.68779	2.55825	0.000356538	0.00551542
EMG1	Arousal	Summer Active	-1.68355	6.51058	2.26517e-12	5.9651e-10
MAP4K1	Arousal	Summer Active	-1.67621	4.21605	0.000216585	0.00370905
AOC1	Arousal	Summer Active	-1.67581	8.98511	2.35558e-09	2.65136e-07
IGKV1-5	Arousal	Summer Active	-1.67498	3.49872	0.00142227	0.0158066
TRAF3IP3	Arousal	Summer Active	-1.67274	3.27295	0.00668191	0.0477764
CD7	Arousal	Summer Active	-1.65789	6.58541	8.64162e-08	5.43293e-06
CCKAR	Arousal	Summer Active	-1.65295	3.16992	6.96478e-07	3.13572e-05
IL12RB1	Arousal	Summer Active	-1.64787	2.14573	0.00412176	0.0340802
CYBB	Arousal	Summer Active	-1.64665	2.80321	0.00372161	0.031711
RGS19	Arousal	Summer Active	-1.64582	2.80813	8.46615e-05	0.00175315
CAMKK1	Arousal	Summer Active	-1.64531	2.46376	6.44611e-10	8.56842e-08
SLC35C2	Arousal	Summer Active	-1.63905	7.7091	6.3556e-13	2.01603e-10
Nradd	Arousal	Summer Active	-1.63753	2.47	3.7444e-09	3.909e-07
ADAP2	Arousal	Summer Active	-1.63387	2.6686	4.04172e-07	2.05128e-05
SERPINE1	Arousal	Summer Active	-1.63092	3.78555	0.000695656	0.00911556
COL16A1	Arousal	Summer Active	-1.63052	2.40319	4.91735e-09	4.86748e-07
SEC16B	Arousal	Summer Active	-1.62396	6.60605	6.99704e-14	2.56994e-11
YIPF1	Arousal	Summer Active	-1.62353	4.74865	8.19528e-10	1.02126e-07
HOXA7	Arousal	Summer Active	-1.62322	1.08171	0.0057393	0.0430895
MOGAT1	Arousal	Summer Active	-1.62031	7.12351	1.52004e-07	8.95154e-06
GNA15	Arousal	Summer Active	-1.6174	4.78193	2.11318e-07	1.17505e-05
NIPSNAP1	Arousal	Summer Active	-1.61739	3.26939	3.01536e-06	0.000110171
UBA7	Arousal	Summer Active	-1.61366	5.0877	1.80848e-12	4.92927e-10
SPIB	Arousal	Summer Active	-1.61168	4.60848	8.52833e-06	0.0002651
APOH	Arousal	Summer Active	-1.61128	4.37693	1.40853e-12	4.18272e-10
SNX21	Arousal	Summer Active	-1.61103	1.77883	1.76362e-09	2.03429e-07
RTN2	Arousal	Summer Active	-1.60984	4.34755	4.48528e-07	2.20678e-05
KCNK10	Arousal	Summer Active	-1.60459	3.1889	8.65155e-06	0.000268333
CD53	Arousal	Summer Active	-1.60415	3.25107	0.00351834	0.0306398
MYPOP	Arousal	Summer Active	-1.60054	3.88531	1.27927e-11	2.74689e-09
RUBCNL	Arousal	Summer Active	-1.59755	2.25957	0.000122434	0.00237336
GRAP	Arousal	Summer Active	-1.59293	3.56909	1.02058e-05	0.00031101
Patr-A	Arousal	Summer Active	-1.5904	11.8416	1.9441e-08	1.55941e-06
LAT	Arousal	Summer Active	-1.58703	3.10816	0.00157506	0.0170232
ENPP3	Arousal	Summer Active	-1.58366	8.03114	2.78309e-07	1.47694e-05
LIMD2	Arousal	Summer Active	-1.58253	2.37809	0.00122432	0.0140525
BTC	Arousal	Summer Active	-1.57452	4.50458	9.13292e-09	8.27716e-07
F3	Arousal	Summer Active	-1.56573	2.32451	0.000359151	0.00552867
RELT	Arousal	Summer Active	-1.56317	1.9135	0.000652123	0.00870974
Arl5c	Arousal	Summer Active	-1.56249	3.68154	0.00100237	0.0119471
C3	Arousal	Summer Active	-1.55322	6.57554	1.09322e-10	1.81643e-08
CEACAM6	Arousal	Summer Active	-1.54934	4.12193	4.55852e-07	2.20678e-05
CD37	Arousal	Summer Active	-1.54853	4.19383	0.00306777	0.0278651
SIGLEC1	Arousal	Summer Active	-1.54396	1.05957	5.77998e-05	0.00129074
RHOV	Arousal	Summer Active	-1.54272	1.85837	0.000152489	0.00283017
GCHFR	Arousal	Summer Active	-1.54252	2.33113	3.21571e-05	0.000805775
KDELR3	Arousal	Summer Active	-1.53923	4.25616	0.000922904	0.0112596
TMIGD1	Arousal	Summer Active	-1.53615	6.68413	3.46403e-05	0.000864891
WDFY4	Arousal	Summer Active	-1.53236	3.5689	0.00585333	0.0437105
P2RY2	Arousal	Summer Active	-1.52621	4.06565	1.05279e-07	6.41652e-06
T-enol	Arousal	Summer Active	-1.52332	2.20349	1.29343e-09	1.51701e-07
PLA2G4F	Arousal	Summer Active	-1.51795	2.61182	1.46132e-08	1.23111e-06
HPSE	Arousal	Summer Active	-1.51652	5.7047	2.1764e-10	3.41304e-08
PPP1R13L	Arousal	Summer Active	-1.5124	4.35234	0.00107743	0.012658
AQP3	Arousal	Summer Active	-1.51169	5.23905	0.00042354	0.00621593
MYOM3	Arousal	Summer Active	-1.50944	2.28937	2.11266e-05	0.000571441
PLD4	Arousal	Summer Active	-1.50732	1.84119	0.00498547	0.0390253
ABCC5	Arousal	Summer Active	-1.50532	7.15955	3.96084e-08	2.80616e-06
ACCS	Arousal	Summer Active	-1.50197	2.97629	7.90009e-07	3.50037e-05
AQP10	Arousal	Summer Active	-1.49831	6.67034	1.16498e-05	0.000345817
NAIF1	Arousal	Summer Active	-1.49	1.73929	4.01943e-05	0.000980755
NPC1L1	Arousal	Summer Active	-1.48949	10.0653	0.00151137	0.0165444
PCDHB17	Arousal	Summer Active	-1.48241	1.03966	0.000276986	0.0044796
IFFO2	Arousal	Summer Active	-1.48035	1.55028	7.52149e-05	0.00160516
FMNL3	Arousal	Summer Active	-1.47988	3.57286	1.17074e-05	0.000346188
HIC2	Arousal	Summer Active	-1.47936	1.77915	1.90749e-08	1.53889e-06
PTGDR2	Arousal	Summer Active	-1.47934	2.2679	0.00085835	0.0106206
SLC5A12	Arousal	Summer Active	-1.47551	6.77247	1.88925e-05	0.000523181
JAK3	Arousal	Summer Active	-1.47504	4.74532	3.07186e-05	0.000782371
ITIH5	Arousal	Summer Active	-1.47349	4.43837	2.2544e-08	1.74341e-06
LOC109378398	Arousal	Summer Active	-1.47272	3.03445	9.28333e-05	0.0018915
DUSP2	Arousal	Summer Active	-1.47144	1.88856	0.00643881	0.0466094
IFI44L	Arousal	Summer Active	-1.46686	4.62941	0.000936334	0.0113638
SLC19A3	Arousal	Summer Active	-1.46661	4.24682	8.55664e-05	0.00176664
CD83	Arousal	Summer Active	-1.46143	3.50777	1.01415e-06	4.34187e-05
DAPK2	Arousal	Summer Active	-1.46136	4.84574	0.0063909	0.0463988
NDST1	Arousal	Summer Active	-1.45995	5.18003	1.73742e-11	3.5505e-09
RBP2	Arousal	Summer Active	-1.4592	11.2499	9.69568e-05	0.00195507
CFI	Arousal	Summer Active	-1.45901	3.48562	8.226e-06	0.000258001
CARD11	Arousal	Summer Active	-1.45869	4.16884	0.000216063	0.00370794
MLXIPL	Arousal	Summer Active	-1.45726	4.43456	4.81134e-05	0.0011211
TP53I13	Arousal	Summer Active	-1.45609	3.0499	1.39164e-06	5.64626e-05
MBOAT7	Arousal	Summer Active	-1.45532	2.05584	2.86088e-06	0.000105354
SLC30A10	Arousal	Summer Active	-1.45164	3.58544	8.85565e-08	5.51778e-06
OASL	Arousal	Summer Active	-1.45068	3.95243	0.00539565	0.0411739
REC8	Arousal	Summer Active	-1.45041	1.68163	2.44653e-05	0.000644268
ALPI	Arousal	Summer Active	-1.44738	9.5449	5.79553e-05	0.00129214
KHNYN	Arousal	Summer Active	-1.44714	6.01262	7.5347e-10	9.64787e-08
GSTT2B	Arousal	Summer Active	-1.44401	7.3803	0.0012604	0.0143605
GOLT1A	Arousal	Summer Active	-1.44279	5.58369	7.60432e-08	4.91713e-06
GRAMD1A	Arousal	Summer Active	-1.43983	5.74473	1.8806e-06	7.35225e-05
ITGAL	Arousal	Summer Active	-1.43685	3.28839	0.0051138	0.0395592
C4	Arousal	Summer Active	-1.43637	1.57643	0.00165285	0.0176637
ABHD1	Arousal	Summer Active	-1.43587	4.30111	5.35941e-08	3.64884e-06
TMEM140	Arousal	Summer Active	-1.43354	2.83344	0.00129456	0.0146589
IKBKE	Arousal	Summer Active	-1.42685	3.62123	3.66471e-10	5.18689e-08
SEMA4A	Arousal	Summer Active	-1.42454	6.76072	2.35155e-07	1.28708e-05
OSBPL1A	Arousal	Summer Active	-1.42232	8.3403	4.31491e-08	3.01116e-06
MME	Arousal	Summer Active	-1.41963	10.8226	0.000398886	0.00596159
AP3S2	Arousal	Summer Active	-1.41363	5.43106	5.3651e-06	0.00017957
RASGRP2	Arousal	Summer Active	-1.40109	2.99691	1.64096e-06	6.56243e-05
LOC109376701	Arousal	Summer Active	-1.39747	5.16987	6.79575e-07	3.07949e-05
IL18BP	Arousal	Summer Active	-1.39687	3.97754	0.000107458	0.00211537
PM20D1	Arousal	Summer Active	-1.39627	5.73322	1.0654e-09	1.27092e-07
MYRF	Arousal	Summer Active	-1.39591	4.35236	2.16554e-10	3.41304e-08
NIPAL1	Arousal	Summer Active	-1.39409	4.85422	1.63376e-12	4.56049e-10
C10orf143	Arousal	Summer Active	-1.39304	3.81477	6.03342e-07	2.77001e-05
SLC16A5	Arousal	Summer Active	-1.388	6.13072	2.44536e-12	6.32035e-10
LMBR1L	Arousal	Summer Active	-1.38406	5.49458	2.49433e-10	3.82564e-08
VKORC1L1	Arousal	Summer Active	-1.38305	4.11734	0.000196455	0.00345766
ABHD6	Arousal	Summer Active	-1.38277	4.89988	2.98914e-07	1.5684e-05
GLTP	Arousal	Summer Active	-1.38062	5.43845	3.17581e-09	3.46288e-07
C1QTNF6	Arousal	Summer Active	-1.38034	2.53458	2.15138e-07	1.19154e-05
IRF8	Arousal	Summer Active	-1.37409	4.38571	1.45017e-05	0.000415605
PHLDA1	Arousal	Summer Active	-1.37163	3.1592	0.00356241	0.0308315
IFNAR2	Arousal	Summer Active	-1.36682	5.84397	9.59548e-09	8.64027e-07
FCRLB	Arousal	Summer Active	-1.36656	1.2079	0.00651204	0.0470185
ITGB2	Arousal	Summer Active	-1.36513	3.0526	0.00371876	0.031706
FAM3D	Arousal	Summer Active	-1.36294	6.15981	6.00604e-10	8.13848e-08
SIDT2	Arousal	Summer Active	-1.36236	7.44951	2.53747e-07	1.37269e-05
MYO1G	Arousal	Summer Active	-1.36035	4.16541	1.19852e-05	0.000351424
PRXL2A	Arousal	Summer Active	-1.35703	6.30032	2.83489e-07	1.49873e-05
ZMYND15	Arousal	Summer Active	-1.35651	5.79521	2.3805e-10	3.69162e-08
MYO1F	Arousal	Summer Active	-1.35552	3.30148	0.00445785	0.0360267
C1QTNF4	Arousal	Summer Active	-1.35534	1.40413	0.000102538	0.00203864
EDN2	Arousal	Summer Active	-1.35524	3.15577	1.55507e-07	9.08121e-06
SH2D7	Arousal	Summer Active	-1.34958	2.8504	5.25479e-07	2.4694e-05
SLC27A4	Arousal	Summer Active	-1.34735	7.22916	0.000407469	0.00604361
RARRES2	Arousal	Summer Active	-1.34339	7.73819	9.71155e-07	4.19641e-05
B4GALNT4	Arousal	Summer Active	-1.33868	2.53392	0.00170586	0.0180744
SLC23A1	Arousal	Summer Active	-1.33578	4.99941	0.00150761	0.0165163
FHOD1	Arousal	Summer Active	-1.33559	3.91189	1.08542e-08	9.52783e-07
MTMR11	Arousal	Summer Active	-1.33546	4.33497	1.06436e-06	4.45633e-05
ANKRD2	Arousal	Summer Active	-1.33209	4.12632	2.45759e-05	0.000645962
CCDC88B	Arousal	Summer Active	-1.33148	2.92555	1.06176e-06	4.45633e-05
CCL16	Arousal	Summer Active	-1.33075	2.17817	0.000162332	0.00295009
AZIN2	Arousal	Summer Active	-1.33002	3.83276	5.33688e-06	0.000179055
TAP2	Arousal	Summer Active	-1.32839	6.12247	4.52524e-06	0.000155181
ERN2	Arousal	Summer Active	-1.3269	3.73065	5.22455e-06	0.000176133
HES2	Arousal	Summer Active	-1.32609	1.20069	0.00154447	0.0167897
LOC109440590	Arousal	Summer Active	-1.32314	2.38797	0.000271812	0.00441126
HVCN1	Arousal	Summer Active	-1.32207	4.29609	0.000196189	0.00345766
ISG20	Arousal	Summer Active	-1.3191	6.6423	1.8254e-10	2.96246e-08
TMEM253	Arousal	Summer Active	-1.31906	5.72394	0.000643376	0.00862593
CENPBD1	Arousal	Summer Active	-1.31877	4.06115	1.6121e-06	6.46556e-05
Oasl2	Arousal	Summer Active	-1.31528	4.21775	0.00159085	0.0171323
DRC1	Arousal	Summer Active	-1.31504	2.55682	4.2106e-05	0.00100975
DDIT3	Arousal	Summer Active	-1.31459	4.65416	1.90891e-06	7.4421e-05
RFX5	Arousal	Summer Active	-1.3144	3.97803	1.9848e-05	0.000544242
RSAD2	Arousal	Summer Active	-1.31344	7.43337	0.00563767	0.0424865
CST3	Arousal	Summer Active	-1.31212	8.1359	7.70941e-10	9.78184e-08
SSR4	Arousal	Summer Active	-1.31027	2.44149	0.00108709	0.0127607
DOK2	Arousal	Summer Active	-1.31025	3.07166	0.00549657	0.0417159
GATA4	Arousal	Summer Active	-1.3099	7.21123	2.04483e-05	0.000556666
CEACAM18	Arousal	Summer Active	-1.30815	6.72026	0.00351404	0.0306398
ERAP1	Arousal	Summer Active	-1.30689	3.57184	2.47929e-06	9.32706e-05
IL17RC	Arousal	Summer Active	-1.30538	5.8082	1.75528e-11	3.5505e-09
HLA-A	Arousal	Summer Active	-1.30513	10.1362	3.7261e-06	0.000131993
SAMD9L	Arousal	Summer Active	-1.30511	6.61736	2.46931e-07	1.34625e-05
ZC3H12A	Arousal	Summer Active	-1.30412	5.02382	5.91049e-06	0.00019548
SEC22C	Arousal	Summer Active	-1.298	6.83054	1.06312e-09	1.27092e-07
RGS14	Arousal	Summer Active	-1.29281	2.87251	0.000165144	0.00299339
NHLH1	Arousal	Summer Active	-1.29067	1.42772	0.00302248	0.0275094
AADAC	Arousal	Summer Active	-1.2903	5.82231	1.03993e-09	1.26212e-07
ARPC1B	Arousal	Summer Active	-1.28993	4.73441	0.00133273	0.0150169
SHPK	Arousal	Summer Active	-1.28987	5.18385	4.09362e-11	7.51771e-09
TRANK1	Arousal	Summer Active	-1.28831	8.49664	0.00195189	0.0198561
ICAM2	Arousal	Summer Active	-1.2869	1.63532	0.000907318	0.0111278
TPM4	Arousal	Summer Active	-1.28329	4.893	0.000789794	0.00998474
PQLC3	Arousal	Summer Active	-1.28301	3.96632	3.20005e-08	2.36313e-06
CYP2S1	Arousal	Summer Active	-1.2816	7.08145	8.93355e-05	0.00182823
TMEM106C	Arousal	Summer Active	-1.27984	4.29226	1.46861e-08	1.23111e-06
PARVG	Arousal	Summer Active	-1.27981	2.65745	0.00273262	0.0254431
GUCA2A	Arousal	Summer Active	-1.27788	6.67119	4.50079e-09	4.552e-07
HLA-B	Arousal	Summer Active	-1.27624	11.2206	1.36436e-05	0.000393439
FGD3	Arousal	Summer Active	-1.27465	3.884	0.00186125	0.0192711
ALKBH1	Arousal	Summer Active	-1.27424	1.22994	0.00669776	0.0478025
CES1	Arousal	Summer Active	-1.27177	7.74096	5.31414e-09	5.11514e-07
LRMP	Arousal	Summer Active	-1.2715	3.65089	0.000123907	0.00239525
REG4	Arousal	Summer Active	-1.26963	7.97359	2.23408e-09	2.55583e-07
PPIC	Arousal	Summer Active	-1.26903	2.65289	6.6373e-06	0.000214934
GGH	Arousal	Summer Active	-1.2685	6.91966	2.19567e-05	0.000590461
PLOD2	Arousal	Summer Active	-1.26697	6.34351	0.00159425	0.0171557
BCL3	Arousal	Summer Active	-1.26305	6.01172	4.36925e-08	3.03391e-06
ADCY7	Arousal	Summer Active	-1.2611	5.89773	4.48075e-09	4.552e-07
SLC39A5	Arousal	Summer Active	-1.26053	6.49144	0.000230929	0.00390677
TMEM229B	Arousal	Summer Active	-1.26049	7.07061	0.000832464	0.0103461
SNED1	Arousal	Summer Active	-1.25674	1.86902	0.000311405	0.00493335
CREB3L2	Arousal	Summer Active	-1.25399	4.81363	1.73735e-07	1.00199e-05
IL4R	Arousal	Summer Active	-1.25326	5.01288	6.4977e-11	1.1336e-08
NCKAP1L	Arousal	Summer Active	-1.24839	4.07825	0.0069788	0.0492822
ACLY	Arousal	Summer Active	-1.24578	6.26234	1.41166e-08	1.20138e-06
PPOX	Arousal	Summer Active	-1.24572	5.61228	3.51347e-09	3.71497e-07
NME6	Arousal	Summer Active	-1.24413	3.88609	8.05092e-08	5.1309e-06
CLCA4	Arousal	Summer Active	-1.24408	9.92694	9.15629e-06	0.000282731
PHOSPHO1	Arousal	Summer Active	-1.24057	7.0062	1.64087e-05	0.000463595
PLXDC1	Arousal	Summer Active	-1.23762	2.80147	1.05684e-06	4.45633e-05
ORMDL3	Arousal	Summer Active	-1.23757	6.62589	0.00205277	0.0206565
GPSM3	Arousal	Summer Active	-1.23622	2.38271	0.00609176	0.0448906
PCYT2	Arousal	Summer Active	-1.23473	5.7725	0.000622573	0.00841981
HCST	Arousal	Summer Active	-1.23389	1.148	0.00472222	0.0376832
TRAF2	Arousal	Summer Active	-1.23369	4.9704	2.5333e-08	1.91121e-06
TMEM120A	Arousal	Summer Active	-1.23085	7.86202	3.14606e-09	3.45745e-07
ARID3A	Arousal	Summer Active	-1.22973	5.55328	0.00144727	0.0160441
LIPA	Arousal	Summer Active	-1.22936	6.66248	1.32236e-10	2.17131e-08
ATP7B	Arousal	Summer Active	-1.22899	5.78106	0.000704134	0.00918467
TET2	Arousal	Summer Active	-1.22866	4.46846	1.36698e-09	1.58992e-07
VAV1	Arousal	Summer Active	-1.22614	3.10575	0.000490804	0.00697962
IGSF23	Arousal	Summer Active	-1.22541	8.01781	3.46577e-06	0.00012403
FCHSD1	Arousal	Summer Active	-1.22481	6.50571	3.668e-08	2.63888e-06
BMP1	Arousal	Summer Active	-1.22095	4.8681	4.52327e-07	2.20678e-05
ZNF709	Arousal	Summer Active	-1.22049	2.04722	0.00315646	0.0285038
OSBPL3	Arousal	Summer Active	-1.21813	5.57735	9.37687e-07	4.07704e-05
DPT	Arousal	Summer Active	-1.21714	2.92016	7.56487e-05	0.00161195
SLC23A2	Arousal	Summer Active	-1.21571	6.53268	0.00505073	0.039241
ABCC2	Arousal	Summer Active	-1.21357	6.92562	3.20862e-05	0.000805444
GDPD2	Arousal	Summer Active	-1.21177	5.29132	0.000929452	0.0113098
FAM184B	Arousal	Summer Active	-1.20898	1.04169	4.73539e-05	0.00111079
RALGDS	Arousal	Summer Active	-1.20865	6.37352	0.000680473	0.00898521
LRRC61	Arousal	Summer Active	-1.20703	4.06965	7.45577e-07	3.32461e-05
AATK	Arousal	Summer Active	-1.20277	5.65555	0.00032825	0.00514184
SDR39U1	Arousal	Summer Active	-1.20247	6.14917	1.6894e-07	9.78378e-06
SDC4	Arousal	Summer Active	-1.19955	3.81089	0.000416148	0.00613324
SMIM24	Arousal	Summer Active	-1.19901	9.56684	3.9826e-06	0.000138963
CDR2	Arousal	Summer Active	-1.19864	6.12835	2.061e-07	1.15061e-05
LPIN2	Arousal	Summer Active	-1.19841	6.11899	1.47306e-08	1.23111e-06
NFKBIZ	Arousal	Summer Active	-1.19807	5.69304	0.00179519	0.0187681
RHOBTB1	Arousal	Summer Active	-1.19688	5.37493	6.40948e-08	4.25477e-06
PLIN4	Arousal	Summer Active	-1.19672	1.24563	0.00555299	0.0419504
EXOC3L4	Arousal	Summer Active	-1.19578	5.94425	1.55702e-08	1.28588e-06
MATK	Arousal	Summer Active	-1.19302	6.28688	2.18924e-08	1.707e-06
ALAD	Arousal	Summer Active	-1.1927	6.40453	1.01621e-07	6.24815e-06
PSMB8	Arousal	Summer Active	-1.19189	6.82411	0.000333043	0.00521108
ZNF385A	Arousal	Summer Active	-1.1906	1.39634	0.00104423	0.0123406
TRIM38	Arousal	Summer Active	-1.18736	3.19777	7.30593e-08	4.7649e-06
MFGE8	Arousal	Summer Active	-1.18624	7.59314	0.000243613	0.00405258
ZAP70	Arousal	Summer Active	-1.18611	3.5815	0.0028707	0.0264445
PTPRH	Arousal	Summer Active	-1.18188	7.8233	1.17537e-08	1.01892e-06
CREM	Arousal	Summer Active	-1.18001	4.02762	0.000136039	0.00258677
AIMP2	Arousal	Summer Active	-1.17875	2.0679	0.000148897	0.00277087
ACE	Arousal	Summer Active	-1.17526	8.66302	0.000994212	0.0119109
SLC28A1	Arousal	Summer Active	-1.17478	5.69573	1.35908e-05	0.000392726
IFIT1	Arousal	Summer Active	-1.17161	4.71916	0.000706489	0.0092031
HIC1	Arousal	Summer Active	-1.17077	1.81081	0.000408101	0.00604656
CYP27A1	Arousal	Summer Active	-1.16735	5.25867	5.51644e-06	0.000183754
ABCD1	Arousal	Summer Active	-1.16427	7.68795	4.99018e-07	2.36262e-05
OTUD3	Arousal	Summer Active	-1.15842	3.34389	1.06643e-06	4.45633e-05
ZNF552	Arousal	Summer Active	-1.1583	1.44417	0.00200944	0.0202643
PIK3CD	Arousal	Summer Active	-1.15575	7.09548	0.00558864	0.0421397
S100A14	Arousal	Summer Active	-1.15512	6.72995	8.54149e-05	0.00176613
C4A	Arousal	Summer Active	-1.15487	8.49802	3.7919e-05	0.000933397
FMO4	Arousal	Summer Active	-1.15055	3.96933	0.000448162	0.00650798
GMIP	Arousal	Summer Active	-1.15013	3.68944	0.00558194	0.042112
ALDH18A1	Arousal	Summer Active	-1.14973	3.46931	4.10162e-07	2.06665e-05
MAFG	Arousal	Summer Active	-1.14771	3.32812	0.000926004	0.0112777
PDZD3	Arousal	Summer Active	-1.14703	4.13966	1.70787e-06	6.76928e-05
Aldh3b1	Arousal	Summer Active	-1.14638	5.79616	1.45997e-06	5.89529e-05
Gosr2	Arousal	Summer Active	-1.14615	6.81211	9.3025e-08	5.77045e-06
GPR107	Arousal	Summer Active	-1.14584	4.40461	5.66962e-05	0.0012722
SIAE	Arousal	Summer Active	-1.14484	2.55244	0.000734421	0.00949982
SLC2A12	Arousal	Summer Active	-1.14393	1.53982	0.00359273	0.0309605
PCOLCE	Arousal	Summer Active	-1.14281	6.25687	0.000398949	0.00596159
EFNB1	Arousal	Summer Active	-1.14241	5.83422	4.98661e-09	4.90127e-07
B4GALNT2	Arousal	Summer Active	-1.14204	5.0893	0.00683498	0.0485722
TMEM106A	Arousal	Summer Active	-1.14201	1.72954	0.000262335	0.00429614
CX3CL1	Arousal	Summer Active	-1.14188	6.69582	2.77224e-07	1.4768e-05
DOK3	Arousal	Summer Active	-1.14148	1.75233	0.00119911	0.01382
LIF	Arousal	Summer Active	-1.14146	1.0454	0.00519284	0.0399396
PDE6G	Arousal	Summer Active	-1.14116	3.25322	1.55555e-05	0.000443078
ACVR1B	Arousal	Summer Active	-1.13991	4.10087	3.89869e-05	0.000956309
CYTB	Arousal	Summer Active	-1.13905	15.0022	0.000100871	0.00201409
CHPF2	Arousal	Summer Active	-1.13836	3.21518	4.08592e-06	0.000142213
CTSS	Arousal	Summer Active	-1.13808	8.09576	1.37594e-06	5.59883e-05
SLC22A5	Arousal	Summer Active	-1.13635	7.55387	4.19021e-07	2.1037e-05
ZFP90	Arousal	Summer Active	-1.1321	1.15984	0.00299109	0.0273211
SERTAD1	Arousal	Summer Active	-1.12616	4.00796	1.28783e-05	0.000374464
TNFAIP2	Arousal	Summer Active	-1.12578	1.29544	0.00126639	0.0143933
CHST7	Arousal	Summer Active	-1.12543	1.2666	0.00318633	0.0287087
ANKRD9	Arousal	Summer Active	-1.12321	6.72919	5.65807e-08	3.81496e-06
NEIL2	Arousal	Summer Active	-1.12311	2.08827	0.00037287	0.00565053
LPCAT3	Arousal	Summer Active	-1.12186	6.24076	2.01895e-08	1.60105e-06
SOX6	Arousal	Summer Active	-1.11992	1.44913	0.000679895	0.00898521
GLA	Arousal	Summer Active	-1.11645	5.45152	7.23889e-06	0.000231197
CTPS1	Arousal	Summer Active	-1.11555	7.11783	0.000940355	0.0113924
MXD1	Arousal	Summer Active	-1.11289	6.34011	3.81622e-07	1.95103e-05
VILL	Arousal	Summer Active	-1.11064	1.41907	0.00641676	0.046524
RAB30	Arousal	Summer Active	-1.11003	7.07073	9.77354e-08	6.03581e-06
ST14	Arousal	Summer Active	-1.10757	9.2344	0.00145829	0.0161406
ANXA3	Arousal	Summer Active	-1.10747	4.22176	0.00480528	0.0381281
ID1	Arousal	Summer Active	-1.10268	5.9367	1.02071e-08	9.0739e-07
BST2	Arousal	Summer Active	-1.10217	2.58988	0.0029695	0.0271595
CASP1	Arousal	Summer Active	-1.10033	4.97702	3.95135e-06	0.000138565
HAPLN4	Arousal	Summer Active	-1.09968	4.5531	4.65343e-05	0.00109524
MAPK13	Arousal	Summer Active	-1.09881	7.7437	0.00314499	0.0284476
CSF1	Arousal	Summer Active	-1.09869	2.24234	8.22443e-06	0.000258001
FAM114A2	Arousal	Summer Active	-1.09501	6.43274	6.944e-06	0.000223803
FGF11	Arousal	Summer Active	-1.09481	1.54324	0.00401797	0.0336003
PCSK7	Arousal	Summer Active	-1.09408	5.24915	0.001295	0.0146589
SLC25A22	Arousal	Summer Active	-1.09368	7.77542	7.89804e-08	5.05656e-06
C4BPA	Arousal	Summer Active	-1.09343	5.13765	7.07702e-05	0.00152194
CYTH4	Arousal	Summer Active	-1.09199	2.25804	0.00315825	0.0285038
ADGRB2	Arousal	Summer Active	-1.09011	1.87828	7.39437e-05	0.00158287
GPA33	Arousal	Summer Active	-1.08976	8.98567	0.000198162	0.00348331
COX3	Arousal	Summer Active	-1.08944	15.0687	0.000165403	0.00299421
OBSCN	Arousal	Summer Active	-1.0873	3.65529	0.000266319	0.00435248
TMEM184B	Arousal	Summer Active	-1.08698	7.89177	0.000392146	0.00589783
SORD	Arousal	Summer Active	-1.08641	2.42408	0.000200646	0.00351811
ZNFX1	Arousal	Summer Active	-1.08605	6.81535	1.54381e-07	9.05335e-06
MOGAT2	Arousal	Summer Active	-1.08598	6.23584	2.22933e-07	1.22983e-05
CASP10	Arousal	Summer Active	-1.08497	3.05399	9.63084e-05	0.00194573
KMT5C	Arousal	Summer Active	-1.08294	3.21731	0.00100083	0.0119389
ACSL5	Arousal	Summer Active	-1.08128	9.36981	5.40992e-06	0.000180637
C1QTNF3	Arousal	Summer Active	-1.08087	1.20255	0.00300607	0.0274041
TRIP11	Arousal	Summer Active	-1.07832	5.27259	1.25232e-06	5.14078e-05
ENTPD8	Arousal	Summer Active	-1.07496	7.69003	3.4687e-07	1.79973e-05
CD34	Arousal	Summer Active	-1.07447	2.73282	5.74043e-05	0.00128602
AMN	Arousal	Summer Active	-1.07392	7.90606	4.49858e-07	2.20678e-05
CLDN15	Arousal	Summer Active	-1.07336	7.26342	8.35508e-05	0.00173992
ADIPOR2	Arousal	Summer Active	-1.07293	8.53551	1.05534e-05	0.000319508
GRB7	Arousal	Summer Active	-1.07281	5.13167	1.49647e-08	1.24323e-06
ACHE	Arousal	Summer Active	-1.06985	4.70791	9.48924e-06	0.000291721
EPHA2	Arousal	Summer Active	-1.06792	5.20239	0.00417785	0.0344017
CARMIL2	Arousal	Summer Active	-1.06702	2.98175	0.00167916	0.0178901
HELZ2	Arousal	Summer Active	-1.06684	6.92492	1.50876e-07	8.92276e-06
APOBR	Arousal	Summer Active	-1.06639	2.17675	0.0022357	0.0220587
KCNAB2	Arousal	Summer Active	-1.06516	3.10561	0.00321582	0.0288547
LOC104002919	Arousal	Summer Active	-1.06431	3.54983	3.81055e-05	0.000936336
P4HB	Arousal	Summer Active	-1.06429	11.67	1.92207e-06	7.4725e-05
LAP3	Arousal	Summer Active	-1.06397	10.5573	0.000414069	0.00611552
FSCN1	Arousal	Summer Active	-1.06241	2.32637	0.000289009	0.00464712
B2M	Arousal	Summer Active	-1.06039	11.3995	0.000891825	0.0109625
IL2RG	Arousal	Summer Active	-1.05811	4.20149	0.000209612	0.00362548
ARL14	Arousal	Summer Active	-1.05807	6.16896	2.81421e-05	0.000724081
MAFF	Arousal	Summer Active	-1.05796	5.55578	6.6291e-06	0.000214934
VAV2	Arousal	Summer Active	-1.05657	6.19709	3.2786e-08	2.4007e-06
SLC34A3	Arousal	Summer Active	-1.05598	7.65868	9.30066e-05	0.00189226
PARP14	Arousal	Summer Active	-1.05532	8.00751	0.00419579	0.0344939
GPATCH3	Arousal	Summer Active	-1.05397	4.19798	4.30249e-07	2.14464e-05
F11R	Arousal	Summer Active	-1.05326	8.16478	0.00217541	0.0216564
CERS4	Arousal	Summer Active	-1.05196	7.45571	1.4052e-05	0.000404378
UGDH	Arousal	Summer Active	-1.05115	4.21737	3.48852e-05	0.000869451
SH3BP2	Arousal	Summer Active	-1.04954	4.34207	4.08209e-07	2.06426e-05
DIO1	Arousal	Summer Active	-1.04783	4.01457	3.61192e-05	0.000895411
PPP1R3C	Arousal	Summer Active	-1.04739	2.96169	0.00156849	0.0169833
ELP5	Arousal	Summer Active	-1.04645	7.34343	2.81138e-05	0.000724081
PANX1	Arousal	Summer Active	-1.0464	2.09863	4.44915e-05	0.00104893
PPP1R14A	Arousal	Summer Active	-1.04471	3.46994	0.00070409	0.00918467
ATP6	Arousal	Summer Active	-1.04307	15.4142	0.000372497	0.00565053
SLC5A4	Arousal	Summer Active	-1.04241	6.36847	4.97633e-05	0.00114991
TNFAIP8L2	Arousal	Summer Active	-1.04028	3.48652	1.12547e-05	0.000337086
TMC8	Arousal	Summer Active	-1.03914	3.30994	0.00554738	0.0419419
XKR9	Arousal	Summer Active	-1.03806	4.13649	1.16701e-05	0.000345817
SBNO2	Arousal	Summer Active	-1.03748	6.29567	6.09557e-05	0.00133727
KCNF1	Arousal	Summer Active	-1.03733	3.60114	0.000326681	0.00512878
Cd84	Arousal	Summer Active	-1.03565	5.7707	2.16474e-06	8.27762e-05
TRIM25	Arousal	Summer Active	-1.03539	6.72919	1.01328e-06	4.34187e-05
UNC13D	Arousal	Summer Active	-1.03524	4.18846	0.00100048	0.0119389
FGD6	Arousal	Summer Active	-1.03465	5.63538	9.77189e-06	0.000299093
IER3	Arousal	Summer Active	-1.03381	2.68967	0.000799635	0.0100636
CPLANE2	Arousal	Summer Active	-1.03345	1.17881	0.000156834	0.00288017
RMI2	Arousal	Summer Active	-1.03166	1.92811	0.00615616	0.0451981
RASSF2	Arousal	Summer Active	-1.03148	4.35733	0.000354204	0.00548682
ABHD17B	Arousal	Summer Active	-1.03119	4.23524	2.9459e-05	0.000753038
FCGR2B	Arousal	Summer Active	-1.02669	1.68323	0.000499268	0.00708159
ND4L	Arousal	Summer Active	-1.02581	9.03815	5.53807e-05	0.00124669
ZDHHC23	Arousal	Summer Active	-1.02507	2.23808	4.15238e-05	0.00100268
ST6GALNAC1	Arousal	Summer Active	-1.02365	6.33053	1.87076e-05	0.000519088
SPRED3	Arousal	Summer Active	-1.02313	2.03228	0.000661871	0.00881136
IL17RE	Arousal	Summer Active	-1.02266	2.19045	0.000198894	0.00349179
NSUN6	Arousal	Summer Active	-1.02052	3.37737	0.000314603	0.0049671
ALS2CL	Arousal	Summer Active	-1.01967	4.39417	0.00233755	0.0227317
CUNH14orf119	Arousal	Summer Active	-1.01885	2.1989	0.00217987	0.0216852
ZDHHC21	Arousal	Summer Active	-1.01809	1.94135	0.000687129	0.00903889
ATP8B1	Arousal	Summer Active	-1.01654	7.35342	4.1904e-06	0.000145125
GATA5	Arousal	Summer Active	-1.01604	6.3331	1.12681e-06	4.66675e-05
TEFM	Arousal	Summer Active	-1.01577	1.03228	0.00190967	0.0196558
NABP1	Arousal	Summer Active	-1.01543	2.07346	0.000190011	0.00336546
UGT2A2	Arousal	Summer Active	-1.01518	5.84948	9.70742e-05	0.00195507
NMNAT3	Arousal	Summer Active	-1.01474	1.54921	0.00163265	0.0175014
SREBF1	Arousal	Summer Active	-1.01465	5.41871	5.00155e-07	2.36262e-05
SEMA5A	Arousal	Summer Active	-1.01425	7.19755	3.8047e-07	1.95103e-05
RASA4B	Arousal	Summer Active	-1.01308	3.50882	9.70056e-06	0.000297562
SSH2	Arousal	Summer Active	-1.01303	5.52891	0.000281675	0.00453965
PLCH2	Arousal	Summer Active	-1.01259	1.12651	0.000902793	0.011082
DYRK1B	Arousal	Summer Active	-1.01222	5.90579	1.12022e-05	0.000336234
NFE2L3	Arousal	Summer Active	-1.01191	4.56227	4.20349e-05	0.00100975
TM6SF2	Arousal	Summer Active	-1.01085	7.17539	0.00113674	0.0132322
KIAA0556	Arousal	Summer Active	-1.01068	5.29193	8.81842e-08	5.51778e-06
PCTP	Arousal	Summer Active	-1.00939	3.36295	0.00484372	0.038315
MFNG	Arousal	Summer Active	-1.00915	2.09076	0.00514122	0.0396881
PPP1R16A	Arousal	Summer Active	-1.00761	6.67026	5.80999e-07	2.69402e-05
DNAL4	Arousal	Summer Active	-1.0055	1.18586	0.000666471	0.00885899
SLC35E4	Arousal	Summer Active	-1.00329	5.34072	0.00356735	0.0308485
STARD3	Arousal	Summer Active	-1.00301	5.98185	7.00258e-06	0.000224678
C1QTNF12	Arousal	Summer Active	-1.00299	1.8607	0.000307842	0.00488977
ARHGEF15	Arousal	Summer Active	-1.00245	1.56611	0.00267716	0.0250437
DUSP8	Arousal	Summer Active	-1.00096	5.43862	1.93412e-06	7.47771e-05
DLL4	Arousal	Summer Active	-1.00046	5.12333	0.00410637	0.034001
STOML1	Arousal	Summer Active	-1.00045	2.5515	0.000296021	0.0047326
PDSS1	Arousal	Summer Active	1.00125	1.46734	0.00222939	0.0220522
EIF1AX	Arousal	Summer Active	1.00355	5.34183	0.000227999	0.00386656
CDC37L1	Arousal	Summer Active	1.00559	3.27964	0.000652028	0.00870974
NFU1	Arousal	Summer Active	1.00779	3.42498	0.000134385	0.00256933
RAB27B	Arousal	Summer Active	1.00819	3.82604	0.00448398	0.0361333
CERS6	Arousal	Summer Active	1.00842	2.02171	0.00114046	0.0132645
ADSS	Arousal	Summer Active	1.0089	5.36067	6.81937e-07	3.08019e-05
DACT1	Arousal	Summer Active	1.01079	3.20228	0.000535542	0.00747456
GRHL2	Arousal	Summer Active	1.01171	1.9936	0.00318825	0.0287087
LAD1	Arousal	Summer Active	1.01649	5.78467	0.00170682	0.0180744
TAF13	Arousal	Summer Active	1.01727	4.29254	0.000347473	0.00540656
CCDC125	Arousal	Summer Active	1.02016	1.4602	0.000279003	0.00450179
KLF5	Arousal	Summer Active	1.02261	7.6015	4.0296e-05	0.000981521
SSB	Arousal	Summer Active	1.0228	4.15155	7.1323e-06	0.000228316
CCDC91	Arousal	Summer Active	1.02466	1.96951	0.000465603	0.00670632
CCNA2	Arousal	Summer Active	1.02656	2.82063	0.000478131	0.00683037
MAP3K5	Arousal	Summer Active	1.02744	3.77549	1.15974e-05	0.000345128
TXNIP	Arousal	Summer Active	1.03034	7.1631	1.0981e-06	4.57498e-05
SETD7	Arousal	Summer Active	1.03238	4.98363	0.000526568	0.00738624
ING3	Arousal	Summer Active	1.03443	2.66045	3.1771e-05	0.000803311
DNTTIP2	Arousal	Summer Active	1.03464	4.38102	3.51891e-05	0.000874781
THEMIS2	Arousal	Summer Active	1.03627	5.00426	0.000532492	0.00745417
KCNE3	Arousal	Summer Active	1.037	3.38136	0.000111773	0.00218937
AP1M2	Arousal	Summer Active	1.03778	4.27042	0.000122807	0.00237729
LGR4	Arousal	Summer Active	1.03817	5.24365	2.12838e-06	8.16094e-05
NPHP3	Arousal	Summer Active	1.04298	3.19746	6.42798e-06	0.000209127
CCL21	Arousal	Summer Active	1.04879	4.07625	0.00322753	0.0288761
SBK1	Arousal	Summer Active	1.04926	2.97138	0.00478249	0.038012
PCK1	Arousal	Summer Active	1.04966	9.19861	0.000152888	0.00283155
PCNP	Arousal	Summer Active	1.04985	5.43007	3.39022e-06	0.000122267
SLC12A2	Arousal	Summer Active	1.052	3.8736	4.5666e-06	0.000155834
ITSN2	Arousal	Summer Active	1.05305	3.57204	0.000744376	0.00957535
Sult1d1	Arousal	Summer Active	1.05841	6.87306	0.00393104	0.0330118
REP15	Arousal	Summer Active	1.05866	4.74342	0.000370128	0.00563961
COBLL1	Arousal	Summer Active	1.05874	3.44526	2.79733e-05	0.000723005
POLR3E	Arousal	Summer Active	1.05931	2.29616	2.74565e-05	0.000713614
TIGD7	Arousal	Summer Active	1.06025	2.26739	0.000608016	0.00827103
KIAA1147	Arousal	Summer Active	1.06076	5.81056	1.62244e-07	9.43517e-06
MYC	Arousal	Summer Active	1.06095	3.08472	7.28685e-05	0.00156225
SCNN1A	Arousal	Summer Active	1.06419	5.66483	8.36099e-06	0.000260478
RAP2A	Arousal	Summer Active	1.06657	3.93516	4.35397e-05	0.00103348
DCTPP1	Arousal	Summer Active	1.06826	1.91672	0.00472889	0.0377149
RIMKLB	Arousal	Summer Active	1.07184	2.98548	0.00110331	0.0129077
KTN1	Arousal	Summer Active	1.07705	5.30898	0.000180081	0.00320585
RELN	Arousal	Summer Active	1.07814	1.19894	0.000461372	0.00666602
PLA2G7	Arousal	Summer Active	1.08025	7.04491	0.00419651	0.0344939
PDE7A	Arousal	Summer Active	1.08094	4.15626	2.03822e-06	7.85841e-05
MED4	Arousal	Summer Active	1.08161	3.02376	6.88843e-05	0.00148826
SLC39A4	Arousal	Summer Active	1.08529	7.45897	0.000143134	0.00269235
VMAC	Arousal	Summer Active	1.08636	2.58379	0.001969	0.0199574
BRIX1	Arousal	Summer Active	1.0877	3.27039	0.000228977	0.00387844
FAM214A	Arousal	Summer Active	1.09411	4.9491	5.5645e-07	2.59745e-05
SLC11A1	Arousal	Summer Active	1.09706	1.26524	0.00696958	0.0492727
LRIF1	Arousal	Summer Active	1.09763	4.65077	2.02607e-07	1.14652e-05
PPP4R2	Arousal	Summer Active	1.10028	5.08913	1.65953e-08	1.35451e-06
SMARCA5	Arousal	Summer Active	1.10602	5.82286	7.47853e-06	0.000237763
MTHFS	Arousal	Summer Active	1.10833	4.34768	6.03286e-07	2.77001e-05
CHAC2	Arousal	Summer Active	1.11178	1.6443	0.00189026	0.0194992
NGDN	Arousal	Summer Active	1.11237	2.35787	2.83929e-05	0.000727118
NTN4	Arousal	Summer Active	1.11686	4.21669	2.22665e-05	0.000595351
RRS1	Arousal	Summer Active	1.11909	2.74431	3.05769e-05	0.000780186
PYGL	Arousal	Summer Active	1.12286	5.66589	2.43834e-05	0.000643324
TSPAN12	Arousal	Summer Active	1.12357	2.63169	0.000808202	0.0101004
HSPH1	Arousal	Summer Active	1.12923	5.95305	3.15628e-08	2.3432e-06
IL17RB	Arousal	Summer Active	1.13219	1.13692	0.00632498	0.046026
RPIA	Arousal	Summer Active	1.13349	4.39927	1.14887e-06	4.74022e-05
ZC3H12C	Arousal	Summer Active	1.1337	2.00159	0.00345299	0.0303103
LBP	Arousal	Summer Active	1.13675	2.32561	0.000594777	0.00810674
MCM4	Arousal	Summer Active	1.13758	3.84518	0.000139029	0.00263375
SVEP1	Arousal	Summer Active	1.14077	3.3159	1.8081e-05	0.000503705
CIART	Arousal	Summer Active	1.14322	3.67517	3.64343e-07	1.87644e-05
FKBP3	Arousal	Summer Active	1.15369	2.983	0.000307954	0.00488977
AHDC1	Arousal	Summer Active	1.15386	3.78534	0.000176909	0.00316554
FDX1	Arousal	Summer Active	1.15533	5.53948	1.61059e-06	6.46556e-05
CA9	Arousal	Summer Active	1.15865	5.86083	0.0002357	0.00396346
MANSC1	Arousal	Summer Active	1.15928	2.91719	2.12559e-06	8.16094e-05
ACAD11	Arousal	Summer Active	1.1617	3.08024	1.01905e-05	0.00031101
AHCYL2	Arousal	Summer Active	1.16265	8.01083	2.36397e-05	0.000628456
EEF2KMT	Arousal	Summer Active	1.16275	1.87263	0.00164817	0.0176272
POC1A	Arousal	Summer Active	1.16416	1.61525	0.00490481	0.038567
BOK	Arousal	Summer Active	1.166	4.91717	6.15086e-09	5.72317e-07
SPP1	Arousal	Summer Active	1.17512	7.12775	0.00194836	0.0198561
ANGPT1	Arousal	Summer Active	1.18031	1.16032	0.000227804	0.00386656
RFC2	Arousal	Summer Active	1.18135	4.05558	3.11569e-06	0.000113244
WDR53	Arousal	Summer Active	1.18212	2.0488	0.00596243	0.0442176
DYNLT3	Arousal	Summer Active	1.18705	6.01527	5.77677e-05	0.00129074
TMEM11	Arousal	Summer Active	1.18798	3.4396	1.83905e-06	7.21001e-05
ZNRF2	Arousal	Summer Active	1.1923	5.0823	0.000918728	0.0112307
SLC29A4	Arousal	Summer Active	1.19284	2.10841	0.0039231	0.0330028
RBM41	Arousal	Summer Active	1.19639	1.78982	0.00231824	0.0226106
SPATA5L1	Arousal	Summer Active	1.19914	1.18879	0.000543891	0.00756084
ZNF608	Arousal	Summer Active	1.20398	4.32486	1.83488e-08	1.48892e-06
TFRC	Arousal	Summer Active	1.20435	4.52328	3.90642e-08	2.78173e-06
PTGES3	Arousal	Summer Active	1.20632	6.38382	3.62268e-08	2.61978e-06
CCNI2	Arousal	Summer Active	1.20812	4.16713	0.00505519	0.039241
CHGA	Arousal	Summer Active	1.20969	5.52829	0.00194708	0.0198561
DZANK1	Arousal	Summer Active	1.21432	2.90415	0.0046534	0.0372192
S100G	Arousal	Summer Active	1.21912	6.42562	3.74417e-05	0.00092491
DUSP27	Arousal	Summer Active	1.21955	3.31439	0.00550485	0.041756
NEK1	Arousal	Summer Active	1.2284	2.71896	7.39818e-07	3.31384e-05
CKAP2L	Arousal	Summer Active	1.22881	2.60587	0.00223506	0.0220587
DDIT4	Arousal	Summer Active	1.22896	5.77519	0.000217124	0.00371372
APPL1	Arousal	Summer Active	1.23181	5.44493	2.81914e-05	0.000724081
KCTD6	Arousal	Summer Active	1.23301	1.94954	9.51948e-05	0.00193221
ESF1	Arousal	Summer Active	1.23601	2.90862	1.19143e-05	0.000350081
NAF1	Arousal	Summer Active	1.23691	1.81276	2.82224e-05	0.000724081
CDC14A	Arousal	Summer Active	1.2396	5.31545	3.87093e-07	1.97177e-05
FRAT1	Arousal	Summer Active	1.24269	3.82796	6.6356e-07	3.01671e-05
DLGAP5	Arousal	Summer Active	1.24286	1.82892	0.00459026	0.0368197
RNF125	Arousal	Summer Active	1.24657	3.42353	4.94768e-05	0.00114519
CFAP97	Arousal	Summer Active	1.24935	2.48901	3.44625e-06	0.000123649
SYCP3	Arousal	Summer Active	1.2498	2.7108	0.00158593	0.0171057
APOPT1	Arousal	Summer Active	1.25795	3.59	1.03111e-05	0.000312954
TYW5	Arousal	Summer Active	1.26397	1.69199	1.82712e-05	0.00050799
IGFBP2	Arousal	Summer Active	1.26537	2.07686	0.00535444	0.0408908
CDCA3	Arousal	Summer Active	1.26565	2.51076	0.00322621	0.0288761
UBALD2	Arousal	Summer Active	1.27068	5.11548	9.16419e-10	1.12197e-07
EXOC6	Arousal	Summer Active	1.27088	4.0057	3.96352e-06	0.000138644
ABRACL	Arousal	Summer Active	1.27664	2.03285	0.00136326	0.0153073
UCHL5	Arousal	Summer Active	1.27719	2.98131	8.05167e-06	0.000254247
ELOVL5	Arousal	Summer Active	1.29314	5.76352	2.42232e-06	9.16214e-05
POSTN	Arousal	Summer Active	1.29678	5.51911	2.26092e-08	1.74341e-06
MYB	Arousal	Summer Active	1.30792	1.52931	0.0068633	0.0486991
LYVE1	Arousal	Summer Active	1.31786	2.62862	0.000351845	0.00546241
SHISA4	Arousal	Summer Active	1.32029	1.06243	0.00307062	0.0278651
CIPC	Arousal	Summer Active	1.32578	4.74236	8.67796e-05	0.00178641
SLC35G1	Arousal	Summer Active	1.32784	4.61173	8.05117e-05	0.0017
RHBG	Arousal	Summer Active	1.33445	1.49165	0.00654042	0.0470782
KRR1	Arousal	Summer Active	1.33891	2.02246	5.24373e-05	0.00119782
FZD7	Arousal	Summer Active	1.33925	3.7321	7.60981e-08	4.91713e-06
DAPK1	Arousal	Summer Active	1.34661	2.69886	3.85073e-08	2.75613e-06
FMO2	Arousal	Summer Active	1.35249	1.13087	0.000638334	0.00857481
FOXF2	Arousal	Summer Active	1.35749	1.9414	3.8665e-06	0.000135932
CUEDC2	Arousal	Summer Active	1.37545	3.30791	1.63283e-05	0.00046226
HNF1B	Arousal	Summer Active	1.37741	5.29471	3.26649e-09	3.5e-07
FAM107B	Arousal	Summer Active	1.38146	4.80467	2.08718e-08	1.63656e-06
PDLIM1	Arousal	Summer Active	1.3816	5.85635	3.25794e-07	1.69668e-05
NRTN	Arousal	Summer Active	1.38565	2.03194	8.51144e-08	5.3753e-06
PDCD4	Arousal	Summer Active	1.38575	7.79309	3.753e-09	3.909e-07
CLPB	Arousal	Summer Active	1.38686	1.58073	0.000270759	0.00439928
C6	Arousal	Summer Active	1.39937	1.27927	0.00565172	0.0425694
RIN1	Arousal	Summer Active	1.40627	2.71159	0.00271279	0.0252922
SHLD3	Arousal	Summer Active	1.40867	1.4399	0.000131998	0.00253062
GMNN	Arousal	Summer Active	1.40914	2.50678	4.29993e-08	3.01116e-06
APIP	Arousal	Summer Active	1.42422	2.34983	4.21803e-05	0.00100979
MYBPC2	Arousal	Summer Active	1.42489	1.77943	0.00707178	0.0496733
SAMD12	Arousal	Summer Active	1.43043	2.02335	0.000173442	0.00312353
pro	Arousal	Summer Active	1.43135	1.99075	0.0012694	0.0144094
NFIB	Arousal	Summer Active	1.43537	2.54808	5.14855e-08	3.54078e-06
HPGD	Arousal	Summer Active	1.43882	9.36235	5.311e-09	5.11514e-07
CSMD1	Arousal	Summer Active	1.47264	2.89954	0.000175761	0.00315327
ADSSL1	Arousal	Summer Active	1.47334	3.20292	0.00370759	0.0316688
SPOCD1	Arousal	Summer Active	1.47905	2.04279	6.67441e-05	0.00144875
FBXO45	Arousal	Summer Active	1.48898	1.79932	0.000681622	0.00899186
NOL7	Arousal	Summer Active	1.48961	3.34508	4.22489e-11	7.65803e-09
ACTA2	Arousal	Summer Active	1.50041	5.96443	9.29307e-07	4.06592e-05
CPXM2	Arousal	Summer Active	1.50509	2.62775	6.59375e-05	0.00143347
TAF1D	Arousal	Summer Active	1.51384	2.90245	4.62407e-09	4.64304e-07
ZNF274	Arousal	Summer Active	1.52169	2.59912	7.86017e-09	7.2652e-07
FAM102B	Arousal	Summer Active	1.52808	3.93977	3.75322e-06	0.000132617
GPR17	Arousal	Summer Active	1.53205	2.3296	0.000327348	0.00513349
JPH4	Arousal	Summer Active	1.53458	4.01225	0.000317077	0.00499486
MYBL1	Arousal	Summer Active	1.53953	3.69531	7.47035e-05	0.00159669
ASCC1	Arousal	Summer Active	1.55328	1.79971	4.28137e-08	3.01116e-06
UBE2V2	Arousal	Summer Active	1.55452	5.0198	1.06626e-06	4.45633e-05
MECOM	Arousal	Summer Active	1.55758	1.6277	0.000974094	0.0117
NUFIP1	Arousal	Summer Active	1.57757	1.5511	5.83695e-07	2.69756e-05
CCNB2	Arousal	Summer Active	1.58224	1.53804	0.00018459	0.00328194
CFTR	Arousal	Summer Active	1.59503	2.44859	1.12146e-06	4.6584e-05
TMEM65	Arousal	Summer Active	1.59923	3.06738	8.65907e-05	0.00178515
FAIM	Arousal	Summer Active	1.60843	1.13174	0.000153263	0.00283155
KLF15	Arousal	Summer Active	1.62193	3.57969	5.42071e-09	5.14672e-07
CDCA2	Arousal	Summer Active	1.62738	1.09406	0.00015192	0.00282337
NQO1	Arousal	Summer Active	1.63789	4.51944	4.99107e-07	2.36262e-05
IYD	Arousal	Summer Active	1.63863	3.53418	0.00433696	0.0352539
SUCLG2	Arousal	Summer Active	1.63981	5.12008	9.91324e-07	4.27034e-05
gag	Arousal	Summer Active	1.65827	2.72393	4.43878e-06	0.000152968
RPL36AL	Arousal	Summer Active	1.69621	4.7626	6.09483e-06	0.000200154
EHF	Arousal	Summer Active	1.69772	3.62441	8.66633e-12	2.01593e-09
ENOPH1	Arousal	Summer Active	1.70026	2.62686	1.17949e-07	7.12649e-06
XRCC5	Arousal	Summer Active	1.70545	3.91343	0.00122946	0.0140653
BAMBI	Arousal	Summer Active	1.70875	1.47381	2.61577e-07	1.40417e-05
PBK	Arousal	Summer Active	1.70892	1.17371	0.000941864	0.0113924
CYP2B11	Arousal	Summer Active	1.71515	1.08431	4.96189e-07	2.36262e-05
ALOX15	Arousal	Summer Active	1.72482	1.66083	1.91979e-05	0.000530585
CYP1B1	Arousal	Summer Active	1.7392	2.96763	0.000708766	0.00921925
CYP4A6	Arousal	Summer Active	1.74776	1.75127	2.69444e-05	0.000702922
MLN	Arousal	Summer Active	1.76158	1.68986	0.00342335	0.0301259
RBM20	Arousal	Summer Active	1.76417	1.14138	5.12514e-05	0.00117844
PCDHGB5	Arousal	Summer Active	1.76711	2.16486	6.27394e-08	4.18973e-06
SHROOM1	Arousal	Summer Active	1.77009	3.82063	2.46614e-08	1.87233e-06
COL14A1	Arousal	Summer Active	1.77643	1.14741	0.000536354	0.00747842
SLC9A2	Arousal	Summer Active	1.78511	1.50772	0.000101103	0.00201584
AHNAK2	Arousal	Summer Active	1.79916	4.81853	0.00645988	0.046667
PMS1	Arousal	Summer Active	1.82354	1.75982	2.27201e-06	8.64045e-05
APCDD1	Arousal	Summer Active	1.83046	1.12682	5.53137e-05	0.00124669
Celsr1	Arousal	Summer Active	1.83734	3.41719	0.000514251	0.00722799
BBIP1	Arousal	Summer Active	1.85072	4.38241	1.04587e-11	2.3544e-09
PCDHGB7	Arousal	Summer Active	1.89252	2.86133	0.00651528	0.0470185
PDK1	Arousal	Summer Active	1.91648	3.19748	4.77765e-06	0.000162638
HOPX	Arousal	Summer Active	1.94184	4.91394	3.46026e-19	2.41474e-16
URAD	Arousal	Summer Active	1.94768	3.45307	0.000608883	0.00827476
AGR3	Arousal	Summer Active	1.94994	3.90989	6.75856e-10	8.87275e-08
CLDN8	Arousal	Summer Active	1.98029	4.01144	3.03896e-10	4.56072e-08
CSTA	Arousal	Summer Active	2.00875	5.56182	5.90686e-23	9.07675e-20
MAL	Arousal	Summer Active	2.03401	3.17812	0.000479285	0.00683986
SPATA22	Arousal	Summer Active	2.03436	2.25321	4.56945e-07	2.20678e-05
TNFAIP8L3	Arousal	Summer Active	2.04225	3.16473	2.51807e-13	8.78618e-11
SLC40A1	Arousal	Summer Active	2.04703	5.66714	5.98173e-06	0.000197369
CYP4X1	Arousal	Summer Active	2.07111	1.60764	0.00372704	0.0317378
PLXNA2	Arousal	Summer Active	2.08749	4.55675	0.000293247	0.00469363
D1Pas1	Arousal	Summer Active	2.11366	4.37921	0.000274165	0.00443912
CKM	Arousal	Summer Active	2.13539	1.79631	0.00025023	0.0041282
TNNI2	Arousal	Summer Active	2.15632	1.41502	0.00406394	0.0338226
HOXB9	Arousal	Summer Active	2.1583	4.12306	3.753e-05	0.000925453
WNT2B	Arousal	Summer Active	2.16671	1.86438	6.97854e-08	4.57275e-06
AK6	Arousal	Summer Active	2.22675	1.389	5.97827e-08	4.01148e-06
CLDN2	Arousal	Summer Active	2.238	4.17113	7.00156e-12	1.65628e-09
PQLC2	Arousal	Summer Active	2.24023	1.40572	0.000837201	0.0103957
MGP	Arousal	Summer Active	2.26622	3.40818	3.84839e-11	7.16159e-09
SLC5A5	Arousal	Summer Active	2.27948	1.74854	0.00197489	0.0200026
SLC25A48	Arousal	Summer Active	2.36742	2.445	9.32217e-07	4.06592e-05
PDX1	Arousal	Summer Active	2.36889	3.15955	6.17254e-06	0.000201757
IL6R	Arousal	Summer Active	2.38162	2.7088	0.00368429	0.031547
TST	Arousal	Summer Active	2.39428	2.33304	0.00173882	0.0183691
KRT7	Arousal	Summer Active	2.39905	2.23684	2.97601e-07	1.5674e-05
SLC1A1	Arousal	Summer Active	2.4275	4.53868	7.78723e-08	5.00859e-06
CENPA	Arousal	Summer Active	2.50935	1.08929	2.28128e-05	0.000608791
SMIM14	Arousal	Summer Active	2.54136	6.3828	1.54521e-12	4.40133e-10
METTL7A	Arousal	Summer Active	2.62215	5.49201	1.21725e-07	7.32294e-06
SYT8	Arousal	Summer Active	2.69688	1.25538	1.21098e-08	1.04331e-06
ALPK3	Arousal	Summer Active	2.71108	3.78336	3.16029e-05	0.000801967
CLTRN	Arousal	Summer Active	3.0086	2.7279	3.03019e-08	2.26163e-06
TSEN34	Arousal	Summer Active	3.09952	1.05281	0.00331022	0.0293898
OLFM4	Arousal	Summer Active	3.13839	4.41252	0.000158655	0.00290597
TMEM252	Arousal	Summer Active	3.24317	1.86516	3.99405e-05	0.000976764
STEAP4	Arousal	Summer Active	3.31929	2.65213	2.06908e-11	4.06734e-09
HOXA9	Arousal	Summer Active	3.58842	1.63744	0.000282618	0.0045496
PDZK1IP1	Arousal	Summer Active	3.879	2.89584	9.19727e-12	2.10437e-09
ALOX12	Arousal	Summer Active	4.08803	1.96789	0.000513414	0.00722351
TNNT3	Arousal	Summer Active	4.1039	2.02956	0.000254028	0.00418097
TFCP2L1	Arousal	Summer Active	4.14512	3.53756	1.47389e-20	1.3469e-17
GJB3	Arousal	Summer Active	4.4487	2.73087	1.38505e-21	1.48701e-18
TNNC2	Arousal	Summer Active	4.56066	1.14208	0.000106648	0.00210237
LOC109451110	Arousal	Summer Active	4.98306	1.67218	2.06365e-08	1.62725e-06
LOC107134685	Arousal	Summer Active	4.98931	3.2159	2.64846e-06	9.91007e-05
MYH1	Arousal	Summer Active	5.51521	3.2765	5.91133e-12	1.42249e-09

## Sheet: Winter Active vs Summer Active
DEGs	sampleA	sampleB	log2FoldChange	log2CPM	PValue	FDR
OTOP3	Winter Active	Summer Active	-12.1313	4.96911	1.11078e-10	3.10062e-07
LOC109460663	Winter Active	Summer Active	-9.10258	4.82104	2.29834e-10	4.58255e-07
TF	Winter Active	Summer Active	-6.94612	1.1791	5.02701e-06	0.00123091
ALB	Winter Active	Summer Active	-6.40108	3.85356	0.000299585	0.0218917
APOL6	Winter Active	Summer Active	-6.09678	6.47497	6.60244e-07	0.00027103
SFN	Winter Active	Summer Active	-5.95309	6.33707	3.74478e-10	6.53323e-07
MUC5B	Winter Active	Summer Active	-5.4284	2.26901	1.35298e-05	0.00262943
REG3G	Winter Active	Summer Active	-5.09401	6.33632	2.44082e-05	0.00405554
DIO2	Winter Active	Summer Active	-4.62134	4.4707	7.69079e-06	0.00173267
Mamu-DRA	Winter Active	Summer Active	-4.21654	8.78836	3.7737e-06	0.00104011
UBD	Winter Active	Summer Active	-4.21248	9.23151	3.3386e-05	0.0048038
ANKRD2	Winter Active	Summer Active	-4.06268	3.44615	9.80427e-08	5.94949e-05
SIRPB2	Winter Active	Summer Active	-4.03644	1.56091	0.00026741	0.0202839
Calml3	Winter Active	Summer Active	-3.96882	4.53623	0.000810967	0.041921
LOC101405854	Winter Active	Summer Active	-3.85928	5.69962	1.24599e-05	0.00248433
ADGRF1	Winter Active	Summer Active	-3.76142	2.68931	1.56647e-06	0.000560596
CIITA	Winter Active	Summer Active	-3.72749	4.1689	1.95608e-09	2.7301e-06
HLA-DRB1	Winter Active	Summer Active	-3.57765	6.92044	1.70711e-06	0.000595653
HLA-DMB	Winter Active	Summer Active	-3.53779	6.74352	3.63998e-06	0.0010368
GNLY	Winter Active	Summer Active	-3.38382	2.54469	0.00067757	0.0372316
C3	Winter Active	Summer Active	-3.33158	6.23679	2.64718e-08	2.42163e-05
HLA-DQA2	Winter Active	Summer Active	-3.30774	7.55808	1.79506e-06	0.000611064
HLA-DQB1	Winter Active	Summer Active	-3.27111	7.50034	8.68237e-07	0.000346228
CD74	Winter Active	Summer Active	-3.1624	9.92496	5.8618e-05	0.00711418
DOLK	Winter Active	Summer Active	-2.96858	2.72251	6.91781e-10	1.0728e-06
NLRC5	Winter Active	Summer Active	-2.75052	5.43781	0.000289009	0.02123
ZBP1	Winter Active	Summer Active	-2.64859	3.08368	4.63996e-05	0.00619673
PRSS56	Winter Active	Summer Active	-2.46755	2.68866	1.10666e-05	0.00227142
MELTF	Winter Active	Summer Active	-2.37106	2.99531	1.99321e-06	0.000662362
GBP1	Winter Active	Summer Active	-2.32265	3.37788	2.4768e-05	0.0040669
ENPP3	Winter Active	Summer Active	-2.32048	7.62079	4.05802e-06	0.00106864
UBE2C	Winter Active	Summer Active	-2.31929	2.6319	0.000157041	0.0145154
SYK	Winter Active	Summer Active	-2.31662	4.10388	0.000117886	0.0118369
AQP10	Winter Active	Summer Active	-2.30683	6.53098	1.16295e-07	6.49254e-05
C1QTNF6	Winter Active	Summer Active	-2.30149	2.42657	0.000147725	0.0137453
UBE2L6	Winter Active	Summer Active	-2.21329	5.89141	2.76053e-05	0.00437826
CFI	Winter Active	Summer Active	-2.21205	3.2546	5.38146e-07	0.000227603
MOGAT1	Winter Active	Summer Active	-2.19526	6.76404	9.54381e-06	0.0019881
PPOX	Winter Active	Summer Active	-2.15864	5.37131	1.39836e-10	3.25283e-07
LOC109439708	Winter Active	Summer Active	-2.1384	2.96079	6.20637e-08	4.17018e-05
TAP1	Winter Active	Summer Active	-2.0799	6.96375	0.000146267	0.013701
MYRF	Winter Active	Summer Active	-2.05265	4.19631	7.70689e-05	0.0085369
TPM4	Winter Active	Summer Active	-2.03613	4.74307	8.72569e-05	0.00915672
ANXA3	Winter Active	Summer Active	-1.98685	4.10635	5.74807e-06	0.0013832
PATR-G	Winter Active	Summer Active	-1.9549	1.49402	0.00068729	0.0373249
IRF4	Winter Active	Summer Active	-1.93997	5.50554	2.00914e-05	0.00346191
HLA-G	Winter Active	Summer Active	-1.88936	6.08071	1.42191e-05	0.00267425
CD36	Winter Active	Summer Active	-1.82184	11.5005	4.66187e-05	0.00619673
KIF21B	Winter Active	Summer Active	-1.81969	5.17033	9.41532e-06	0.0019881
MFSD2A	Winter Active	Summer Active	-1.81213	5.15228	5.25424e-05	0.00650306
DDX24	Winter Active	Summer Active	-1.80263	6.7413	0.000382595	0.025033
EMG1	Winter Active	Summer Active	-1.78856	6.45429	2.7761e-08	2.42163e-05
CDR2	Winter Active	Summer Active	-1.77371	5.80587	3.03281e-06	0.000908285
ATOX1	Winter Active	Summer Active	-1.77366	3.47996	3.7882e-05	0.0052872
SERPINC1	Winter Active	Summer Active	-1.76354	1.24901	0.000542623	0.0320906
GNA15	Winter Active	Summer Active	-1.75466	4.86317	0.000242296	0.0192143
CD7	Winter Active	Summer Active	-1.75415	6.55471	0.000178694	0.0158856
ARSA	Winter Active	Summer Active	-1.74382	5.93708	6.27454e-08	4.17018e-05
PSMB9	Winter Active	Summer Active	-1.74364	4.18897	2.20533e-06	0.000699542
ACSL5	Winter Active	Summer Active	-1.73997	9.0923	9.72627e-07	0.000366891
CACNG4	Winter Active	Summer Active	-1.72204	2.62641	0.000422386	0.0259702
SLC13A1	Winter Active	Summer Active	-1.70858	7.52479	1.84826e-05	0.0033072
TNFRSF12A	Winter Active	Summer Active	-1.70187	4.62998	0.000183117	0.0160167
LOC109439977	Winter Active	Summer Active	-1.70051	3.43526	2.69671e-05	0.0043262
SLC27A4	Winter Active	Summer Active	-1.68721	6.96667	4.58008e-06	0.00116226
MPST	Winter Active	Summer Active	-1.68328	7.17297	1.51951e-08	1.76732e-05
THEM4	Winter Active	Summer Active	-1.68281	5.63595	4.85113e-06	0.00120906
DGKQ	Winter Active	Summer Active	-1.67481	4.03118	9.45599e-07	0.000366603
LOC109376701	Winter Active	Summer Active	-1.67228	5.07275	0.000251463	0.0197172
Cox6a2	Winter Active	Summer Active	-1.67138	1.83027	0.000306282	0.0221491
MYPOP	Winter Active	Summer Active	-1.66419	3.7688	0.000125858	0.0124582
PLA2G4F	Winter Active	Summer Active	-1.65231	2.36013	0.000420099	0.0259702
OSBPL1A	Winter Active	Summer Active	-1.65118	8.13051	5.20316e-07	0.000227603
SAC3D1	Winter Active	Summer Active	-1.64396	2.44034	6.03076e-05	0.00721208
LAP3	Winter Active	Summer Active	-1.64346	10.1035	0.000369079	0.0248852
Patr-A	Winter Active	Summer Active	-1.63784	11.8211	0.000388518	0.025033
FAXDC2	Winter Active	Summer Active	-1.6375	7.00736	4.19691e-05	0.00573176
ISG20	Winter Active	Summer Active	-1.62771	6.60874	2.00515e-08	2.15276e-05
SH3BP1	Winter Active	Summer Active	-1.62641	4.89562	4.09547e-08	3.36238e-05
NT5E	Winter Active	Summer Active	-1.61862	9.1625	3.87517e-06	0.00104011
PDE6G	Winter Active	Summer Active	-1.61852	2.79993	0.000276115	0.0206082
RBP2	Winter Active	Summer Active	-1.61292	11.0076	3.26256e-05	0.00479322
TMEM120A	Winter Active	Summer Active	-1.60053	7.70191	4.90231e-07	0.000227603
ARID3A	Winter Active	Summer Active	-1.58857	5.68621	0.000594995	0.0344579
ACLY	Winter Active	Summer Active	-1.58474	6.27552	3.05864e-06	0.000908285
ABCD1	Winter Active	Summer Active	-1.58063	7.56213	5.26063e-07	0.000227603
CITED4	Winter Active	Summer Active	-1.57606	4.4546	0.000190004	0.0160721
PI4K2A	Winter Active	Summer Active	-1.56574	6.44636	4.35506e-06	0.00112562
MTTP	Winter Active	Summer Active	-1.56472	9.08061	0.000541185	0.0320906
CES1	Winter Active	Summer Active	-1.56314	7.52791	1.97465e-05	0.00344502
IL2RG	Winter Active	Summer Active	-1.55908	4.06933	0.000133709	0.0130502
TMEM176B	Winter Active	Summer Active	-1.50191	6.04623	4.00483e-05	0.0055342
NDST1	Winter Active	Summer Active	-1.48472	5.23891	2.51264e-05	0.00407778
SLC22A13	Winter Active	Summer Active	-1.48088	5.90205	0.000272323	0.0204506
UBA7	Winter Active	Summer Active	-1.45945	5.21802	0.000578467	0.033781
IKBKE	Winter Active	Summer Active	-1.44465	3.71445	2.05006e-05	0.00348935
PIK3R5	Winter Active	Summer Active	-1.44233	4.54778	0.000232779	0.0187798
NEURL3	Winter Active	Summer Active	-1.4412	5.00619	0.000882547	0.0449552
SYNPO	Winter Active	Summer Active	-1.43404	5.17344	0.000107271	0.0109283
GOLT1A	Winter Active	Summer Active	-1.42055	5.34339	0.000238138	0.0191017
HLA-B	Winter Active	Summer Active	-1.42015	11.2012	0.000779857	0.0407658
OSBPL3	Winter Active	Summer Active	-1.41444	5.44792	0.000589704	0.0342937
C4A	Winter Active	Summer Active	-1.40282	8.37387	3.30948e-05	0.0048038
CARD10	Winter Active	Summer Active	-1.39822	3.8782	0.000746296	0.0396665
IFNAR2	Winter Active	Summer Active	-1.38874	5.797	7.27137e-05	0.00825093
CGREF1	Winter Active	Summer Active	-1.38541	5.49062	0.000188445	0.0160374
HLA-A	Winter Active	Summer Active	-1.38498	10.0906	0.000166697	0.0152065
USP21	Winter Active	Summer Active	-1.38322	6.28691	1.75102e-05	0.0031739
PSME2	Winter Active	Summer Active	-1.37734	6.44064	0.000389765	0.025033
ACE	Winter Active	Summer Active	-1.37598	8.31836	9.09877e-06	0.00195372
GATA4	Winter Active	Summer Active	-1.37226	7.06569	6.74484e-06	0.00157631
YOD1	Winter Active	Summer Active	-1.36938	6.19278	5.02615e-05	0.00637727
CSRNP1	Winter Active	Summer Active	-1.36901	5.21071	0.00042729	0.0260423
P4HB	Winter Active	Summer Active	-1.36718	11.4556	2.22107e-05	0.00373488
ZBTB22	Winter Active	Summer Active	-1.34183	6.30849	0.000277781	0.0206223
SLC35C2	Winter Active	Summer Active	-1.33738	7.6608	6.73539e-05	0.0077771
ASL	Winter Active	Summer Active	-1.33713	6.7903	4.71139e-05	0.0061995
SEC22C	Winter Active	Summer Active	-1.33215	6.73782	8.12622e-05	0.00866631
CBLC	Winter Active	Summer Active	-1.31842	6.03255	8.19506e-06	0.00181553
CST3	Winter Active	Summer Active	-1.31267	8.25357	0.000390071	0.025033
TNFRSF14	Winter Active	Summer Active	-1.30743	3.7174	0.000183851	0.0160167
SLC52A2	Winter Active	Summer Active	-1.30448	3.83593	0.000367863	0.0248852
MFAP3	Winter Active	Summer Active	-1.30374	4.83357	0.000100089	0.0102716
KARS	Winter Active	Summer Active	-1.30243	7.35301	5.28694e-05	0.00650306
XPNPEP2	Winter Active	Summer Active	-1.28876	7.04983	4.80395e-05	0.0061995
ITGA3	Winter Active	Summer Active	-1.28197	7.09412	8.43006e-06	0.00183841
KHK	Winter Active	Summer Active	-1.27434	6.86579	0.000392794	0.025033
ENPEP	Winter Active	Summer Active	-1.27373	9.74591	0.000373811	0.025033
CEACAM6	Winter Active	Summer Active	-1.27264	4.26767	0.000403144	0.0255758
SURF4	Winter Active	Summer Active	-1.27236	7.3742	6.74234e-05	0.0077771
TMEM184B	Winter Active	Summer Active	-1.26961	7.85509	7.23567e-05	0.00825093
SLC39A10	Winter Active	Summer Active	-1.26937	4.03415	0.000445005	0.027004
TRAF4	Winter Active	Summer Active	-1.26592	6.42583	3.62225e-05	0.00510664
LIPA	Winter Active	Summer Active	-1.25546	6.72636	1.40503e-05	0.00267425
BAIAP2L2	Winter Active	Summer Active	-1.2531	6.73026	0.000787728	0.0410236
PLA2G15	Winter Active	Summer Active	-1.25091	5.35341	0.000349466	0.0243875
SEC16B	Winter Active	Summer Active	-1.24724	6.60379	4.76528e-05	0.0061995
ALAS1	Winter Active	Summer Active	-1.2457	5.94859	0.000221376	0.0179636
PKMYT1	Winter Active	Summer Active	-1.24477	5.53474	8.03255e-05	0.00866631
PTPRH	Winter Active	Summer Active	-1.23303	7.91005	0.000130245	0.0128016
NR2F6	Winter Active	Summer Active	-1.23216	7.06341	0.000983084	0.0490032
ALDOB	Winter Active	Summer Active	-1.23135	10.2769	0.000146164	0.013701
PHOSPHO1	Winter Active	Summer Active	-1.22706	7.15655	0.000356429	0.024631
SIDT2	Winter Active	Summer Active	-1.21427	7.54702	8.13417e-05	0.00866631
PNLIPRP2	Winter Active	Summer Active	-1.21411	6.83059	0.000577682	0.033781
RAB30	Winter Active	Summer Active	-1.21374	6.72344	5.15678e-05	0.00648407
TET2	Winter Active	Summer Active	-1.20929	4.59183	0.00017449	0.0156112
IL17RC	Winter Active	Summer Active	-1.20458	5.8461	0.000184759	0.0160167
IL4R	Winter Active	Summer Active	-1.20132	5.08626	0.000196115	0.0163309
SMPD2	Winter Active	Summer Active	-1.19775	6.5311	1.91274e-05	0.00337926
pol	Winter Active	Summer Active	-1.19493	9.095	0.000455825	0.0275409
GGH	Winter Active	Summer Active	-1.19345	7.04762	0.000616486	0.0352635
ELF4	Winter Active	Summer Active	-1.19008	6.65447	0.000241765	0.0192143
PLXNA1	Winter Active	Summer Active	-1.18969	5.16802	0.000140384	0.013424
LRRC61	Winter Active	Summer Active	-1.18923	4.1003	0.000747459	0.0396665
MAP2K2	Winter Active	Summer Active	-1.18913	8.95483	4.84162e-05	0.0061995
EPHA2	Winter Active	Summer Active	-1.18489	5.05116	0.000416016	0.0259211
PRXL2A	Winter Active	Summer Active	-1.17779	6.19832	0.000681146	0.0372814
SULT2B1	Winter Active	Summer Active	-1.17691	7.54446	7.59024e-05	0.00847496
LPCAT3	Winter Active	Summer Active	-1.17089	6.35906	0.000635254	0.0357509
TMC4	Winter Active	Summer Active	-1.16626	7.63806	0.000389694	0.025033
HERC4	Winter Active	Summer Active	-1.1649	5.84365	0.000414855	0.0259211
CSNK1E	Winter Active	Summer Active	-1.16074	5.08496	0.000261222	0.0201429
TICAM1	Winter Active	Summer Active	-1.14477	5.77002	0.000889438	0.0451414
PHLDB3	Winter Active	Summer Active	-1.14152	4.36706	0.000384313	0.025033
FAM83H	Winter Active	Summer Active	-1.13868	6.53279	0.000733649	0.0392319
MTA1	Winter Active	Summer Active	-1.13453	5.50718	0.000309244	0.022248
CYP2S1	Winter Active	Summer Active	-1.13333	7.26275	0.000391441	0.025033
SLC22A7	Winter Active	Summer Active	-1.12771	5.15266	6.0458e-05	0.00721208
DNPEP	Winter Active	Summer Active	-1.12724	9.54021	0.00011996	0.0119591
CX3CL1	Winter Active	Summer Active	-1.12129	6.68118	0.000361905	0.0246396
ENTPD8	Winter Active	Summer Active	-1.12026	7.70963	0.000425105	0.0260228
GATA5	Winter Active	Summer Active	-1.11993	6.32992	0.000192152	0.0161558
PFKFB4	Winter Active	Summer Active	-1.11115	5.35312	6.40997e-05	0.00758169
SIRT7	Winter Active	Summer Active	-1.10772	8.95541	0.000172586	0.0155405
B4GALT3	Winter Active	Summer Active	-1.10747	6.14693	0.000380827	0.025033
PPP1R16A	Winter Active	Summer Active	-1.10039	6.62086	0.000247943	0.0195511
OGFR	Winter Active	Summer Active	-1.09671	5.52187	0.000116759	0.0118087
SOAT2	Winter Active	Summer Active	-1.09091	6.61338	0.000188173	0.0160374
STARD3	Winter Active	Summer Active	-1.08726	5.9168	0.000183071	0.0160167
MATK	Winter Active	Summer Active	-1.08254	6.2058	0.000264236	0.0201527
NUCB1	Winter Active	Summer Active	-1.08133	7.74246	0.000254134	0.0198154
PIK3AP1	Winter Active	Summer Active	-1.06226	6.00071	0.000613971	0.0352635
COL1A2	Winter Active	Summer Active	-1.05559	4.96597	0.000997152	0.0495276
SH3GL1	Winter Active	Summer Active	-1.05298	5.29759	0.00094159	0.0471031
DGAT1	Winter Active	Summer Active	-1.03847	8.49158	0.000770171	0.040549
EFNA2	Winter Active	Summer Active	-1.03553	6.0058	0.000169869	0.0153952
FCHSD1	Winter Active	Summer Active	-1.02503	6.54196	0.000325515	0.0229455
SGK2	Winter Active	Summer Active	-1.01258	7.03214	0.000256886	0.0199186
C2CD2L	Winter Active	Summer Active	-1.01028	6.77021	0.00068444	0.0373153
ADPRH	Winter Active	Summer Active	-1.0092	4.9527	0.000335454	0.0235273
HSF1	Winter Active	Summer Active	-1.00772	8.36269	0.000359057	0.0246396
PC	Winter Active	Summer Active	-1.00433	6.5049	0.000601361	0.0346827
FGD6	Winter Active	Summer Active	-1.00256	5.69761	0.000360554	0.0246396
MTUS1	Winter Active	Summer Active	1.02578	5.24634	0.000217101	0.017824
RRAGD	Winter Active	Summer Active	1.05379	3.74833	0.00100361	0.0496716
STXBP3	Winter Active	Summer Active	1.13327	4.01003	0.000482691	0.0290384
LRRC37A2	Winter Active	Summer Active	1.1391	6.64478	0.000709373	0.0382267
TXNIP	Winter Active	Summer Active	1.14175	7.30441	7.42197e-05	0.0083539
NTN4	Winter Active	Summer Active	1.17172	3.79724	0.000879668	0.0449552
REP15	Winter Active	Summer Active	1.19151	4.77422	0.000379613	0.025033
RPIA	Winter Active	Summer Active	1.23014	4.06247	0.000263745	0.0201527
SMPDL3A	Winter Active	Summer Active	1.29501	3.40378	0.00022115	0.0179636
FER1L6	Winter Active	Summer Active	1.30093	5.28176	0.000698504	0.0377869
FERMT1	Winter Active	Summer Active	1.32104	3.22707	0.000929187	0.0466499
PDCD4	Winter Active	Summer Active	1.33376	7.60855	7.69689e-06	0.00173267
RIN1	Winter Active	Summer Active	1.341	2.64158	0.000492679	0.0295121
RORC	Winter Active	Summer Active	1.46107	3.92483	5.31167e-05	0.00650306
GRHL2	Winter Active	Summer Active	1.48158	2.03033	0.000196574	0.0163309
MYO5C	Winter Active	Summer Active	1.48899	5.53969	2.89373e-05	0.00445724
STYK1	Winter Active	Summer Active	1.51288	5.2445	8.94721e-05	0.00931912
CSTA	Winter Active	Summer Active	1.53607	4.81614	2.98739e-05	0.00448333
REV1	Winter Active	Summer Active	1.5901	1.80633	0.000536413	0.0319945
PPFIBP2	Winter Active	Summer Active	1.59835	2.55892	7.97645e-05	0.00866631
ATOH1	Winter Active	Summer Active	1.61878	4.57792	6.77645e-06	0.00157631
CUNH9orf152	Winter Active	Summer Active	1.61952	1.13828	0.000622096	0.0354392
CYP2U1	Winter Active	Summer Active	1.62539	6.23746	4.22993e-05	0.00573176
MOAP1	Winter Active	Summer Active	1.6423	2.27923	0.000662826	0.0368568
ZNF274	Winter Active	Summer Active	1.64268	2.67776	1.59361e-05	0.00292659
gag	Winter Active	Summer Active	1.8317	1.6997	0.000909642	0.0458335
METTL7A	Winter Active	Summer Active	1.88218	4.57418	3.04084e-05	0.00451501
CCDC125	Winter Active	Summer Active	1.88448	1.77401	1.43705e-05	0.00267425
PDE6A	Winter Active	Summer Active	1.93163	1.06957	0.000407026	0.0256307
CHGA	Winter Active	Summer Active	1.94364	5.30877	4.82944e-08	3.63866e-05
MEA1	Winter Active	Summer Active	2.07758	2.84675	0.000634465	0.0357509
TFCP2L1	Winter Active	Summer Active	2.11731	1.10002	0.000311778	0.0223153
UGT1A6	Winter Active	Summer Active	2.15812	1.15671	0.000135048	0.0130894
CIPC	Winter Active	Summer Active	2.15897	4.92128	3.47119e-07	0.000173026
CLDN8	Winter Active	Summer Active	2.35403	3.30979	4.95339e-08	3.63866e-05
WNT2B	Winter Active	Summer Active	2.3642	1.5801	3.42954e-06	0.000997209
GDF9	Winter Active	Summer Active	2.40872	2.76819	2.90614e-05	0.00445724
BARX2	Winter Active	Summer Active	2.50553	2.39574	8.04643e-05	0.00866631
LOC607368	Winter Active	Summer Active	2.91781	4.76355	0.000898899	0.0454563
NSG1	Winter Active	Summer Active	3.08066	1.99557	2.86346e-05	0.00445724
HMGCS2	Winter Active	Summer Active	3.34833	3.49133	1.02648e-08	1.30242e-05
PRND	Winter Active	Summer Active	3.56545	1.03272	1.18243e-06	0.000434292

## Sheet: Arousal vs Torpor
DEGs	sampleA	sampleB	log2FoldChange	log2CPM	PValue	FDR
FGA	Arousal	Torpor	-8.70468	1.03864	1.29477e-27	3.01185e-24
FGB	Arousal	Torpor	-6.78371	1.75071	2.363e-33	8.24509e-30
TF	Arousal	Torpor	-6.77811	2.54959	7.02702e-45	9.80761e-41
CPS1	Arousal	Torpor	-5.98159	1.94832	2.34608e-25	4.67775e-22
HPX	Arousal	Torpor	-5.78614	2.15846	6.56582e-35	4.58196e-31
AHSG	Arousal	Torpor	-4.78829	1.40873	6.71997e-18	6.2527e-15
ALB	Arousal	Torpor	-4.70239	4.97404	2.9777e-15	1.80694e-12
FAM151A	Arousal	Torpor	-3.87904	5.25321	0.00308718	0.0316589
Gvin1	Arousal	Torpor	-3.81316	1.3928	0.000292712	0.00586139
CR2	Arousal	Torpor	-3.71901	2.561	8.8814e-06	0.000396031
CD79B	Arousal	Torpor	-3.4253	1.2495	0.00038698	0.00723036
HP	Arousal	Torpor	-3.30979	1.8194	3.34951e-14	1.33569e-11
TSPY1	Arousal	Torpor	-3.23554	2.40914	0.00175034	0.0214482
CCDC157	Arousal	Torpor	-3.06626	3.35262	1.10832e-05	0.000467334
RASL12	Arousal	Torpor	-3.04899	5.09878	0.000840606	0.0127289
FOXS1	Arousal	Torpor	-2.95647	1.77388	5.75495e-08	5.65647e-06
IGHG1	Arousal	Torpor	-2.59324	6.86772	0.000439596	0.00799928
TRARG1	Arousal	Torpor	-2.51761	1.20452	2.54571e-05	0.000927689
PAX5	Arousal	Torpor	-2.40963	1.28518	0.0024383	0.0270304
FOSB	Arousal	Torpor	-2.28484	1.66684	0.000291717	0.00586139
SERPINA1	Arousal	Torpor	-2.27548	4.12819	0.00240732	0.0268363
CD79A	Arousal	Torpor	-2.23297	1.47697	0.00222667	0.0254526
POLR2C	Arousal	Torpor	-2.20926	4.18752	0.00121727	0.016788
TNFRSF11A	Arousal	Torpor	-2.15782	1.19362	0.000690526	0.0111161
MPZL3	Arousal	Torpor	-2.12719	1.72564	0.000827096	0.0125707
DNAH3	Arousal	Torpor	-2.09415	1.68416	3.05441e-09	4.39489e-07
HOXC8	Arousal	Torpor	-2.09236	3.47626	8.09674e-06	0.000368098
PIK3R5	Arousal	Torpor	-2.05618	4.21508	0.003362	0.0336369
NABP1	Arousal	Torpor	-1.94351	3.07823	4.59384e-12	1.23301e-09
MGAM2	Arousal	Torpor	-1.94083	2.78374	1.63378e-15	1.08584e-12
F13B	Arousal	Torpor	-1.92043	1.89747	1.30837e-06	8.18877e-05
OSGIN1	Arousal	Torpor	-1.90225	5.50531	6.15371e-06	0.000293131
IDH3B	Arousal	Torpor	-1.89016	2.18513	0.00155334	0.0198172
CKMT1A	Arousal	Torpor	-1.88868	1.3308	6.02607e-13	2.00252e-10
CUNH3orf67	Arousal	Torpor	-1.86977	3.29777	4.41996e-05	0.00139254
HES4	Arousal	Torpor	-1.86303	4.69348	5.04788e-09	6.72742e-07
AMY2A	Arousal	Torpor	-1.85864	1.91186	6.89737e-08	6.68518e-06
Hist2h2aa3	Arousal	Torpor	-1.79959	4.25021	8.33295e-08	7.65151e-06
T-enol	Arousal	Torpor	-1.68511	2.704	2.86484e-09	4.20264e-07
Oasl2	Arousal	Torpor	-1.67691	4.83873	3.1851e-08	3.29292e-06
CA3	Arousal	Torpor	-1.66894	4.48257	0.00342111	0.034009
REG4	Arousal	Torpor	-1.61381	8.93428	0.000148111	0.00355186
Tnfrsf26	Arousal	Torpor	-1.60221	1.76011	1.00591e-10	1.92322e-08
ISG15	Arousal	Torpor	-1.57654	4.7461	0.00084237	0.0127378
RBMS1	Arousal	Torpor	-1.55802	2.37444	0.000142966	0.00346196
ACSBG1	Arousal	Torpor	-1.54131	3.44845	8.20426e-13	2.60243e-10
EDNRA	Arousal	Torpor	-1.51519	1.1017	0.000727545	0.0115129
DRC1	Arousal	Torpor	-1.50916	3.22181	2.24698e-10	3.92013e-08
PCYT2	Arousal	Torpor	-1.48459	6.12797	6.4569e-07	4.43936e-05
HHIP	Arousal	Torpor	-1.47908	1.64572	0.00154859	0.0197927
LOC109435967	Arousal	Torpor	-1.46311	2.26059	2.82556e-07	2.2535e-05
ANGPTL6	Arousal	Torpor	-1.45618	2.42321	7.40948e-16	5.17071e-13
ADAM7	Arousal	Torpor	-1.45157	1.50642	0.00177224	0.0215463
CTSL	Arousal	Torpor	-1.43624	6.17798	8.74157e-07	5.6747e-05
HIST1H1D	Arousal	Torpor	-1.41775	3.37561	4.03602e-13	1.37392e-10
EDN1	Arousal	Torpor	-1.41161	4.00435	0.000194451	0.00437806
SLC46A3	Arousal	Torpor	-1.40046	4.33198	0.000114458	0.00296381
TRPV3	Arousal	Torpor	-1.39961	1.27886	0.00149582	0.0192771
HIST2H2BE	Arousal	Torpor	-1.38996	2.27593	6.48634e-10	1.06506e-07
ALOX5	Arousal	Torpor	-1.38871	1.87004	8.5346e-05	0.00231212
PCSK1	Arousal	Torpor	-1.37126	4.31139	0.00547568	0.0462414
ITGB6	Arousal	Torpor	-1.36912	4.08275	0.00039942	0.00736678
SLX4	Arousal	Torpor	-1.36194	3.21108	3.72042e-18	3.70899e-15
LAMB3	Arousal	Torpor	-1.36088	7.90912	5.63492e-05	0.0016877
PAPLN	Arousal	Torpor	-1.35251	1.85441	0.000498901	0.00873672
EGR1	Arousal	Torpor	-1.34838	3.98413	5.18524e-12	1.36548e-09
CNDP1	Arousal	Torpor	-1.34698	3.43309	6.65749e-13	2.1609e-10
MISP3	Arousal	Torpor	-1.346	2.96185	2.41474e-06	0.000137002
ZNF593	Arousal	Torpor	-1.33546	3.20993	5.44515e-09	6.98481e-07
GATM	Arousal	Torpor	-1.3165	1.54695	0.000104208	0.00272876
A2M	Arousal	Torpor	-1.30598	2.71786	5.70377e-05	0.00170466
GPRC5C	Arousal	Torpor	-1.30485	3.80299	1.36183e-06	8.4853e-05
LOC109378025	Arousal	Torpor	-1.28261	1.21407	3.21527e-05	0.00109452
ZFP36	Arousal	Torpor	-1.27875	5.92177	5.81615e-10	9.66381e-08
POLDIP2	Arousal	Torpor	-1.27752	4.51138	1.32862e-08	1.53252e-06
COL4A3	Arousal	Torpor	-1.27646	1.12817	0.000198859	0.00444787
CUNH14orf119	Arousal	Torpor	-1.27071	2.6434	1.4722e-06	9.0918e-05
IZUMO4	Arousal	Torpor	-1.26879	1.06585	2.20377e-06	0.000128695
PPIL6	Arousal	Torpor	-1.2682	1.93891	4.84501e-07	3.55904e-05
OASL	Arousal	Torpor	-1.2612	4.13392	0.000707289	0.0113207
HSPB1	Arousal	Torpor	-1.2405	6.34388	0.000102838	0.00269794
OTC	Arousal	Torpor	-1.23513	1.44524	0.00054646	0.00942762
NAB2	Arousal	Torpor	-1.235	4.07101	0.000256508	0.0053917
PLIN1	Arousal	Torpor	-1.23154	3.75584	0.000780615	0.0121475
CCN4	Arousal	Torpor	-1.22943	2.46256	5.6058e-06	0.00027337
IKBKE	Arousal	Torpor	-1.22885	4.03538	1.25454e-14	5.30593e-12
HIC2	Arousal	Torpor	-1.22707	2.00885	0.00019388	0.00437806
ADAMDEC1	Arousal	Torpor	-1.22396	6.12388	0.00494354	0.043536
UNC5B	Arousal	Torpor	-1.22038	2.31321	0.00067984	0.0110332
PLPP6	Arousal	Torpor	-1.21801	3.15588	4.30596e-09	5.83479e-07
DGAT2	Arousal	Torpor	-1.21051	4.28035	0.00394634	0.037531
ERCC1	Arousal	Torpor	-1.20782	3.02823	0.00160878	0.0202473
CYB5RL	Arousal	Torpor	-1.19721	2.57473	3.93519e-12	1.07693e-09
MX1	Arousal	Torpor	-1.19317	5.11024	0.00151164	0.0194273
PATR-G	Arousal	Torpor	-1.18951	1.27606	0.00080836	0.0124118
SCARB1	Arousal	Torpor	-1.18942	6.01284	0.00397052	0.0376471
Eppk1	Arousal	Torpor	-1.18897	7.06444	5.45493e-09	6.98481e-07
GCHFR	Arousal	Torpor	-1.18488	2.49866	6.76363e-05	0.00193054
TRAF3	Arousal	Torpor	-1.18419	2.10585	0.000164912	0.00384253
THTPA	Arousal	Torpor	-1.18038	2.16403	4.71985e-05	0.00146715
CSF1	Arousal	Torpor	-1.17842	2.743	2.13341e-07	1.74128e-05
PEX11G	Arousal	Torpor	-1.17018	3.19912	5.05188e-10	8.59867e-08
REC8	Arousal	Torpor	-1.15567	1.96494	0.000273881	0.0056243
SLC29A3	Arousal	Torpor	-1.15	2.50957	4.31432e-05	0.00137164
TMEM231	Arousal	Torpor	-1.14287	1.31228	5.04641e-05	0.0015412
Tnfrsf23	Arousal	Torpor	-1.13016	3.60148	0.00045515	0.00821802
ITIH3	Arousal	Torpor	-1.12841	2.09962	0.000141732	0.00345227
GPATCH11	Arousal	Torpor	-1.12696	4.12654	1.12242e-06	7.12075e-05
F3	Arousal	Torpor	-1.1249	2.34882	0.00228868	0.0258662
DHX58	Arousal	Torpor	-1.12325	3.26535	4.95888e-05	0.00151935
FAM89B	Arousal	Torpor	-1.12207	1.51251	0.000119794	0.00306783
MXRA5	Arousal	Torpor	-1.11977	1.46454	0.00370406	0.0360476
RBM11	Arousal	Torpor	-1.11807	1.2515	0.00303959	0.0314482
CHPF2	Arousal	Torpor	-1.11734	3.73094	8.70494e-11	1.68743e-08
IRF5	Arousal	Torpor	-1.11676	2.94634	4.84106e-05	0.00149484
CCDC51	Arousal	Torpor	-1.11612	2.42824	3.55043e-08	3.61562e-06
APOC3	Arousal	Torpor	-1.11516	7.39412	7.91357e-08	7.46281e-06
CLDN4	Arousal	Torpor	-1.11177	9.20333	0.0003984	0.00736487
PLCH1	Arousal	Torpor	-1.10581	3.76878	9.78296e-08	8.64182e-06
MUC13	Arousal	Torpor	-1.10422	8.91104	2.79432e-05	0.000982376
ARRDC4	Arousal	Torpor	-1.09747	3.2817	2.66974e-11	5.56143e-09
NSUN6	Arousal	Torpor	-1.09695	3.94533	0.00032386	0.00633956
CCDC14	Arousal	Torpor	-1.08951	1.47393	0.000286661	0.00579845
Ffar2	Arousal	Torpor	-1.08359	1.86535	0.000287534	0.00580021
LOC109443182	Arousal	Torpor	-1.07663	3.45955	0.0015858	0.0201026
CLDN23	Arousal	Torpor	-1.06954	6.04185	2.43138e-07	1.97295e-05
ATG16L2	Arousal	Torpor	-1.06919	2.87101	5.99313e-06	0.000287444
ESM1	Arousal	Torpor	-1.06905	2.44109	0.00579835	0.0478732
IER5L	Arousal	Torpor	-1.06881	2.36601	3.57963e-05	0.00119524
BMX	Arousal	Torpor	-1.06348	1.51334	0.000479868	0.00851999
SLC36A2	Arousal	Torpor	-1.06126	3.03254	0.00256785	0.0281731
FOXN1	Arousal	Torpor	-1.05701	3.66209	0.000283357	0.00575664
RGS13	Arousal	Torpor	-1.04769	2.33281	0.00315946	0.0320802
OSBPL5	Arousal	Torpor	-1.04684	4.92207	4.61393e-06	0.00023417
TIGD6	Arousal	Torpor	-1.04541	1.10788	0.0028951	0.0304101
DHRS3	Arousal	Torpor	-1.04294	5.06772	4.90965e-06	0.000244729
IGFLR1	Arousal	Torpor	-1.04194	2.65716	0.00156092	0.0198775
KLHL17	Arousal	Torpor	-1.04108	1.69716	0.00259356	0.0282707
TEAD4	Arousal	Torpor	-1.03736	1.20469	0.000194483	0.00437806
FHOD1	Arousal	Torpor	-1.03052	4.12632	1.97516e-05	0.000755267
SUN1	Arousal	Torpor	-1.02938	5.8013	2.18344e-05	0.000825862
TRIM68	Arousal	Torpor	-1.02554	2.25782	4.36646e-07	3.2942e-05
CCKAR	Arousal	Torpor	-1.02422	3.3842	0.00159191	0.0201244
SIRT6	Arousal	Torpor	-1.02219	4.60374	0.000246694	0.00522757
S100A4	Arousal	Torpor	-1.02097	3.03554	2.55736e-05	0.000929509
GALNT6	Arousal	Torpor	-1.02075	7.41168	0.000542027	0.00936271
DBP	Arousal	Torpor	-1.01765	5.03873	4.26084e-05	0.00136084
SHTN1	Arousal	Torpor	-1.01687	2.27423	1.89135e-09	2.83845e-07
MESP1	Arousal	Torpor	-1.01548	2.24552	0.00162143	0.020351
GDPGP1	Arousal	Torpor	-1.01398	3.05595	0.000351184	0.00671434
GPR37L1	Arousal	Torpor	-1.00981	2.7737	0.00184551	0.0221859
CHAD	Arousal	Torpor	-1.00528	1.82601	0.0053593	0.0456554
PLK2	Arousal	Torpor	-1.0013	4.48241	0.000156489	0.00372081
RFT1	Arousal	Torpor	-1.001	3.46716	4.73556e-06	0.000238607
LYZ	Arousal	Torpor	1.00076	6.87138	0.000674018	0.0109514
CLIP2	Arousal	Torpor	1.00649	6.7866	8.84009e-13	2.71132e-10
DHCR24	Arousal	Torpor	1.00788	5.73418	2.73784e-05	0.000972316
TMEM158	Arousal	Torpor	1.00853	2.43731	0.00353002	0.0348188
UBE2C	Arousal	Torpor	1.01515	1.6587	0.000239849	0.0051108
DACT1	Arousal	Torpor	1.02857	3.19137	2.03871e-07	1.70385e-05
GDF5	Arousal	Torpor	1.03694	1.1627	0.00580752	0.0478732
MAP3K21	Arousal	Torpor	1.04576	6.59319	0.0048226	0.0428209
CPXM2	Arousal	Torpor	1.04746	2.69709	0.000275847	0.00565094
KIF11	Arousal	Torpor	1.04871	1.28431	0.00295481	0.0307764
SHROOM1	Arousal	Torpor	1.04922	3.78169	4.67341e-06	0.000236329
UBALD2	Arousal	Torpor	1.05048	5.03613	3.61984e-13	1.29544e-10
AGR3	Arousal	Torpor	1.05221	4.02015	2.82051e-05	0.000984146
ACTN2	Arousal	Torpor	1.05381	2.90878	2.21779e-08	2.36288e-06
ISX	Arousal	Torpor	1.05606	5.23882	2.63672e-05	0.000946035
CCL25	Arousal	Torpor	1.05891	8.60629	0.00020858	0.00462823
CDCA8	Arousal	Torpor	1.06664	1.01455	0.00224719	0.0256033
IP6K2	Arousal	Torpor	1.06678	5.13468	5.33295e-09	6.95626e-07
NPAS2	Arousal	Torpor	1.06981	5.51918	6.57625e-07	4.49925e-05
MMD	Arousal	Torpor	1.07116	4.14587	0.000226652	0.00493507
SERTAD2	Arousal	Torpor	1.07627	5.10833	4.16919e-06	0.000214721
CKS1B	Arousal	Torpor	1.07972	2.61534	2.79145e-06	0.000153387
WWOX	Arousal	Torpor	1.08007	1.76135	1.474e-05	0.000591167
CPED1	Arousal	Torpor	1.08173	4.32951	3.46277e-14	1.3425e-11
GIMAP8	Arousal	Torpor	1.08316	3.31739	0.00542064	0.0459897
E2F2	Arousal	Torpor	1.08961	3.19505	0.00021337	0.0047195
ITGB8	Arousal	Torpor	1.0923	3.30699	4.7694e-05	0.00147926
HPGD	Arousal	Torpor	1.09629	9.30751	1.68546e-11	3.91409e-09
Sult1d1	Arousal	Torpor	1.10125	6.83425	7.90929e-05	0.00218594
RASL11B	Arousal	Torpor	1.11059	1.56222	2.11954e-06	0.000125795
RNF152	Arousal	Torpor	1.1106	4.11212	1.40723e-08	1.60989e-06
A1CF	Arousal	Torpor	1.11187	6.02947	1.12796e-08	1.32293e-06
SEMA3C	Arousal	Torpor	1.11219	3.72143	3.12887e-07	2.43965e-05
SLC25A24	Arousal	Torpor	1.11778	7.17133	6.42676e-15	3.16539e-12
DPYD	Arousal	Torpor	1.12641	6.86904	4.22766e-06	0.000216932
ANGPTL4	Arousal	Torpor	1.13201	5.20972	0.000935554	0.0137738
PTGIS	Arousal	Torpor	1.1404	3.25843	0.000296897	0.00590679
CKAP2L	Arousal	Torpor	1.14207	2.17195	3.59834e-07	2.74437e-05
PCK1	Arousal	Torpor	1.14375	9.03187	0.000330309	0.00640295
SLC47A1	Arousal	Torpor	1.14484	1.46315	0.000126385	0.0031612
DAPK1	Arousal	Torpor	1.14776	2.75941	1.56756e-08	1.7608e-06
CYP4A6	Arousal	Torpor	1.15516	1.69389	0.00502507	0.0439565
MYOM1	Arousal	Torpor	1.15689	4.42642	8.29835e-10	1.31614e-07
SLC41A2	Arousal	Torpor	1.15775	6.95038	2.26317e-11	4.85954e-09
AKAP7	Arousal	Torpor	1.15966	5.56269	3.1233e-05	0.00107308
XRCC5	Arousal	Torpor	1.16229	4.03166	0.0051522	0.0446641
TMEM79	Arousal	Torpor	1.16888	4.12309	8.09862e-07	5.30669e-05
NOCT	Arousal	Torpor	1.16991	4.36633	2.12707e-06	0.000125795
MYB	Arousal	Torpor	1.17272	1.39881	0.00145927	0.0189637
CHST6	Arousal	Torpor	1.17394	4.92187	5.17754e-09	6.81725e-07
APOPT1	Arousal	Torpor	1.17661	3.7039	7.68033e-09	9.40301e-07
BTBD16	Arousal	Torpor	1.18239	2.36528	0.00191871	0.0228299
DDC	Arousal	Torpor	1.18768	4.86582	7.39257e-08	7.06699e-06
SULT1B1	Arousal	Torpor	1.20264	6.388	7.54666e-10	1.21067e-07
SLC25A5	Arousal	Torpor	1.20839	9.75075	5.34158e-10	8.98222e-08
BEND3	Arousal	Torpor	1.2134	1.65305	0.000796223	0.012293
OAF	Arousal	Torpor	1.21358	3.85333	7.58255e-07	5.08797e-05
TSC22D3	Arousal	Torpor	1.22397	6.01532	2.02992e-07	1.70385e-05
CHRND	Arousal	Torpor	1.22759	1.95105	0.0023559	0.0264249
SLFN11	Arousal	Torpor	1.23141	1.76875	0.000102782	0.00269794
EIF4EBP3	Arousal	Torpor	1.23721	5.00818	0.000563455	0.00959041
NFKBIA	Arousal	Torpor	1.24561	6.23916	3.48788e-06	0.000185803
AQP3	Arousal	Torpor	1.25443	4.05957	0.00012241	0.00310308
G6PC	Arousal	Torpor	1.26149	5.07044	0.000293638	0.0058715
SLC25A42	Arousal	Torpor	1.26763	6.51182	1.57698e-08	1.7608e-06
TMEM61	Arousal	Torpor	1.26934	3.92834	1.82988e-06	0.000110561
ANKRD2	Arousal	Torpor	1.27099	3.28627	0.000969153	0.0140478
B4GALT1	Arousal	Torpor	1.27681	4.70075	0.00181768	0.0219839
SLC25A34	Arousal	Torpor	1.27992	4.85076	1.858e-05	0.00071834
CDC14A	Arousal	Torpor	1.28006	5.11647	4.42992e-21	5.62076e-18
ADRA2A	Arousal	Torpor	1.28046	5.20385	0.00044669	0.00810722
CSTA	Arousal	Torpor	1.28175	5.7186	5.17818e-07	3.76416e-05
KIF4A	Arousal	Torpor	1.28483	1.02915	0.000733854	0.0115864
PLA2G7	Arousal	Torpor	1.29035	6.97082	8.49061e-05	0.00230551
CMYA5	Arousal	Torpor	1.29877	1.89613	2.70462e-05	0.000965431
ABCA6	Arousal	Torpor	1.30883	3.70262	5.52662e-15	2.96673e-12
ARHGAP35	Arousal	Torpor	1.31558	4.57376	0.00557515	0.0466781
ENO3	Arousal	Torpor	1.32523	4.66443	1.20325e-12	3.57313e-10
FKBP5	Arousal	Torpor	1.34874	7.44033	1.53836e-11	3.63912e-09
MKI67	Arousal	Torpor	1.3529	2.44413	0.000161962	0.0037928
CHRM1	Arousal	Torpor	1.36284	3.3679	0.00130415	0.0176034
SLC35E2B	Arousal	Torpor	1.37389	3.54943	0.000121334	0.00309533
SPOCD1	Arousal	Torpor	1.37528	2.03998	2.03622e-06	0.000121972
THEMIS2	Arousal	Torpor	1.37775	4.86142	1.73538e-13	6.54615e-11
PTGS2	Arousal	Torpor	1.41653	1.98368	0.00123878	0.0170341
DDIT4	Arousal	Torpor	1.41973	5.46226	9.13346e-09	1.09893e-06
ABCA9	Arousal	Torpor	1.42458	1.80658	5.85627e-09	7.43054e-07
LOC109461442	Arousal	Torpor	1.42894	5.81626	0.00214979	0.0247156
C4BPA	Arousal	Torpor	1.43785	2.66749	1.24122e-05	0.000512597
CEBPD	Arousal	Torpor	1.45643	5.55261	2.1464e-11	4.68083e-09
PSTPIP2	Arousal	Torpor	1.46218	3.86057	1.81957e-10	3.29814e-08
UCP3	Arousal	Torpor	1.47714	8.07436	2.73479e-17	2.24526e-14
PIM3	Arousal	Torpor	1.48544	4.5489	1.44574e-09	2.24202e-07
FAM222A	Arousal	Torpor	1.48693	2.82833	2.64234e-12	7.68314e-10
UGT1A3	Arousal	Torpor	1.48693	3.4602	0.00159328	0.0201244
PSAT1	Arousal	Torpor	1.49248	2.56057	6.78144e-09	8.45076e-07
PLA2G2A	Arousal	Torpor	1.49395	3.45735	1.28134e-09	2.00941e-07
CYP1B1	Arousal	Torpor	1.50612	2.95014	7.61992e-06	0.000348692
PPP1R1B	Arousal	Torpor	1.5074	2.32897	2.71193e-06	0.0001502
KLF15	Arousal	Torpor	1.51374	3.44915	2.79848e-15	1.77538e-12
SCNN1B	Arousal	Torpor	1.53879	4.3965	0.00062773	0.0104205
Hes1	Arousal	Torpor	1.54602	2.29215	7.93906e-07	5.25144e-05
SYT8	Arousal	Torpor	1.604	1.46914	8.6022e-06	0.000388547
SFTPD	Arousal	Torpor	1.61098	4.61784	0.00061012	0.0101859
AQP7	Arousal	Torpor	1.6144	6.12467	1.36971e-11	3.29605e-09
FER1L4	Arousal	Torpor	1.64222	1.73666	0.000466324	0.00834421
CCNE2	Arousal	Torpor	1.66025	2.45549	7.11725e-12	1.83955e-09
RGN	Arousal	Torpor	1.67955	3.67965	0.000274022	0.0056243
SPP1	Arousal	Torpor	1.68529	6.82374	2.61816e-08	2.74749e-06
TMEM252	Arousal	Torpor	1.71831	1.7615	9.4031e-08	8.41276e-06
MYBL2	Arousal	Torpor	1.73049	1.96	0.000469838	0.0083811
ABCA8	Arousal	Torpor	1.73815	2.16516	4.00045e-11	8.21092e-09
FAM180A	Arousal	Torpor	1.74004	2.79279	3.38912e-09	4.77797e-07
CA9	Arousal	Torpor	1.75222	5.229	1.62582e-06	9.90896e-05
DEFA1	Arousal	Torpor	1.75345	7.28924	6.684e-08	6.52367e-06
BANK1	Arousal	Torpor	1.77298	3.49998	9.5699e-06	0.000418592
KCNE3	Arousal	Torpor	1.77539	2.579	0.000161923	0.0037928
KRT7	Arousal	Torpor	1.78886	2.51205	1.46459e-05	0.000589085
JPH1	Arousal	Torpor	1.78901	2.96044	3.55493e-12	9.92322e-10
METTL7A	Arousal	Torpor	1.8314	5.4424	2.84499e-07	2.25611e-05
HSD11B2	Arousal	Torpor	1.83382	4.21189	1.13821e-07	9.99123e-06
ZBTB16	Arousal	Torpor	1.84149	5.05004	8.69492e-06	0.000390209
IMMP2L	Arousal	Torpor	1.86976	3.20595	0.000252764	0.005321
REG3G	Arousal	Torpor	1.95813	4.60116	1.44029e-10	2.64502e-08
kif19	Arousal	Torpor	1.96036	1.08833	1.06083e-06	6.76076e-05
Dmbt1	Arousal	Torpor	1.99535	6.74493	1.32199e-05	0.000541085
BEST2	Arousal	Torpor	2.06098	2.39535	0.000599202	0.0100397
TOP2A	Arousal	Torpor	2.07766	1.88399	1.71152e-05	0.00067432
TNNI2	Arousal	Torpor	2.09695	1.11166	0.000213994	0.00472581
OLFM4	Arousal	Torpor	2.16785	4.02195	0.00106902	0.0151629
CKM	Arousal	Torpor	2.19679	1.5655	4.51048e-05	0.0014115
GGT1	Arousal	Torpor	2.19972	7.09446	2.96577e-23	4.59925e-20
Calml3	Arousal	Torpor	2.21256	4.20279	0.00192532	0.0228696
TST	Arousal	Torpor	2.29008	2.16941	9.5973e-06	0.000418592
CLTRN	Arousal	Torpor	2.33802	2.48697	4.83598e-07	3.55904e-05
CSMD1	Arousal	Torpor	2.44333	2.55937	1.0023e-14	4.5126e-12
MFAP5	Arousal	Torpor	2.50109	1.50537	0.000705149	0.0112994
ALOX12	Arousal	Torpor	2.51601	1.6686	5.38431e-05	0.00163013
OTOP3	Arousal	Torpor	2.62043	5.69205	0.00103939	0.0148331
TNNT3	Arousal	Torpor	3.00913	1.77188	0.000448847	0.00813579
TSEN34	Arousal	Torpor	3.06046	1.3343	0.000885014	0.0132108
S100G	Arousal	Torpor	3.16851	5.88384	4.45191e-06	0.000226771
TFCP2L1	Arousal	Torpor	3.72329	3.23898	1.6364e-18	1.75687e-15
MYH1	Arousal	Torpor	4.03797	2.92954	6.54069e-15	3.16539e-12
MYLPF	Arousal	Torpor	5.24639	1.12879	5.37839e-07	3.88944e-05
SCNN1G	Arousal	Torpor	5.49648	3.55099	4.31691e-15	2.51046e-12

## Sheet: Winter Active vs Torpor
DEGs	sampleA	sampleB	log2FoldChange	log2CPM	PValue	FDR
FGA	Winter Active	Torpor	-9.06662	1.01969	1.33524e-26	3.7272e-23
TF	Winter Active	Torpor	-8.12123	2.52399	6.86576e-44	9.58255e-40
AHSG	Winter Active	Torpor	-7.49057	1.36879	3.12668e-19	3.63659e-16
CPS1	Winter Active	Torpor	-6.96309	1.92448	2.25787e-34	1.57565e-30
ALB	Winter Active	Torpor	-6.31414	4.92192	4.90453e-23	8.55657e-20
HPX	Winter Active	Torpor	-5.6048	2.14421	1.70584e-32	7.93614e-29
FGB	Winter Active	Torpor	-5.43655	1.79127	1.95616e-11	7.00055e-09
MLN	Winter Active	Torpor	-5.26717	1.86598	6.0973e-07	6.97541e-05
PCDHGB7	Winter Active	Torpor	-4.06805	2.93358	0.000164635	0.00559078
OTOP3	Winter Active	Torpor	-3.74723	3.89764	0.00189273	0.031751
CTRB1	Winter Active	Torpor	-3.21477	1.15698	4.09584e-05	0.00219026
HP	Winter Active	Torpor	-3.18266	1.79381	5.06564e-10	1.3863e-07
SLC5A5	Winter Active	Torpor	-2.89518	1.55816	2.06954e-06	0.000195166
HOXA9	Winter Active	Torpor	-2.82818	1.56109	0.00201248	0.0332404
GJB5	Winter Active	Torpor	-2.80231	1.3147	0.000141637	0.00506879
GRPEL1	Winter Active	Torpor	-2.56541	2.82938	0.000215498	0.0068357
SLC7A11	Winter Active	Torpor	-2.52551	2.07285	0.000305521	0.00893954
SLC27A2	Winter Active	Torpor	-2.50781	2.65931	0.00078819	0.0176294
PI16	Winter Active	Torpor	-2.44553	2.16456	0.000210105	0.00669505
THBS4	Winter Active	Torpor	-2.26121	1.52271	5.05551e-07	5.97964e-05
UBFD1	Winter Active	Torpor	-2.0941	1.30274	0.00224873	0.0359926
EDNRA	Winter Active	Torpor	-2.09051	1.04393	0.000643244	0.0152165
IGHA1	Winter Active	Torpor	-2.00573	3.35843	0.000232148	0.00726478
F13B	Winter Active	Torpor	-1.97588	1.80383	0.000842837	0.018444
CCL21	Winter Active	Torpor	-1.85278	5.20397	2.33568e-12	1.01872e-09
HSPA1	Winter Active	Torpor	-1.83838	9.62105	0.000186299	0.0061037
OSGIN1	Winter Active	Torpor	-1.83678	5.51158	7.15532e-05	0.00321115
CIART	Winter Active	Torpor	-1.82611	5.00798	0.000374275	0.0101351
ITIH3	Winter Active	Torpor	-1.81747	1.98323	8.43583e-07	9.05683e-05
HSPB1	Winter Active	Torpor	-1.79397	6.31083	4.72401e-08	8.52674e-06
PHYHIPL	Winter Active	Torpor	-1.78374	2.40538	2.78857e-06	0.00024325
TNFRSF12A	Winter Active	Torpor	-1.7271	4.96553	1.32027e-11	5.11862e-09
MMRN1	Winter Active	Torpor	-1.68081	1.15328	0.00163121	0.0284941
PAPLN	Winter Active	Torpor	-1.67687	1.80819	0.000346809	0.00964226
DGAT2	Winter Active	Torpor	-1.61757	4.03101	0.00038633	0.0104093
F3	Winter Active	Torpor	-1.61149	2.31812	3.47855e-07	4.31428e-05
GZMB	Winter Active	Torpor	-1.61012	1.94691	0.000330142	0.00936542
MRPL18	Winter Active	Torpor	-1.56143	2.38175	1.37558e-09	3.36824e-07
GIP	Winter Active	Torpor	-1.55878	2.9069	0.000725467	0.0166262
GADD45G	Winter Active	Torpor	-1.5551	4.14079	1.53075e-07	2.24968e-05
HBEGF	Winter Active	Torpor	-1.55115	5.58664	2.35583e-10	7.30672e-08
MEST	Winter Active	Torpor	-1.53387	1.88363	3.20592e-05	0.00177258
PLK2	Winter Active	Torpor	-1.52504	4.42512	3.73247e-06	0.000306436
A2M	Winter Active	Torpor	-1.51681	2.71991	1.08488e-05	0.000768609
APOA1	Winter Active	Torpor	-1.47349	3.17994	0.00111424	0.0221863
TIMM29	Winter Active	Torpor	-1.46915	2.95387	0.00207744	0.0340714
IGFBP2	Winter Active	Torpor	-1.4479	2.55731	0.000270567	0.00810367
NR1D1	Winter Active	Torpor	-1.43888	5.97589	5.729e-05	0.00275723
MPZL2	Winter Active	Torpor	-1.43544	2.215	2.44469e-05	0.00143733
BGN	Winter Active	Torpor	-1.41431	3.65116	0.000720543	0.0165405
FRZB	Winter Active	Torpor	-1.39627	2.53909	1.04441e-05	0.000743714
HSPE1	Winter Active	Torpor	-1.38413	4.39197	9.95835e-09	2.20617e-06
KNG1	Winter Active	Torpor	-1.37081	2.99486	0.00272923	0.0417674
HIST2H2BE	Winter Active	Torpor	-1.36373	2.30644	6.80948e-06	0.000508235
APCDD1	Winter Active	Torpor	-1.3302	1.51439	3.74097e-05	0.00201593
SHLD3	Winter Active	Torpor	-1.3221	1.85658	0.000430633	0.0111716
PRDM16	Winter Active	Torpor	-1.29343	4.68789	0.00139922	0.0255281
MDK	Winter Active	Torpor	-1.28215	4.46742	2.58246e-06	0.000231048
MRPL49	Winter Active	Torpor	-1.27917	1.0464	0.00319814	0.0467397
MGAM2	Winter Active	Torpor	-1.27425	2.94073	0.000736669	0.0167727
PLIN2	Winter Active	Torpor	-1.23934	4.77782	0.000218973	0.00693016
HNRNPH3	Winter Active	Torpor	-1.23726	4.41031	5.11805e-07	6.00275e-05
MUC1	Winter Active	Torpor	-1.2305	2.63143	0.00188827	0.031751
DGKQ	Winter Active	Torpor	-1.20968	4.35031	2.09057e-07	2.88892e-05
TCF7	Winter Active	Torpor	-1.20614	2.93704	0.000426513	0.0111064
LRFN4	Winter Active	Torpor	-1.2017	1.49011	0.000261414	0.00788026
RBM14	Winter Active	Torpor	-1.20056	4.31191	1.20702e-09	3.00829e-07
IKBKE	Winter Active	Torpor	-1.19248	4.08043	1.22583e-07	1.90099e-05
GAREM1	Winter Active	Torpor	-1.1874	3.82982	7.83092e-07	8.53876e-05
HSPA8	Winter Active	Torpor	-1.17501	9.74957	2.44564e-06	0.000223097
GOLM1	Winter Active	Torpor	-1.15309	4.43916	2.40088e-05	0.00143201
NABP1	Winter Active	Torpor	-1.15305	3.22432	0.000110648	0.00425222
TNFRSF14	Winter Active	Torpor	-1.15149	4.08757	0.000171293	0.00575411
FKBP4	Winter Active	Torpor	-1.1464	5.8909	4.95562e-06	0.000386972
OTUB2	Winter Active	Torpor	-1.12826	1.04793	0.00268827	0.0414168
HSPH1	Winter Active	Torpor	-1.12502	6.03996	7.7046e-06	0.000560068
CRYAB	Winter Active	Torpor	-1.11028	2.94336	0.000645706	0.0152232
SERPINC1	Winter Active	Torpor	-1.09243	1.2154	0.00146806	0.0263703
ATOH8	Winter Active	Torpor	-1.08932	1.92124	4.11924e-05	0.00219436
EFHB	Winter Active	Torpor	-1.08321	1.39502	0.000351925	0.00974566
IFIH1	Winter Active	Torpor	-1.08296	3.60379	7.99805e-05	0.00344533
ACSBG1	Winter Active	Torpor	-1.07245	3.46306	1.54876e-05	0.0010054
EGR1	Winter Active	Torpor	-1.06808	4.02089	5.40017e-05	0.00268221
PSMB1	Winter Active	Torpor	-1.066	5.03417	7.60449e-05	0.00335873
SYTL3	Winter Active	Torpor	-1.053	2.9989	0.000426389	0.0111064
CHKA	Winter Active	Torpor	-1.04749	7.64413	3.49169e-08	6.67582e-06
PAG1	Winter Active	Torpor	-1.03803	2.83313	0.000338568	0.00948874
FAM210A	Winter Active	Torpor	-1.03257	2.01085	0.000784576	0.0175973
SHB	Winter Active	Torpor	-1.03102	6.67487	1.9081e-05	0.0011889
EHF	Winter Active	Torpor	-1.02522	2.97284	0.00307796	0.0453155
CLDN5	Winter Active	Torpor	-1.00663	1.94654	0.00149633	0.0267878
TGFB1	Winter Active	Torpor	-1.00067	3.50681	0.00223672	0.0358827
QPCT	Winter Active	Torpor	-1.00054	2.60185	4.21405e-05	0.00222786
Gstp1	Winter Active	Torpor	1.00033	8.45988	0.000838958	0.018444
DSC1	Winter Active	Torpor	1.00271	3.81116	0.000687198	0.0159854
BCAR3	Winter Active	Torpor	1.00355	5.946	8.88207e-09	1.99947e-06
CBLN3	Winter Active	Torpor	1.00412	2.7743	0.00180916	0.0306744
TMEM98	Winter Active	Torpor	1.00543	7.45218	9.20296e-05	0.00378733
GAL	Winter Active	Torpor	1.00559	5.23785	9.87185e-05	0.00393661
SLC18B1	Winter Active	Torpor	1.00621	4.15855	1.49915e-05	0.000982327
SUSD2	Winter Active	Torpor	1.00715	9.77396	0.00208194	0.0341052
ITPRIPL1	Winter Active	Torpor	1.00727	2.23547	0.00124563	0.0236552
NPC1L1	Winter Active	Torpor	1.01217	9.89061	0.0030829	0.0453404
SERTAD2	Winter Active	Torpor	1.01281	4.97173	6.58417e-05	0.00305741
CUNH5orf34	Winter Active	Torpor	1.01411	2.37977	0.000452331	0.0116051
GLI2	Winter Active	Torpor	1.01444	2.31601	1.93987e-05	0.00120105
SLC22A7	Winter Active	Torpor	1.01582	4.72407	0.000142791	0.00508215
RBM24	Winter Active	Torpor	1.01591	3.45039	6.86036e-07	7.66001e-05
HMCN2	Winter Active	Torpor	1.01683	4.95508	0.000261071	0.00788026
MAT2A	Winter Active	Torpor	1.01748	6.81356	0.00116932	0.0227617
SLC23A1	Winter Active	Torpor	1.01887	4.76446	1.2051e-05	0.00084098
SERTAD3	Winter Active	Torpor	1.01972	4.20317	3.14041e-05	0.00174624
ALDH1A1	Winter Active	Torpor	1.02024	7.83405	0.000426457	0.0111064
GALM	Winter Active	Torpor	1.02226	3.87164	0.000574605	0.0140698
FA2H	Winter Active	Torpor	1.02512	5.78504	5.02195e-06	0.000389396
DACT3	Winter Active	Torpor	1.0256	5.48681	0.000162321	0.00556637
ACY3	Winter Active	Torpor	1.02624	2.94803	0.000133178	0.00486586
RNF128	Winter Active	Torpor	1.02783	7.24328	4.76525e-08	8.52674e-06
MYOM1	Winter Active	Torpor	1.02993	4.27337	1.6531e-05	0.00105353
CLSPN	Winter Active	Torpor	1.03099	1.91913	0.00342231	0.0489899
LFNG	Winter Active	Torpor	1.03167	7.59667	4.76339e-07	5.7811e-05
TMEM184A	Winter Active	Torpor	1.03171	4.30704	0.00130203	0.0243273
SHF	Winter Active	Torpor	1.03205	4.95888	5.56682e-07	6.42117e-05
GOLT1A	Winter Active	Torpor	1.03488	4.74843	0.00294902	0.0441626
XPNPEP2	Winter Active	Torpor	1.038	6.40169	1.01906e-05	0.000729389
ZNF256	Winter Active	Torpor	1.03877	3.37005	1.64959e-05	0.00105353
ABHD2	Winter Active	Torpor	1.04425	10.0903	0.000356955	0.00983042
TMEM37	Winter Active	Torpor	1.0447	9.10636	2.41465e-05	0.0014341
WIPF3	Winter Active	Torpor	1.04507	4.75818	0.000460042	0.0117813
HMGB2	Winter Active	Torpor	1.04838	4.42696	0.000362572	0.00990297
SEMA4C	Winter Active	Torpor	1.05174	2.67985	0.000158561	0.00547781
GALR2	Winter Active	Torpor	1.05304	3.14659	0.00174857	0.0298712
SAT1	Winter Active	Torpor	1.05479	10.6589	7.0809e-06	0.0005229
Cox4i2	Winter Active	Torpor	1.06103	3.42242	9.96436e-05	0.00396218
REEP6	Winter Active	Torpor	1.06264	8.36983	1.94732e-05	0.00120105
CTH	Winter Active	Torpor	1.06426	6.31934	0.00251962	0.0394684
CUNH9orf152	Winter Active	Torpor	1.06588	1.14137	0.00330173	0.0478426
ZCCHC3	Winter Active	Torpor	1.07303	1.89037	7.03021e-05	0.00317542
METTL27	Winter Active	Torpor	1.07443	5.10379	6.94766e-05	0.00316236
MLIP	Winter Active	Torpor	1.07525	2.8234	0.000495981	0.0124953
PM20D1	Winter Active	Torpor	1.08596	5.56	5.28909e-06	0.000403387
SLCO2A1	Winter Active	Torpor	1.08659	6.17938	0.000150605	0.00526817
EXOC3L4	Winter Active	Torpor	1.09364	5.6209	4.77723e-05	0.00247196
USP54	Winter Active	Torpor	1.09471	5.14308	0.000174958	0.00581402
ERBB3	Winter Active	Torpor	1.09745	7.80754	6.86497e-06	0.000509651
BIRC3	Winter Active	Torpor	1.1017	6.75488	8.02734e-05	0.00344731
DCK	Winter Active	Torpor	1.10566	5.64413	0.000623633	0.0150329
LRRC37A2	Winter Active	Torpor	1.10604	6.42334	8.66415e-05	0.00363483
KIT	Winter Active	Torpor	1.10781	3.31657	2.30059e-06	0.000212645
Zik1	Winter Active	Torpor	1.10975	1.79116	1.21844e-05	0.00084606
ITIH5	Winter Active	Torpor	1.11044	5.05772	0.000282812	0.00838048
FAM222A	Winter Active	Torpor	1.11152	2.37258	2.73303e-05	0.00154433
NUAK2	Winter Active	Torpor	1.11229	5.63489	6.69146e-05	0.00307533
CYP2J2	Winter Active	Torpor	1.11773	5.57324	1.60752e-05	0.00103392
SLC5A9	Winter Active	Torpor	1.12296	6.63043	1.19743e-06	0.000118529
TMEM101	Winter Active	Torpor	1.12459	3.92512	0.00120476	0.023195
PCDH18	Winter Active	Torpor	1.12846	3.06783	0.000319854	0.00916721
LY75	Winter Active	Torpor	1.1305	5.23443	0.000208496	0.00665898
METTL23	Winter Active	Torpor	1.13219	4.69665	2.46495e-07	3.30801e-05
SLC7A4	Winter Active	Torpor	1.1324	2.23317	0.0023383	0.0370019
IFNLR1	Winter Active	Torpor	1.13657	2.71655	4.26494e-06	0.000342102
PDE7B	Winter Active	Torpor	1.13844	3.65252	7.51786e-06	0.000552246
SLC22A5	Winter Active	Torpor	1.14212	7.33343	1.60295e-06	0.000154826
WFIKKN2	Winter Active	Torpor	1.14378	1.94877	0.000123003	0.00457802
KIF24	Winter Active	Torpor	1.14392	2.6747	3.49297e-07	4.31428e-05
APBB3	Winter Active	Torpor	1.15346	2.44459	2.6607e-08	5.62658e-06
PHOSPHO1	Winter Active	Torpor	1.15404	6.52098	1.12467e-06	0.000112928
DLL4	Winter Active	Torpor	1.15879	5.16283	0.000235123	0.00726847
PLA2G6	Winter Active	Torpor	1.15885	3.48401	8.99663e-07	9.51257e-05
GLT1D1	Winter Active	Torpor	1.16546	5.07855	0.000644588	0.0152225
CEP128	Winter Active	Torpor	1.16638	1.81779	3.34381e-06	0.000281142
RASSF8	Winter Active	Torpor	1.16737	2.18377	1.10362e-06	0.000111617
MNX1	Winter Active	Torpor	1.16816	3.18469	4.99884e-07	5.97299e-05
TM4SF5	Winter Active	Torpor	1.17028	9.19976	0.00296901	0.0443337
CBX4	Winter Active	Torpor	1.17671	4.33933	3.95646e-08	7.46221e-06
SIK1	Winter Active	Torpor	1.1788	3.48112	0.000400549	0.0106892
SUN1	Winter Active	Torpor	1.18524	6.49585	0.000113745	0.00432572
VNN3	Winter Active	Torpor	1.18528	6.90742	2.80304e-08	5.75325e-06
CYP3A12	Winter Active	Torpor	1.18597	10.4531	0.00167015	0.0290291
WDR48	Winter Active	Torpor	1.19153	3.58423	0.000338352	0.00948874
PIM3	Winter Active	Torpor	1.19233	4.24219	7.12964e-05	0.00320995
ZC3H12A	Winter Active	Torpor	1.19681	4.34233	0.000233225	0.00726589
ABCC2	Winter Active	Torpor	1.19811	7.05298	2.17425e-05	0.00131939
SPRED3	Winter Active	Torpor	1.21226	2.42155	2.1653e-06	0.000201474
CYP27A1	Winter Active	Torpor	1.21234	5.22718	0.000104235	0.00407511
ANAPC5	Winter Active	Torpor	1.22135	6.19927	7.97783e-08	1.32555e-05
SLC25A34	Winter Active	Torpor	1.22318	4.59239	0.00100678	0.0207264
PRTFDC1	Winter Active	Torpor	1.22327	2.9773	0.000327489	0.00934716
SLC2A7	Winter Active	Torpor	1.2238	5.54163	0.00126613	0.0238802
RECK	Winter Active	Torpor	1.23231	1.30573	0.000181113	0.00596177
NPAS2	Winter Active	Torpor	1.23274	5.6064	5.19043e-05	0.00261526
ID1	Winter Active	Torpor	1.23293	5.86862	1.3234e-05	0.000897757
GAS8	Winter Active	Torpor	1.23562	2.16076	0.00020744	0.00664046
LPAR6	Winter Active	Torpor	1.23866	2.69448	0.000131684	0.00482391
TMEM170A	Winter Active	Torpor	1.24089	4.20456	4.18162e-08	7.78172e-06
ANXA13	Winter Active	Torpor	1.24308	7.16889	5.08325e-05	0.00257054
CCNG2	Winter Active	Torpor	1.24391	2.70604	3.02578e-08	6.03297e-06
MGAT3	Winter Active	Torpor	1.25296	2.34022	1.2379e-05	0.000855313
UBAP1L	Winter Active	Torpor	1.25532	1.30844	0.00121196	0.0232354
CFAP157	Winter Active	Torpor	1.26033	1.85636	3.54254e-06	0.000292563
RNF152	Winter Active	Torpor	1.26129	3.96646	9.15553e-08	1.48586e-05
RHOBTB1	Winter Active	Torpor	1.26154	5.58223	2.76584e-05	0.00155656
SCML4	Winter Active	Torpor	1.26407	1.71952	1.28589e-05	0.000879761
FBXL7	Winter Active	Torpor	1.26571	3.43664	0.000139224	0.0050403
METTL7A	Winter Active	Torpor	1.27276	4.7833	0.00229015	0.0364881
SFI1	Winter Active	Torpor	1.28572	3.16683	8.74933e-06	0.000629456
FABP2	Winter Active	Torpor	1.29084	10.3345	0.00160061	0.0281357
GINS3	Winter Active	Torpor	1.30403	1.99018	2.45098e-05	0.00143733
ID3	Winter Active	Torpor	1.30548	5.5602	0.00019868	0.0064638
SOWAHD	Winter Active	Torpor	1.3102	3.28339	2.73639e-08	5.70027e-06
SMIM24	Winter Active	Torpor	1.31592	9.31578	2.14592e-06	0.000201011
UNC13D	Winter Active	Torpor	1.31752	4.80186	6.18257e-05	0.00292509
CCL25	Winter Active	Torpor	1.31916	8.30465	0.00166647	0.0290012
GRB7	Winter Active	Torpor	1.3239	5.35664	3.40082e-05	0.00185411
FAM71F1	Winter Active	Torpor	1.3318	2.85408	7.95966e-05	0.00343941
DNAH10	Winter Active	Torpor	1.34005	3.71019	2.72048e-07	3.54857e-05
ADGRD1	Winter Active	Torpor	1.34073	7.16989	1.13496e-09	2.88011e-07
ST6GALNAC1	Winter Active	Torpor	1.34288	6.40146	0.000885887	0.019022
ADGRG6	Winter Active	Torpor	1.34688	3.73255	2.5269e-07	3.35885e-05
UGT1A1	Winter Active	Torpor	1.34754	5.21821	0.000524872	0.0131284
TMEM86B	Winter Active	Torpor	1.35437	6.7169	0.000183313	0.00602001
HIP1	Winter Active	Torpor	1.35483	4.24051	0.00193931	0.0322994
CLK1	Winter Active	Torpor	1.35708	6.55572	1.48169e-09	3.5655e-07
SLC35E2B	Winter Active	Torpor	1.36381	3.298	0.000520691	0.0130472
PTGDR2	Winter Active	Torpor	1.36536	1.11373	0.0007289	0.0166577
TEKT3	Winter Active	Torpor	1.36968	2.63498	0.00302549	0.0448267
DND1	Winter Active	Torpor	1.38235	1.56327	6.28968e-05	0.00295573
KIAA0930	Winter Active	Torpor	1.38508	5.46547	9.6791e-05	0.00388193
DDHD2	Winter Active	Torpor	1.38512	6.95209	3.026e-10	8.98592e-08
CASP2	Winter Active	Torpor	1.38917	4.50748	7.89658e-08	1.32555e-05
PDE4C	Winter Active	Torpor	1.39042	3.6333	2.54822e-06	0.000229455
MYRFL	Winter Active	Torpor	1.40323	6.47956	0.000174547	0.00581402
QPRT	Winter Active	Torpor	1.40883	5.10162	7.47585e-08	1.27244e-05
MAP3K21	Winter Active	Torpor	1.41113	6.37488	0.000452022	0.0116051
CPNE6	Winter Active	Torpor	1.42127	3.30067	0.000572356	0.0140393
UGT1A6	Winter Active	Torpor	1.42294	1.18147	0.00303104	0.0448613
PDE6A	Winter Active	Torpor	1.44799	1.43049	0.000149845	0.00525474
GLTPD2	Winter Active	Torpor	1.45005	5.57356	0.000396077	0.0105901
NEIL2	Winter Active	Torpor	1.45355	1.64296	0.000108593	0.00418682
SMPD3	Winter Active	Torpor	1.46038	7.98566	9.18148e-07	9.56313e-05
MCM8	Winter Active	Torpor	1.46929	2.80842	4.11681e-06	0.00033406
AATK	Winter Active	Torpor	1.4702	6.22682	1.08637e-10	3.52616e-08
RPH3AL	Winter Active	Torpor	1.47735	5.34807	5.85407e-10	1.57126e-07
ABCA8	Winter Active	Torpor	1.4906	2.10919	1.45436e-05	0.000962014
TMEM145	Winter Active	Torpor	1.4939	1.08695	2.62228e-06	0.000233115
HABP2	Winter Active	Torpor	1.49582	1.33704	0.000248346	0.00758461
ABI3	Winter Active	Torpor	1.50415	1.56679	1.32506e-05	0.000897757
EFNA1	Winter Active	Torpor	1.50632	5.96487	6.12393e-17	5.69811e-14
UGT2A2	Winter Active	Torpor	1.52178	5.49647	0.000622139	0.0150228
TSKU	Winter Active	Torpor	1.52728	6.48471	0.000337373	0.00948874
ANO7	Winter Active	Torpor	1.53109	6.20222	0.00105042	0.0212167
ZBTB16	Winter Active	Torpor	1.53458	4.71014	0.00321823	0.046935
ZFP90	Winter Active	Torpor	1.54327	1.68867	0.00090783	0.0193149
UGT1A10	Winter Active	Torpor	1.5521	6.65396	0.000235827	0.00726847
GBA3	Winter Active	Torpor	1.55852	3.31709	0.000163545	0.00558094
MME	Winter Active	Torpor	1.56029	10.391	0.000842824	0.018444
TNFRSF8	Winter Active	Torpor	1.56092	4.59994	4.60215e-06	0.000364956
UGT1A3	Winter Active	Torpor	1.56926	3.49578	0.000108421	0.00418682
CD22	Winter Active	Torpor	1.58665	2.9455	0.0021955	0.035507
Cyp4b1	Winter Active	Torpor	1.59821	7.0985	7.03054e-16	4.90626e-13
PMAIP1	Winter Active	Torpor	1.62674	2.61052	3.32733e-06	0.000281142
TMEM229B	Winter Active	Torpor	1.63444	6.55038	4.23718e-07	5.18757e-05
ATP7B	Winter Active	Torpor	1.63901	5.15474	0.000214655	0.00682445
EFNA3	Winter Active	Torpor	1.65579	1.40523	2.67733e-07	3.52524e-05
TESK2	Winter Active	Torpor	1.65679	3.46445	0.000136371	0.00495658
MEP1A	Winter Active	Torpor	1.66057	8.89566	6.20286e-10	1.63346e-07
PPP1R1B	Winter Active	Torpor	1.67202	2.24162	0.00134369	0.024774
CASP14	Winter Active	Torpor	1.68227	4.84951	2.50988e-05	0.00145345
DEFA1	Winter Active	Torpor	1.68549	6.40148	0.000104091	0.00407511
PLA2G2A	Winter Active	Torpor	1.69434	3.03818	0.000177899	0.00588372
UGT2A3	Winter Active	Torpor	1.70144	2.9416	2.66151e-05	0.00151003
TESC	Winter Active	Torpor	1.7046	2.39509	1.39481e-07	2.13779e-05
PCDHGB5	Winter Active	Torpor	1.73807	2.96545	0.000872722	0.0187972
ACOT11	Winter Active	Torpor	1.74249	6.37585	3.46069e-09	8.18659e-07
FCAMR	Winter Active	Torpor	1.74342	2.52046	0.00112706	0.022281
Hes1	Winter Active	Torpor	1.74388	2.31699	4.75473e-08	8.52674e-06
C1QTNF3	Winter Active	Torpor	1.74518	1.89351	1.84811e-07	2.63205e-05
ENTPD2	Winter Active	Torpor	1.75	5.3515	7.67616e-06	0.000560068
SGSM3	Winter Active	Torpor	1.75103	5.2816	0.00031086	0.00902011
GGT1	Winter Active	Torpor	1.75752	6.70525	4.74117e-10	1.32345e-07
TSC22D3	Winter Active	Torpor	1.75996	6.00912	6.85069e-17	5.97594e-14
TM4SF4	Winter Active	Torpor	1.78154	8.12528	1.83865e-05	0.00115077
TCN2	Winter Active	Torpor	1.78989	8.49521	0.000740668	0.0168363
BST1	Winter Active	Torpor	1.79951	2.86532	3.2933e-05	0.00180253
EDN2	Winter Active	Torpor	1.81024	3.26514	0.000120796	0.00452397
GIMD1	Winter Active	Torpor	1.82368	2.6095	0.000239484	0.00734611
SEC14L2	Winter Active	Torpor	1.83209	9.26719	0.000890832	0.0190446
TESPA1	Winter Active	Torpor	1.83561	4.37429	2.00141e-05	0.00122516
GDPD2	Winter Active	Torpor	1.83622	5.03726	1.40916e-07	2.13779e-05
TP53INP1	Winter Active	Torpor	1.83973	2.14154	0.00320889	0.0468478
CCNE2	Winter Active	Torpor	1.85646	2.17815	3.53046e-06	0.000292563
LAMB4	Winter Active	Torpor	1.86738	1.26717	7.65093e-07	8.40819e-05
CHRND	Winter Active	Torpor	1.88383	1.47876	9.42547e-07	9.71416e-05
LRAT	Winter Active	Torpor	1.89698	8.44458	8.58861e-05	0.00363483
NOS3	Winter Active	Torpor	1.90077	4.66094	9.52653e-05	0.00384282
CACNA1D	Winter Active	Torpor	1.90432	2.94979	3.59672e-13	1.79284e-10
HSD11B2	Winter Active	Torpor	1.90658	4.13832	0.00323991	0.0471527
TMEM158	Winter Active	Torpor	1.91712	2.87149	2.75899e-06	0.000242184
ABCG8	Winter Active	Torpor	1.92729	6.11484	0.000157525	0.00546911
FOS	Winter Active	Torpor	1.97838	7.43609	0.00022445	0.0070531
HOXC6	Winter Active	Torpor	1.99016	3.57564	0.000235911	0.00726847
SLC5A4	Winter Active	Torpor	1.99854	4.92627	0.0015762	0.0277765
CYP2C18	Winter Active	Torpor	2.00841	6.27858	0.00084311	0.018444
ADAMTSL5	Winter Active	Torpor	2.0183	6.63649	0.000439592	0.0113199
CYP2W1	Winter Active	Torpor	2.01987	4.52589	1.14509e-06	0.000114157
HOXC8	Winter Active	Torpor	2.02333	3.93387	0.0012931	0.0242253
GRIN1	Winter Active	Torpor	2.02661	3.57382	1.12384e-12	5.05983e-10
HLA-DMA	Winter Active	Torpor	2.03418	1.0936	0.00230048	0.036611
MALRD1	Winter Active	Torpor	2.07064	4.53827	0.00035699	0.00983042
Aox4	Winter Active	Torpor	2.08318	1.47346	1.53127e-07	2.24968e-05
MKI67	Winter Active	Torpor	2.08834	2.61303	3.48321e-06	0.000291109
BANK1	Winter Active	Torpor	2.11782	3.76004	0.00035969	0.00986285
AQP3	Winter Active	Torpor	2.15848	4.34543	1.70111e-06	0.00016262
DMRTA1	Winter Active	Torpor	2.17134	3.03023	7.46252e-08	1.27244e-05
CHIT1	Winter Active	Torpor	2.23068	3.40156	7.21465e-12	2.96162e-09
Calml3	Winter Active	Torpor	2.23186	3.76168	0.0020676	0.0339899
CHST6	Winter Active	Torpor	2.23289	4.54847	2.18099e-10	6.9182e-08
AQP7	Winter Active	Torpor	2.25043	6.27918	5.06417e-13	2.43726e-10
SLC34A3	Winter Active	Torpor	2.25276	6.76558	0.000287421	0.008499
PNLIPRP2	Winter Active	Torpor	2.29273	6.13663	1.5571e-06	0.000153045
C2CD4B	Winter Active	Torpor	2.3796	2.03818	0.00220013	0.0355408
UCP3	Winter Active	Torpor	2.38174	8.08527	3.10551e-22	4.81596e-19
RGN	Winter Active	Torpor	2.41433	3.50463	0.000101808	0.00402532
CYP2C42	Winter Active	Torpor	2.46561	4.60467	0.000561725	0.0138272
AQP10	Winter Active	Torpor	2.49707	5.704	9.44687e-05	0.00382174
SLC22A20P	Winter Active	Torpor	2.51566	2.62685	0.000126608	0.00468719
SLC5A12	Winter Active	Torpor	2.51725	7.04198	0.000237914	0.00731401
NR0B2	Winter Active	Torpor	2.54026	4.39285	0.00115785	0.0226499
MSX2	Winter Active	Torpor	2.58838	2.81611	4.61838e-10	1.32345e-07
GSDME	Winter Active	Torpor	2.59969	5.96655	3.29502e-13	1.70328e-10
G6PC	Winter Active	Torpor	2.64647	4.80053	1.17262e-07	1.8389e-05
LY6D	Winter Active	Torpor	2.66719	1.25419	9.30386e-05	0.00379527
CPO	Winter Active	Torpor	2.67987	8.9092	0.00291403	0.0438739
RNF186	Winter Active	Torpor	2.76384	2.83413	1.05274e-14	6.67868e-12
SERPINA1	Winter Active	Torpor	2.77514	6.17991	0.000668087	0.0156714
SCNN1B	Winter Active	Torpor	2.77808	3.78952	2.75315e-07	3.55793e-05
ATOH1	Winter Active	Torpor	2.96579	4.15169	7.47045e-07	8.275e-05
BEST2	Winter Active	Torpor	3.26728	2.44006	3.88845e-06	0.000317375
NAALADL1	Winter Active	Torpor	3.38792	7.73022	1.19524e-05	0.000838288
Enpp7	Winter Active	Torpor	3.40747	10.8448	3.03446e-07	3.85018e-05
ATG9B	Winter Active	Torpor	3.52933	2.16647	1.65054e-08	3.59947e-06
ASPRV1	Winter Active	Torpor	3.66704	1.53662	6.84164e-08	1.19361e-05
ASAH2	Winter Active	Torpor	3.80467	7.12661	4.67811e-05	0.00244541
SLC22A13	Winter Active	Torpor	4.02936	5.23433	1.6085e-06	0.000154826
CYP24A1	Winter Active	Torpor	4.36953	1.91134	0.00117259	0.0227889
CDO1	Winter Active	Torpor	4.49306	6.641	6.07294e-08	1.07291e-05
FGF19	Winter Active	Torpor	4.75314	2.17924	0.000336712	0.00948874
SCNN1G	Winter Active	Torpor	5.69232	1.44976	1.87662e-11	6.89262e-09

## Sheet: Winter Active vs Arousal
DEGs	sampleA	sampleB	log2FoldChange	log2CPM	PValue	FDR
POLR2C	Winter Active	Arousal	-18.9309	3.06606	5.3299e-07	0.000126084
S100G	Winter Active	Arousal	-13.9071	5.59131	1.88006e-09	1.00923e-06
LOC109451110	Winter Active	Arousal	-9.24227	1.73166	9.74122e-07	0.000212435
OTOP3	Winter Active	Arousal	-7.39363	5.57848	3.60505e-15	6.28947e-12
SPNS2	Winter Active	Arousal	-6.99768	1.22897	4.25186e-12	4.2388e-09
PDX1	Winter Active	Arousal	-6.74596	2.64409	1.90145e-10	1.15385e-07
MUC4	Winter Active	Arousal	-6.58979	3.72295	9.7211e-05	0.00827301
CLDN2	Winter Active	Arousal	-6.43056	4.49543	0.0007308	0.0316763
SLC5A5	Winter Active	Arousal	-6.22455	1.2475	2.95983e-05	0.00344253
ALOX12	Winter Active	Arousal	-5.91062	2.31567	0.000396104	0.0218082
HOXB9	Winter Active	Arousal	-5.81733	4.37157	2.69694e-08	8.75376e-06
NSG1	Winter Active	Arousal	-4.34661	2.72374	1.76152e-08	5.99649e-06
HTR1D	Winter Active	Arousal	-4.31271	2.08494	8.83194e-06	0.00130312
GRPEL1	Winter Active	Arousal	-4.13389	1.58048	1.16072e-06	0.000241794
SPOCD1	Winter Active	Arousal	-4.10015	1.85509	1.25109e-08	4.47729e-06
CSMD1	Winter Active	Arousal	-3.8375	2.43649	0.000385354	0.021687
TSPAN1	Winter Active	Arousal	-3.47613	5.53427	2.52435e-12	2.71018e-09
TFCP2L1	Winter Active	Arousal	-3.4274	3.79006	1.21701e-08	4.46996e-06
SPP1	Winter Active	Arousal	-3.30372	6.95012	6.75139e-05	0.00641014
ENOPH1	Winter Active	Arousal	-3.27439	2.57384	2.79972e-08	8.88085e-06
CYP1B1	Winter Active	Arousal	-3.26496	2.81813	0.000888019	0.0356152
IL33	Winter Active	Arousal	-2.96886	3.38396	9.42792e-06	0.00137068
HK2	Winter Active	Arousal	-2.89875	2.4474	0.00140534	0.0483112
MMRN1	Winter Active	Arousal	-2.8513	1.49567	0.000219272	0.0147134
LBP	Winter Active	Arousal	-2.8188	1.88537	0.000642713	0.0289366
CPXM2	Winter Active	Arousal	-2.79073	2.54416	0.00129281	0.0459129
Dmbt1	Winter Active	Arousal	-2.70663	6.7654	0.000136865	0.0104957
NOX1	Winter Active	Arousal	-2.59224	1.3236	0.000310737	0.0186938
IFI30	Winter Active	Arousal	-2.56817	3.93296	7.30534e-06	0.00115864
CCL23	Winter Active	Arousal	-2.56784	2.36497	0.000598539	0.0277535
IGHA2	Winter Active	Arousal	-2.527	3.4316	0.000279823	0.017743
DNASE1L3	Winter Active	Arousal	-2.41386	3.32955	0.00127907	0.0455409
LOC109440590	Winter Active	Arousal	-2.40486	1.34779	0.000911808	0.0362567
TBC1D4	Winter Active	Arousal	-2.35102	2.19206	5.97955e-05	0.00575563
TNFAIP8L3	Winter Active	Arousal	-2.33603	3.27183	0.00010245	0.00863617
LYVE1	Winter Active	Arousal	-2.3292	2.81519	1.72674e-05	0.00233604
EHF	Winter Active	Arousal	-2.31843	3.63316	4.6742e-05	0.00486993
ITGB7	Winter Active	Arousal	-2.31628	1.55884	0.00107821	0.040613
PHYHIPL	Winter Active	Arousal	-2.25649	2.39502	0.000813902	0.0337081
FAM180A	Winter Active	Arousal	-2.23688	3.06291	2.90383e-05	0.00340578
KCNE3	Winter Active	Arousal	-2.18819	2.64281	0.000836821	0.0344506
B4GALT1	Winter Active	Arousal	-2.16526	4.82072	4.74623e-06	0.00078314
FAM185A	Winter Active	Arousal	-2.11575	1.93734	0.000748804	0.0320921
TKT	Winter Active	Arousal	-2.1074	7.53528	0.000614452	0.0280258
LSS	Winter Active	Arousal	-2.06696	4.72666	0.000132935	0.0103077
NOXO1	Winter Active	Arousal	-2.02602	1.68237	0.00111737	0.0412569
SULT1B1	Winter Active	Arousal	-2.01873	6.46412	2.49264e-05	0.00313422
EFHB	Winter Active	Arousal	-2.00103	1.38	0.00133368	0.0470053
PPP1R1A	Winter Active	Arousal	-1.98458	2.72728	6.67114e-05	0.00637734
MRPS35	Winter Active	Arousal	-1.95721	3.4051	8.64249e-05	0.00754509
CUNH11orf96	Winter Active	Arousal	-1.93086	5.18662	0.00034239	0.0199114
SNX3	Winter Active	Arousal	-1.88281	5.67952	5.60107e-05	0.00550522
NPHP3	Winter Active	Arousal	-1.85115	3.29931	1.81776e-05	0.00241623
EPHX2	Winter Active	Arousal	-1.84633	6.42527	0.000491322	0.0247995
ZNF385C	Winter Active	Arousal	-1.83418	3.52573	0.000107239	0.00885643
ASCL3	Winter Active	Arousal	-1.81416	1.78768	0.000665985	0.0294151
GOT1	Winter Active	Arousal	-1.8078	5.43573	1.20848e-06	0.000247071
NQO1	Winter Active	Arousal	-1.78359	4.38502	0.000432197	0.022936
EIF4EBP1	Winter Active	Arousal	-1.78012	3.61332	0.000153584	0.0113417
GOLM1	Winter Active	Arousal	-1.77536	4.44054	0.000240322	0.0158966
FFAR4	Winter Active	Arousal	-1.74225	4.12548	1.57883e-05	0.00216036
ABCA9	Winter Active	Arousal	-1.7409	2.26543	0.000243042	0.0160007
RYR2	Winter Active	Arousal	-1.72636	4.04599	0.000748976	0.0320921
LUM	Winter Active	Arousal	-1.70699	4.70048	0.00025763	0.0167244
HSPB7	Winter Active	Arousal	-1.7027	5.2261	5.4141e-05	0.00542964
ARL15	Winter Active	Arousal	-1.67937	2.2819	0.000245784	0.0160299
TRIB3	Winter Active	Arousal	-1.67352	2.41258	0.000325255	0.0193174
FRAT1	Winter Active	Arousal	-1.66292	3.6966	0.000336524	0.0197347
INPP1	Winter Active	Arousal	-1.63916	2.68797	0.000353378	0.0203221
SCARA3	Winter Active	Arousal	-1.63616	3.59209	0.000183559	0.0129494
CARD10	Winter Active	Arousal	-1.6335	4.10029	0.00088712	0.0356152
WASF1	Winter Active	Arousal	-1.62089	2.9015	8.65111e-05	0.00754509
COL27A1	Winter Active	Arousal	-1.59861	5.67752	0.00121175	0.0442733
SUSD4	Winter Active	Arousal	-1.53856	3.00205	0.000949606	0.0373342
PTGS2	Winter Active	Arousal	-1.53796	2.57142	0.00056506	0.0269165
HSPA8	Winter Active	Arousal	-1.52712	9.03288	0.000541796	0.02644
DACT1	Winter Active	Arousal	-1.51599	3.22857	7.21228e-05	0.00671078
PDE8B	Winter Active	Arousal	-1.51319	2.41263	0.000661533	0.0293206
CYGB	Winter Active	Arousal	-1.50287	5.20901	2.15179e-05	0.00275528
COBLL1	Winter Active	Arousal	-1.49611	3.53112	0.00106435	0.0403516
RILPL1	Winter Active	Arousal	-1.48471	4.15084	0.000549774	0.0264636
HTRA1	Winter Active	Arousal	-1.48369	4.24379	0.000865558	0.0352204
PGM2	Winter Active	Arousal	-1.48229	5.27254	0.000501568	0.0251813
NSDHL	Winter Active	Arousal	-1.46943	2.4959	0.000941472	0.0372241
CSTA	Winter Active	Arousal	-1.44274	5.9263	0.00140188	0.048311
MTIF3	Winter Active	Arousal	-1.44171	4.25806	0.000623984	0.0283473
MYBBP1A	Winter Active	Arousal	-1.43024	5.81276	0.000180296	0.0128387
FBXL5	Winter Active	Arousal	-1.42413	4.56031	0.000791501	0.0333746
ARHGAP10	Winter Active	Arousal	-1.42188	4.83597	0.000172206	0.0123891
LOXL3	Winter Active	Arousal	-1.41295	3.70113	0.00087595	0.0353342
A4GALT	Winter Active	Arousal	-1.41154	3.87873	0.00028592	0.017895
COL3A1	Winter Active	Arousal	-1.39865	5.98797	0.000701031	0.0306717
NCOA7	Winter Active	Arousal	-1.39032	5.05066	0.000520082	0.0256494
POMGNT1	Winter Active	Arousal	-1.38469	4.14526	0.000162732	0.0118914
HSPE1	Winter Active	Arousal	-1.36676	3.57681	0.00141845	0.048642
ASNS	Winter Active	Arousal	-1.3576	4.21302	0.0010271	0.0394909
CS	Winter Active	Arousal	-1.33599	8.39143	0.00111334	0.041217
SHB	Winter Active	Arousal	-1.32743	6.61427	0.000377363	0.0213429
RARRES1	Winter Active	Arousal	-1.32555	4.11099	0.000284942	0.017895
HSPH1	Winter Active	Arousal	-1.32249	6.16687	0.000397838	0.0218082
SLC25A4	Winter Active	Arousal	-1.3172	5.46639	0.000276498	0.017743
CCT2	Winter Active	Arousal	-1.31239	5.14325	0.000952702	0.0373507
PACSIN3	Winter Active	Arousal	-1.29781	3.02412	0.000850572	0.0348136
MYOM2	Winter Active	Arousal	-1.29343	3.91154	0.00060895	0.0279576
ZNF277	Winter Active	Arousal	-1.28117	4.02349	0.00106683	0.0403516
PLIN2	Winter Active	Arousal	-1.24868	4.26336	0.00124856	0.0447973
ALAS1	Winter Active	Arousal	-1.24779	5.87382	0.000977634	0.0381141
REPS1	Winter Active	Arousal	-1.23986	3.55172	0.00143681	0.0489489
ARSB	Winter Active	Arousal	-1.19914	3.94317	0.00098674	0.0382678
POSTN	Winter Active	Arousal	-1.16824	5.87767	0.00048188	0.024546
FRMD1	Winter Active	Arousal	1.13042	6.33524	0.00115931	0.0426926
PRUNE1	Winter Active	Arousal	1.15848	3.85463	0.00136673	0.0478083
HEATR5A	Winter Active	Arousal	1.17785	6.06547	0.000587061	0.0274375
ZSWIM1	Winter Active	Arousal	1.19063	5.33331	0.00108101	0.040613
WRAP73	Winter Active	Arousal	1.19608	4.82648	0.000306964	0.0186938
AP3S2	Winter Active	Arousal	1.19804	4.87673	0.00109406	0.0408283
HYKK	Winter Active	Arousal	1.20364	4.25913	0.000676013	0.0296702
OSBPL3	Winter Active	Arousal	1.20539	5.16987	0.00045659	0.02369
SLC16A5	Winter Active	Arousal	1.21239	5.44132	0.000857258	0.0349847
ABCA1	Winter Active	Arousal	1.23207	4.35491	0.00110947	0.0412154
VAT1	Winter Active	Arousal	1.23508	7.51754	0.00103427	0.0396576
NFKBIZ	Winter Active	Arousal	1.24259	5.79586	0.00118365	0.0433601
TMCC1	Winter Active	Arousal	1.24704	4.8028	0.00105399	0.0403028
DNAJB2	Winter Active	Arousal	1.25233	3.88149	0.000396999	0.0218082
RORC	Winter Active	Arousal	1.27144	3.85507	0.000377709	0.0213429
CTLA4	Winter Active	Arousal	1.27528	4.34551	0.000548603	0.0264636
LY6G6C	Winter Active	Arousal	1.28038	6.28928	0.00123162	0.0446729
MESP2	Winter Active	Arousal	1.28939	5.47019	0.000462982	0.0238498
SPATS2L	Winter Active	Arousal	1.3005	6.06951	0.000224245	0.0149751
RELB	Winter Active	Arousal	1.30134	6.4855	0.000926464	0.0367348
NME6	Winter Active	Arousal	1.30428	3.44847	0.000869117	0.0352624
CUNH1orf74	Winter Active	Arousal	1.30644	3.36847	0.000406348	0.0221539
ADGRG6	Winter Active	Arousal	1.30846	4.17272	0.00139163	0.0481961
CXCL16	Winter Active	Arousal	1.31542	6.405	0.00123229	0.0446729
ZNF142	Winter Active	Arousal	1.31693	2.56963	0.00135661	0.0475732
GAL	Winter Active	Arousal	1.32042	4.75491	8.49831e-05	0.00754509
MED23	Winter Active	Arousal	1.32756	4.36711	0.000280948	0.017743
ZNF692	Winter Active	Arousal	1.33348	4.00476	0.00144143	0.0489489
RGCC	Winter Active	Arousal	1.33369	6.29678	0.000492187	0.0247995
NPAS2	Winter Active	Arousal	1.3503	6.15695	0.00100477	0.0387393
MAN1A1	Winter Active	Arousal	1.35103	6.37522	0.000839235	0.0344506
SLC2A9	Winter Active	Arousal	1.35335	4.30552	0.000546294	0.0264636
MTMR11	Winter Active	Arousal	1.36178	4.14301	0.000490848	0.0247995
SEC23IP	Winter Active	Arousal	1.36184	5.51424	0.0005188	0.0256494
HERC6	Winter Active	Arousal	1.36191	4.84175	0.000655643	0.0292579
CTH	Winter Active	Arousal	1.38406	6.30761	0.000422844	0.0226986
LSM4	Winter Active	Arousal	1.38699	4.79196	4.13565e-05	0.0044401
ALG3	Winter Active	Arousal	1.40888	2.31949	0.00108898	0.0407479
EFNA1	Winter Active	Arousal	1.43064	5.98345	0.000429835	0.022936
ACSF2	Winter Active	Arousal	1.43484	5.96422	7.31531e-05	0.00676158
LYPD1	Winter Active	Arousal	1.44542	3.77873	0.000518357	0.0256494
GLT1D1	Winter Active	Arousal	1.46064	5.16092	0.000388823	0.0217082
EIF4EBP3	Winter Active	Arousal	1.47058	5.26231	0.000749589	0.0320921
GRIN1	Winter Active	Arousal	1.47809	3.7698	0.000738088	0.0318932
THRB	Winter Active	Arousal	1.48019	2.3477	0.00131604	0.0465013
SLC5A9	Winter Active	Arousal	1.49257	6.6126	0.00106644	0.0403516
HMGB2	Winter Active	Arousal	1.49549	4.32964	4.75728e-05	0.00486993
MCM8	Winter Active	Arousal	1.5015	2.85655	0.000574618	0.0271862
BTC	Winter Active	Arousal	1.50206	4.5266	0.00058425	0.0274375
HAUS5	Winter Active	Arousal	1.5034	2.36589	0.00143646	0.0489489
LRIG2	Winter Active	Arousal	1.5189	5.71994	0.000131392	0.0102449
GALR2	Winter Active	Arousal	1.53731	3.09458	0.000773234	0.0329025
INSR	Winter Active	Arousal	1.53943	4.03003	0.000118278	0.00954221
SLC2A7	Winter Active	Arousal	1.54716	5.70535	0.00145837	0.0494041
THEM6	Winter Active	Arousal	1.54809	2.92337	0.000206412	0.0141916
MNX1	Winter Active	Arousal	1.54994	2.71773	0.000443004	0.0232652
CYP2U1	Winter Active	Arousal	1.55389	6.58754	0.000280299	0.017743
MLIP	Winter Active	Arousal	1.56025	2.76483	0.000210781	0.014421
CBX4	Winter Active	Arousal	1.56693	4.51003	2.53765e-05	0.00316231
SGPL1	Winter Active	Arousal	1.57465	7.12289	0.00019935	0.0138424
HDHD3	Winter Active	Arousal	1.58879	3.03044	0.000580709	0.0273816
ARSG	Winter Active	Arousal	1.59625	1.80641	0.00106102	0.0403516
NUDT16	Winter Active	Arousal	1.59989	2.68005	8.99068e-05	0.00769834
SLC7A4	Winter Active	Arousal	1.60577	2.31869	0.000352871	0.0203221
ADRA2A	Winter Active	Arousal	1.60674	5.52372	0.00035382	0.0203221
GPR146	Winter Active	Arousal	1.62799	4.7469	1.34679e-05	0.0018611
SETD6	Winter Active	Arousal	1.63985	4.07719	0.000149651	0.0111694
OAS2	Winter Active	Arousal	1.64669	4.92233	1.13351e-05	0.00161432
PTER	Winter Active	Arousal	1.65635	2.02542	0.000479332	0.0245056
GGH	Winter Active	Arousal	1.66491	6.58398	0.000549863	0.0264636
OAS1	Winter Active	Arousal	1.67018	5.24739	0.000142055	0.0107171
CLDN3	Winter Active	Arousal	1.6721	6.64741	0.00124813	0.0447973
SPSB4	Winter Active	Arousal	1.68625	4.51047	0.000102716	0.00863617
FST	Winter Active	Arousal	1.68968	1.7608	0.00137776	0.0478928
UCP3	Winter Active	Arousal	1.70661	8.53674	0.000124592	0.00982446
FAM217B	Winter Active	Arousal	1.71876	2.04716	0.000504038	0.0252146
SEC14L2	Winter Active	Arousal	1.71904	8.88297	0.000902118	0.036077
PTPN21	Winter Active	Arousal	1.72239	5.42017	8.65568e-05	0.00754509
GDPD2	Winter Active	Arousal	1.74071	5.3918	0.000280295	0.017743
ANO7	Winter Active	Arousal	1.7455	6.17354	0.00033131	0.0195201
PLOD1	Winter Active	Arousal	1.74594	4.49541	3.86838e-05	0.00421805
CD22	Winter Active	Arousal	1.75252	2.51092	7.84592e-05	0.00715723
ADGRD1	Winter Active	Arousal	1.75445	7.28158	0.000177046	0.0126719
AOC1	Winter Active	Arousal	1.75453	8.58091	0.000138828	0.0105881
PRTFDC1	Winter Active	Arousal	1.75844	3.24755	0.000436902	0.0230979
CEP128	Winter Active	Arousal	1.77559	1.80781	0.00090661	0.036153
TMC7	Winter Active	Arousal	1.77566	4.02954	0.000779202	0.0330557
RGN	Winter Active	Arousal	1.77779	4.03867	0.000141874	0.0107171
TRMT6	Winter Active	Arousal	1.78425	3.47066	8.5834e-05	0.00754509
SATB2	Winter Active	Arousal	1.78515	4.4179	0.000124471	0.00982446
PM20D1	Winter Active	Arousal	1.79433	5.40588	4.76942e-06	0.00078314
KIF26B	Winter Active	Arousal	1.79945	2.36626	6.9942e-05	0.00655154
C2CD4B	Winter Active	Arousal	1.80342	2.34141	0.000817701	0.0337653
SLC30A2	Winter Active	Arousal	1.80646	5.51387	0.000300252	0.0185426
TMTC4	Winter Active	Arousal	1.81469	3.43136	5.49462e-05	0.00543889
REG4	Winter Active	Arousal	1.82139	7.81083	0.000117564	0.00953975
LY75	Winter Active	Arousal	1.82915	5.18935	1.98845e-05	0.00256971
SLC22A7	Winter Active	Arousal	1.83856	4.50245	3.54659e-06	0.000603655
SPINK4	Winter Active	Arousal	1.86887	7.59753	8.26324e-06	0.00126736
CUNH5orf34	Winter Active	Arousal	1.8817	2.2907	0.000105439	0.00881204
GSTA2	Winter Active	Arousal	1.90169	4.67769	0.000802874	0.0335057
NR4A1	Winter Active	Arousal	1.9136	3.98916	5.17741e-07	0.000124588
CACNA1D	Winter Active	Arousal	1.93084	3.0497	0.000463087	0.0238498
SFI1	Winter Active	Arousal	1.93343	3.07654	0.0012634	0.045098
DRD5	Winter Active	Arousal	1.94253	5.56454	0.000308718	0.0186938
RPH3AL	Winter Active	Arousal	1.95735	5.61575	0.00087534	0.0353342
Gstp1	Winter Active	Arousal	1.9594	8.22528	0.000190385	0.0133528
CEP162	Winter Active	Arousal	1.96921	2.38752	6.89014e-05	0.00649768
DMRTA1	Winter Active	Arousal	1.97336	2.856	8.12726e-05	0.00736573
Oasl2	Winter Active	Arousal	1.98941	4.32134	8.30722e-07	0.000187006
SLC34A3	Winter Active	Arousal	1.99183	7.00752	8.46947e-06	0.00128487
Ffar2	Winter Active	Arousal	2.00647	1.83557	0.000453948	0.0236409
Prss21	Winter Active	Arousal	2.02133	1.41797	0.000787541	0.0333082
ABCC2	Winter Active	Arousal	2.02489	7.02689	2.73773e-05	0.00329717
CD36	Winter Active	Arousal	2.03151	10.6915	0.000806614	0.0335057
ASTE1	Winter Active	Arousal	2.04906	3.67207	4.7089e-05	0.00486993
CPLANE2	Winter Active	Arousal	2.06063	1.56371	0.00023151	0.0153866
CD200	Winter Active	Arousal	2.07306	2.31031	0.000215914	0.014558
PTPRU	Winter Active	Arousal	2.10421	2.10878	4.35298e-05	0.00460261
UBE2QL1	Winter Active	Arousal	2.10573	3.72076	1.08502e-07	3.09055e-05
GAS8	Winter Active	Arousal	2.12467	2.09161	0.000373665	0.0212867
AATK	Winter Active	Arousal	2.13131	6.04656	7.02327e-07	0.000160695
L3MBTL4	Winter Active	Arousal	2.1365	3.61951	3.78124e-06	0.000635841
SUN1	Winter Active	Arousal	2.14903	6.28137	8.65929e-06	0.00129955
RNF186	Winter Active	Arousal	2.17195	2.9783	1.26381e-07	3.5278e-05
TM4SF4	Winter Active	Arousal	2.17749	8.18523	1.42774e-06	0.000272972
ST6GALNAC1	Winter Active	Arousal	2.18895	6.60281	0.000467632	0.0239954
MGAT3	Winter Active	Arousal	2.22697	2.24305	1.26036e-06	0.000251298
DNAJC17	Winter Active	Arousal	2.23518	3.65851	0.000166586	0.0120468
GSDMB	Winter Active	Arousal	2.24343	3.9031	0.000398444	0.0218082
ITPRIPL1	Winter Active	Arousal	2.26163	2.04251	1.71408e-06	0.000310695
CAMKK1	Winter Active	Arousal	2.27498	2.3751	2.61953e-05	0.00323546
env	Winter Active	Arousal	2.28961	4.26915	2.32214e-05	0.00294637
ST3GAL1	Winter Active	Arousal	2.29669	5.59359	0.000317106	0.0189139
CPNE6	Winter Active	Arousal	2.30944	3.62538	5.65461e-07	0.000131536
IFI44	Winter Active	Arousal	2.32533	3.50192	1.13179e-06	0.00023934
ITIH5	Winter Active	Arousal	2.32903	4.78677	0.000607353	0.0279576
SLC18B1	Winter Active	Arousal	2.33563	3.83688	9.55326e-07	0.000211643
USP18	Winter Active	Arousal	2.34041	1.2228	0.000191616	0.0133719
IQANK1	Winter Active	Arousal	2.36048	1.79529	1.6803e-06	0.000310695
CHST6	Winter Active	Arousal	2.36522	5.03911	0.000420849	0.0226986
UNC13D	Winter Active	Arousal	2.37289	4.25877	8.90064e-05	0.00766829
ATP7B	Winter Active	Arousal	2.39179	5.28063	2.9146e-08	9.03978e-06
APBB3	Winter Active	Arousal	2.40149	2.15797	1.25363e-05	0.00174969
C10orf143	Winter Active	Arousal	2.41523	3.4028	5.12415e-06	0.000831602
T-enol	Winter Active	Arousal	2.41994	2.21512	0.000156866	0.0115231
GINS3	Winter Active	Arousal	2.42477	1.89553	5.10296e-07	0.000124588
TNFRSF8	Winter Active	Arousal	2.42493	4.12861	9.98104e-07	0.000214316
LOC109439977	Winter Active	Arousal	2.42914	2.33441	3.72719e-05	0.0041286
UGT2A1	Winter Active	Arousal	2.43913	4.33194	1.87744e-07	5.03912e-05
LARGE2	Winter Active	Arousal	2.44911	2.18456	0.000312571	0.0187234
GRAMD1B	Winter Active	Arousal	2.46073	5.75378	0.000331465	0.0195201
ISG15	Winter Active	Arousal	2.46411	4.77408	1.22146e-06	0.000247071
P2RY2	Winter Active	Arousal	2.49853	4.89887	1.49528e-11	1.39131e-08
MPDU1	Winter Active	Arousal	2.5045	1.74307	7.73776e-05	0.00710499
UGT2A2	Winter Active	Arousal	2.54367	5.41554	7.28601e-11	5.08454e-08
GDPD1	Winter Active	Arousal	2.54882	4.24463	2.41357e-11	2.10538e-08
GC	Winter Active	Arousal	2.55717	5.01578	3.05193e-07	7.88811e-05
CTSL	Winter Active	Arousal	2.56621	6.11962	2.78761e-05	0.00329717
IFI6	Winter Active	Arousal	2.57904	4.35307	0.000119096	0.00955302
MPIG6B	Winter Active	Arousal	2.58433	3.29766	4.41265e-09	1.9246e-06
GCHFR	Winter Active	Arousal	2.64068	1.91843	4.21254e-05	0.00448813
FAM89B	Winter Active	Arousal	2.64725	1.37203	5.65453e-05	0.0055189
TMEM86B	Winter Active	Arousal	2.65121	6.53495	2.21982e-07	5.84565e-05
ANXA1	Winter Active	Arousal	2.66856	4.00368	0.000956087	0.0373785
SMPDL3A	Winter Active	Arousal	2.67865	3.66297	8.46342e-05	0.00754509
KCNK10	Winter Active	Arousal	2.69679	2.43998	0.00111034	0.0412154
WFIKKN2	Winter Active	Arousal	2.70482	1.92073	1.39114e-06	0.000272972
CDO1	Winter Active	Arousal	2.70562	7.06345	0.00137944	0.0478928
SLC5A12	Winter Active	Arousal	2.72093	6.95767	4.78025e-05	0.00486993
CCDC166	Winter Active	Arousal	2.73414	1.1368	2.65578e-05	0.00325146
TESPA1	Winter Active	Arousal	2.74058	3.92888	3.23404e-05	0.0036998
IFI44L	Winter Active	Arousal	2.75164	4.78185	1.75856e-06	0.000314669
RXFP4	Winter Active	Arousal	2.78006	3.82001	2.54663e-09	1.22563e-06
KCNN4	Winter Active	Arousal	2.79866	2.55968	0.000112609	0.00919115
MESP1	Winter Active	Arousal	2.87631	2.10936	0.000798818	0.0335057
GPRIN3	Winter Active	Arousal	2.88455	1.12374	1.96223e-05	0.00255952
HOGA1	Winter Active	Arousal	2.88588	2.0016	8.86984e-06	0.00130312
SLC46A3	Winter Active	Arousal	2.93607	4.58248	4.3634e-07	0.00010875
JMJD8	Winter Active	Arousal	3.01534	2.8347	0.00014561	0.0109262
CHIT1	Winter Active	Arousal	3.02072	3.44002	5.92515e-09	2.36278e-06
Ace3	Winter Active	Arousal	3.02139	2.17044	0.000183706	0.0129494
UGT2A3	Winter Active	Arousal	3.06008	2.8661	5.03679e-09	2.0676e-06
TMEM56	Winter Active	Arousal	3.12459	4.92025	1.64994e-08	5.75705e-06
DNAH3	Winter Active	Arousal	3.14151	1.21562	1.84669e-05	0.00243154
RSAD2	Winter Active	Arousal	3.14654	8.01951	0.000414144	0.0224911
PNLIPRP2	Winter Active	Arousal	3.15086	5.86098	1.70919e-10	1.08433e-07
LPCAT2	Winter Active	Arousal	3.16599	4.66458	0.00038884	0.0217082
MALRD1	Winter Active	Arousal	3.17854	4.64727	2.61812e-13	3.65412e-10
GDF9	Winter Active	Arousal	3.24764	2.89274	0.00139534	0.0482049
SLC22A20P	Winter Active	Arousal	3.52249	3.13962	0.000804739	0.0335057
MSX2	Winter Active	Arousal	3.58156	3.19396	0.00124123	0.0447753
SGSM3	Winter Active	Arousal	3.58704	5.07514	5.07705e-18	2.01874e-14
ADGRF1	Winter Active	Arousal	3.61714	1.11827	0.000289446	0.0180348
CA7	Winter Active	Arousal	3.64015	5.50091	1.40947e-06	0.000272972
PIK3R5	Winter Active	Arousal	3.67615	3.71441	1.61073e-06	0.000303797
DCDC2	Winter Active	Arousal	3.78211	1.48488	7.15907e-09	2.7391e-06
TCN2	Winter Active	Arousal	3.8327	8.77867	2.77696e-05	0.00329717
IL13RA2	Winter Active	Arousal	3.91726	2.99315	3.2896e-06	0.000566827
FOSB	Winter Active	Arousal	3.97605	1.53399	3.83391e-05	0.00421337
Enpp7	Winter Active	Arousal	4.06425	10.8685	4.74835e-05	0.00486993
GSDME	Winter Active	Arousal	4.37735	6.68484	9.73205e-08	2.89001e-05
RASL12	Winter Active	Arousal	4.52955	4.74538	0.00124153	0.0447753
LAMB4	Winter Active	Arousal	4.56858	1.09946	7.26134e-09	2.7391e-06
WEE2	Winter Active	Arousal	4.58981	1.04253	1.98153e-09	1.02431e-06
ENPP2	Winter Active	Arousal	4.83659	5.8153	8.70358e-05	0.00754509
IGHG1	Winter Active	Arousal	4.83826	4.53094	4.68567e-11	3.442e-08
PIEZO2	Winter Active	Arousal	4.92175	2.08726	9.45047e-10	5.27601e-07
MUC16	Winter Active	Arousal	5.05066	1.76935	0.0011703	0.0429838
Gvin1	Winter Active	Arousal	5.16742	1.0118	1.74069e-05	0.00233604
LY6D	Winter Active	Arousal	5.31972	2.00154	7.55472e-06	0.00117653
ASAH2	Winter Active	Arousal	5.4557	6.8052	0.000452145	0.0236352
SLC9A2	Winter Active	Arousal	5.52945	2.54384	9.94086e-06	0.00143036
HOXA7	Winter Active	Arousal	5.71414	1.61435	8.13138e-13	1.03172e-09
SLC22A13	Winter Active	Arousal	5.71813	5.49182	0.000214035	0.0145032
HOXC6	Winter Active	Arousal	5.78669	3.67382	9.65887e-18	2.69618e-14
CPO	Winter Active	Arousal	5.81079	8.66591	1.15968e-10	7.70748e-08
NTS	Winter Active	Arousal	6.03161	6.37486	7.58671e-06	0.00117653
FAM151A	Winter Active	Arousal	6.20296	5.61173	1.40306e-07	3.83971e-05
HOXC8	Winter Active	Arousal	6.2337	3.82475	4.14087e-10	2.40809e-07
NAALADL1	Winter Active	Arousal	7.51724	7.70687	3.14617e-76	4.39111e-72
CUNH6orf58	Winter Active	Arousal	7.58728	1.20388	2.9998e-05	0.00346018
OSR2	Winter Active	Arousal	8.19991	2.96577	2.84534e-26	1.98562e-22
SERPINA1	Winter Active	Arousal	14.0708	6.3382	4.10687e-08	1.24608e-05
