# Supplementary material for: Gut transcriptomic changes during hibernation in the greater horseshoe bat (Rhinolophus ferrumequinum)
Source: Front Zool. 2020 Jul 17;17:21. doi: 10.1186/s12983-020-00366-w (PMC7366455; doi:10.1186/s12983-020-00366-w)
Supplement: Supplementary file 8 — Additional file 8: Table S4. Details of DEGs identified in each pairwise comparison of four physiological states using DESeq2. [file 12983_2020_366_MOESM8_ESM.xlsx]

## Sheet: Torpor vs Summer Active
DEGs	sampleA	sampleB	log2FoldChange	padj
ORM1	Torpor	Summer Active	6.34738	2.93329e-05
LEP	Torpor	Summer Active	4.18811	0.0214943
SULT2A1	Torpor	Summer Active	4.12894	0.0498051
CEP295NL	Torpor	Summer Active	3.99959	1.06255e-05
KCNG3	Torpor	Summer Active	3.67441	1.48226e-08
SLC9A2	Torpor	Summer Active	3.55374	0.000309181
TSPY1	Torpor	Summer Active	3.48662	0.0245718
OXCT2	Torpor	Summer Active	3.43164	0.00285418
SMC1B	Torpor	Summer Active	3.35803	0.00183948
BNC1	Torpor	Summer Active	3.34897	9.70647e-05
AK7	Torpor	Summer Active	3.32779	0.000300711
Cetn4	Torpor	Summer Active	3.32625	0.00139024
ALOXE3	Torpor	Summer Active	3.27484	0.0136589
MPC1L	Torpor	Summer Active	3.21591	2.04085e-07
CUNH4orf33	Torpor	Summer Active	3.1888	0.000120793
GPR143	Torpor	Summer Active	3.15707	0.000241979
KRT83	Torpor	Summer Active	3.08356	0.0226076
ZPBP	Torpor	Summer Active	2.8906	5.21011e-06
CTRB1	Torpor	Summer Active	2.87473	0.000573243
THEGL	Torpor	Summer Active	2.81232	1.83824e-06
CE2H16orf74	Torpor	Summer Active	2.78996	0.00418154
DLEC1	Torpor	Summer Active	2.71278	3.71108e-06
ALPK3	Torpor	Summer Active	2.69388	3.61557e-11
LOC109443392	Torpor	Summer Active	2.61203	1.19736e-05
KLHL31	Torpor	Summer Active	2.50631	0.00537058
CCDC157	Torpor	Summer Active	2.49762	0.0131338
FAM83C	Torpor	Summer Active	2.49314	0.00302341
CNDP1	Torpor	Summer Active	2.45978	1.31517e-13
MAJIN	Torpor	Summer Active	2.44939	0.0188253
FOXC1	Torpor	Summer Active	2.42158	0.000321182
AHNAK2	Torpor	Summer Active	2.37955	5.24556e-09
WT1	Torpor	Summer Active	2.36128	0.00286484
CALR3	Torpor	Summer Active	2.35369	0.000389055
CUNH4orf47	Torpor	Summer Active	2.33822	0.00478241
KRT80	Torpor	Summer Active	2.33038	0.000478891
AMBP	Torpor	Summer Active	2.32847	0.0363276
TCN1	Torpor	Summer Active	2.31023	0.0159132
BRF2	Torpor	Summer Active	2.27319	0.0191845
PIK3C2G	Torpor	Summer Active	2.26858	0.0450613
SULT1E1	Torpor	Summer Active	2.25725	0.00361056
DNAH12	Torpor	Summer Active	2.23736	0.000257596
HMGCS2	Torpor	Summer Active	2.21964	0.0241129
CIART	Torpor	Summer Active	2.20461	8.47117e-10
URAD	Torpor	Summer Active	2.14895	0.00198607
PRG4	Torpor	Summer Active	2.14857	0.0269105
TOX3	Torpor	Summer Active	2.11251	6.46342e-08
ALOX15	Torpor	Summer Active	2.1089	4.5576e-07
MPL	Torpor	Summer Active	2.09356	0.0181727
UPK1B	Torpor	Summer Active	2.08425	0.0110395
TTLL10	Torpor	Summer Active	2.08308	5.89656e-09
VGLL2	Torpor	Summer Active	2.07998	0.0162952
Hist2h2aa3	Torpor	Summer Active	2.06498	1.99448e-08
CYP2B11	Torpor	Summer Active	2.05799	1.17487e-06
ORM2	Torpor	Summer Active	2.05451	0.0350058
CLIC3	Torpor	Summer Active	2.04779	0.000131943
FETUB	Torpor	Summer Active	2.04336	0.0336908
PNPLA4	Torpor	Summer Active	2.03491	5.15664e-05
FGA	Torpor	Summer Active	2.0242	0.0109847
CLDN2	Torpor	Summer Active	2.0159	0.0389524
MUC2	Torpor	Summer Active	2.01561	0.0137104
TIMM8B	Torpor	Summer Active	2.00571	0.00204344
GSTO2	Torpor	Summer Active	1.99787	3.02331e-05
F2	Torpor	Summer Active	1.99319	0.0381983
CD164L2	Torpor	Summer Active	1.985	0.00185648
MORN1	Torpor	Summer Active	1.9846	1.15868e-10
PLEKHD1	Torpor	Summer Active	1.98421	1.52787e-05
PCDHGB6	Torpor	Summer Active	1.97424	0.00512436
MUC1	Torpor	Summer Active	1.97356	9.26843e-05
EDN1	Torpor	Summer Active	1.96707	1.34173e-05
ADAM7	Torpor	Summer Active	1.9443	0.00146824
PCDHGA3	Torpor	Summer Active	1.92477	0.0451607
ELFN1	Torpor	Summer Active	1.92372	2.80086e-05
SSTR2	Torpor	Summer Active	1.91753	6.45575e-05
FOXN1	Torpor	Summer Active	1.91383	1.04864e-11
CCDC3	Torpor	Summer Active	1.91348	0.0126336
CNTD2	Torpor	Summer Active	1.91012	0.000347237
CKMT1A	Torpor	Summer Active	1.90777	2.2211e-08
HRG	Torpor	Summer Active	1.90518	0.0385103
RIN1	Torpor	Summer Active	1.90148	1.92902e-17
ANGPTL3	Torpor	Summer Active	1.89099	0.0403509
ZNF274	Torpor	Summer Active	1.86103	6.07506e-31
STEAP4	Torpor	Summer Active	1.85731	0.00475781
ARHGEF38	Torpor	Summer Active	1.85358	0.00130581
MARCO	Torpor	Summer Active	1.84451	0.0406114
AMY2A	Torpor	Summer Active	1.83984	1.34012e-06
CTSL	Torpor	Summer Active	1.83946	0.000204898
GALNT5	Torpor	Summer Active	1.83705	2.31987e-05
APOF	Torpor	Summer Active	1.83657	0.0118223
BAMBI	Torpor	Summer Active	1.83527	0.000336
IGHA1	Torpor	Summer Active	1.83144	0.0275814
MKRN2	Torpor	Summer Active	1.82522	0.000163048
MEA1	Torpor	Summer Active	1.82496	0.0434771
MGP	Torpor	Summer Active	1.80921	2.0715e-05
IGLV4-3	Torpor	Summer Active	1.80892	0.034434
GUF1	Torpor	Summer Active	1.78197	1.489e-06
CACNA1S	Torpor	Summer Active	1.77477	0.00527776
CEP290	Torpor	Summer Active	1.76083	6.66854e-08
CCDC180	Torpor	Summer Active	1.7555	6.79337e-10
CUNH9orf116	Torpor	Summer Active	1.75109	0.0449797
DRAM1	Torpor	Summer Active	1.75028	0.00318868
ACOT2	Torpor	Summer Active	1.74618	0.0311448
IGF2	Torpor	Summer Active	1.74051	3.47531e-08
Celsr1	Torpor	Summer Active	1.71229	2.37982e-07
ZNF774	Torpor	Summer Active	1.70873	0.00079304
PLXNA2	Torpor	Summer Active	1.70645	7.8082e-06
ZNF287	Torpor	Summer Active	1.70134	0.00112182
FAM180B	Torpor	Summer Active	1.69373	0.0340577
ZNF283	Torpor	Summer Active	1.6842	0.000784062
VMAC	Torpor	Summer Active	1.67728	7.86134e-07
POC5	Torpor	Summer Active	1.67624	2.77229e-05
ALOX12	Torpor	Summer Active	1.6753	0.0416992
PKHD1L1	Torpor	Summer Active	1.67352	0.0443025
CABYR	Torpor	Summer Active	1.66325	0.00402969
CCDC14	Torpor	Summer Active	1.66216	0.000104357
MC3R	Torpor	Summer Active	1.65839	0.00124083
CCL21	Torpor	Summer Active	1.65674	1.43308e-07
R3HDML	Torpor	Summer Active	1.6532	0.0366707
APOA1	Torpor	Summer Active	1.64549	0.000674807
RARS2	Torpor	Summer Active	1.64325	4.72375e-07
ATP2C2	Torpor	Summer Active	1.6406	0.000375754
APCDD1	Torpor	Summer Active	1.63324	3.72697e-06
GPR17	Torpor	Summer Active	1.61073	0.00578044
IGFBP7	Torpor	Summer Active	1.60924	1.16472e-05
MSLN	Torpor	Summer Active	1.60604	0.00263474
BMP6	Torpor	Summer Active	1.60514	0.0165985
CUNH8orf48	Torpor	Summer Active	1.60462	1.34173e-05
NAIP	Torpor	Summer Active	1.60038	0.0267005
ZMAT1	Torpor	Summer Active	1.59661	0.0449797
SBSPON	Torpor	Summer Active	1.59507	0.00353369
POLR2K	Torpor	Summer Active	1.58794	9.8447e-05
LOC109435967	Torpor	Summer Active	1.58053	1.76491e-05
LAMB3	Torpor	Summer Active	1.57873	8.45364e-07
ARSD	Torpor	Summer Active	1.57739	1.04413e-06
ZNF711	Torpor	Summer Active	1.56135	4.59237e-05
IGHA2	Torpor	Summer Active	1.55123	0.000297051
FAM221A	Torpor	Summer Active	1.55058	0.00124328
COL6A6	Torpor	Summer Active	1.54981	0.0302423
ZBTB9	Torpor	Summer Active	1.53915	0.0128603
PMS1	Torpor	Summer Active	1.53831	2.11685e-05
NOSTRIN	Torpor	Summer Active	1.53751	8.64824e-15
Doc2g	Torpor	Summer Active	1.52946	0.00229537
HOXD1	Torpor	Summer Active	1.52693	0.00940711
RAB19	Torpor	Summer Active	1.51988	0.000670657
BBS5	Torpor	Summer Active	1.50416	0.00905779
LRFN4	Torpor	Summer Active	1.50116	2.05649e-06
DRC3	Torpor	Summer Active	1.49225	0.000777597
HHIP	Torpor	Summer Active	1.49056	0.00647769
ZNF135	Torpor	Summer Active	1.48689	0.000104066
SLC39A8	Torpor	Summer Active	1.48602	0.000406656
CLDN23	Torpor	Summer Active	1.48291	1.13214e-09
ADAMDEC1	Torpor	Summer Active	1.48217	0.00208519
ZNF343	Torpor	Summer Active	1.47923	0.000368134
KCTD21	Torpor	Summer Active	1.4789	1.98459e-11
VENTX	Torpor	Summer Active	1.47515	1.24651e-05
LRIF1	Torpor	Summer Active	1.47129	2.0763e-17
LRRC39	Torpor	Summer Active	1.46635	0.00134071
LRG1	Torpor	Summer Active	1.46509	0.0130607
Hist1h2bm	Torpor	Summer Active	1.46361	2.04612e-05
BMP5	Torpor	Summer Active	1.46158	0.00468741
PKDREJ	Torpor	Summer Active	1.45828	0.000124475
PTGFR	Torpor	Summer Active	1.45636	0.0258448
MANSC1	Torpor	Summer Active	1.45605	4.79338e-11
RBAK	Torpor	Summer Active	1.45559	0.00235646
SLC6A18	Torpor	Summer Active	1.45198	0.0116155
ZNF19	Torpor	Summer Active	1.45188	0.0125509
PAPLN	Torpor	Summer Active	1.4505	0.000186074
DNAJC28	Torpor	Summer Active	1.44935	3.74369e-05
VGF	Torpor	Summer Active	1.44776	0.000738618
CUNH4orf54	Torpor	Summer Active	1.44224	0.0317243
PTH2R	Torpor	Summer Active	1.44065	0.00432942
PLK2	Torpor	Summer Active	1.43802	1.04413e-06
SPATA22	Torpor	Summer Active	1.43539	6.25191e-05
PLIN1	Torpor	Summer Active	1.43465	3.93988e-05
NPAS4	Torpor	Summer Active	1.42707	0.000655948
TXNIP	Torpor	Summer Active	1.42659	1.47758e-15
OSGIN1	Torpor	Summer Active	1.42437	0.00350993
SNAI1	Torpor	Summer Active	1.41282	0.000792762
L1TD1	Torpor	Summer Active	1.4068	0.0142108
ACOT4	Torpor	Summer Active	1.40501	0.0169881
GXYLT1	Torpor	Summer Active	1.4019	2.40728e-05
HSPA8	Torpor	Summer Active	1.40103	2.90813e-10
SHLD3	Torpor	Summer Active	1.39996	0.000241333
FOXL1	Torpor	Summer Active	1.39515	0.0086734
PI16	Torpor	Summer Active	1.39023	0.00294981
ARG1	Torpor	Summer Active	1.3863	0.0309642
KCNRG	Torpor	Summer Active	1.38521	0.000616035
MESP1	Torpor	Summer Active	1.37782	0.000246212
SLC4A4	Torpor	Summer Active	1.37452	0.00300269
TCEANC	Torpor	Summer Active	1.37375	0.00694836
LOC109435941	Torpor	Summer Active	1.37333	0.0127643
CEBPZOS	Torpor	Summer Active	1.37301	0.00251414
ZNF704	Torpor	Summer Active	1.36885	0.0120693
FOXF2	Torpor	Summer Active	1.3681	8.61041e-06
IL1RL1	Torpor	Summer Active	1.36685	0.0381182
PLPP6	Torpor	Summer Active	1.36403	1.81916e-08
DACH1	Torpor	Summer Active	1.36389	0.00817153
ZCWPW2	Torpor	Summer Active	1.356	0.0400242
GPC1	Torpor	Summer Active	1.35132	0.00538244
HABP2	Torpor	Summer Active	1.34913	0.0411125
DTWD1	Torpor	Summer Active	1.348	0.00905412
USP13	Torpor	Summer Active	1.34784	0.0313289
NUDT12	Torpor	Summer Active	1.34593	2.48772e-05
WDR25	Torpor	Summer Active	1.34518	1.82995e-05
FDX2	Torpor	Summer Active	1.34349	0.00355036
AGBL2	Torpor	Summer Active	1.33698	5.07432e-05
GADD45G	Torpor	Summer Active	1.33	3.90581e-06
HSPB1	Torpor	Summer Active	1.32875	4.15714e-05
TUBG2	Torpor	Summer Active	1.327	0.000205553
CCDC73	Torpor	Summer Active	1.31825	0.0267418
MYCL	Torpor	Summer Active	1.31349	0.00682401
CALB1	Torpor	Summer Active	1.3122	0.0322625
ZSCAN32	Torpor	Summer Active	1.30964	0.00585542
CBR4	Torpor	Summer Active	1.30778	0.0413276
ZNF597	Torpor	Summer Active	1.3006	2.5881e-05
CIDEA	Torpor	Summer Active	1.30047	0.00695632
ENOPH1	Torpor	Summer Active	1.29845	0.0218823
CCN4	Torpor	Summer Active	1.29779	2.71237e-05
COL14A1	Torpor	Summer Active	1.29138	0.0119005
TRPM6	Torpor	Summer Active	1.28824	0.00118007
UCHL5	Torpor	Summer Active	1.28665	1.56324e-05
MGAM2	Torpor	Summer Active	1.28201	0.012613
ALG3	Torpor	Summer Active	1.28138	1.79299e-05
CYP2U1	Torpor	Summer Active	1.28024	9.55684e-05
THYN1	Torpor	Summer Active	1.27223	3.34789e-06
FIBCD1	Torpor	Summer Active	1.27008	0.0345711
HIST1H1D	Torpor	Summer Active	1.26908	3.85995e-09
ZNF502	Torpor	Summer Active	1.26741	5.53103e-05
POLR3E	Torpor	Summer Active	1.26278	7.86134e-07
RNPC3	Torpor	Summer Active	1.26236	6.90757e-10
IER5L	Torpor	Summer Active	1.25438	0.000135594
XYLB	Torpor	Summer Active	1.2536	0.0268768
CCN1	Torpor	Summer Active	1.25348	3.55164e-06
RFT1	Torpor	Summer Active	1.25242	6.62481e-07
FAM135A	Torpor	Summer Active	1.25204	6.96662e-07
SERTM1	Torpor	Summer Active	1.25025	0.011457
FDX1	Torpor	Summer Active	1.24264	1.83233e-08
ZNF432	Torpor	Summer Active	1.24093	0.00472201
FBXO45	Torpor	Summer Active	1.23446	0.0219465
AGR2	Torpor	Summer Active	1.23334	0.00704909
DNAH3	Torpor	Summer Active	1.22836	0.00074052
NIF3L1	Torpor	Summer Active	1.22812	4.95429e-10
SLC1A1	Torpor	Summer Active	1.22758	0.0221464
NFIB	Torpor	Summer Active	1.22403	2.10887e-07
SMIM19	Torpor	Summer Active	1.22036	0.0081603
TRARG1	Torpor	Summer Active	1.2194	0.0240302
KNG1	Torpor	Summer Active	1.21871	0.0444768
WDR31	Torpor	Summer Active	1.21753	0.02021
CIAO2A	Torpor	Summer Active	1.21566	1.077e-07
CCK	Torpor	Summer Active	1.21563	0.00187881
METTL3	Torpor	Summer Active	1.21498	0.00563631
CFTR	Torpor	Summer Active	1.21108	0.0198999
CERS6	Torpor	Summer Active	1.211	0.000198108
TPBGL	Torpor	Summer Active	1.20625	0.0181042
MAP4K5	Torpor	Summer Active	1.20222	3.03826e-07
MRPL49	Torpor	Summer Active	1.20044	0.00198892
ZBTB37	Torpor	Summer Active	1.19618	0.0176258
SAMD15	Torpor	Summer Active	1.19154	0.000970442
LYPLA1	Torpor	Summer Active	1.18717	1.32027e-05
TMEM65	Torpor	Summer Active	1.18573	0.000579886
STK31	Torpor	Summer Active	1.18475	0.0431438
CLPB	Torpor	Summer Active	1.18449	4.62185e-05
CUNH7orf57	Torpor	Summer Active	1.1835	1.86455e-13
WRAP73	Torpor	Summer Active	1.18066	0.00723385
LRRC56	Torpor	Summer Active	1.17664	0.0137216
ZNF782	Torpor	Summer Active	1.17515	6.08772e-06
TRIM45	Torpor	Summer Active	1.17378	0.00101206
CYP4X1	Torpor	Summer Active	1.17354	0.0074562
DNAJB3	Torpor	Summer Active	1.17101	0.0445334
NQO1	Torpor	Summer Active	1.16965	0.000722737
HNRNPH3	Torpor	Summer Active	1.16899	4.5821e-07
RANBP17	Torpor	Summer Active	1.16807	0.0262417
ATPSCKMT	Torpor	Summer Active	1.1597	0.00127208
ALG5	Torpor	Summer Active	1.15924	8.34348e-06
LOC109378025	Torpor	Summer Active	1.15584	0.00300963
KLHDC1	Torpor	Summer Active	1.15488	0.00149985
TARSL2	Torpor	Summer Active	1.15385	5.93229e-06
POSTN	Torpor	Summer Active	1.15298	0.00299177
CSTF2T	Torpor	Summer Active	1.15199	9.77209e-05
WASHC3	Torpor	Summer Active	1.15028	1.67696e-06
PLXNB1	Torpor	Summer Active	1.14977	2.00057e-12
IL20RB	Torpor	Summer Active	1.14034	0.0420317
PUS10	Torpor	Summer Active	1.13914	0.000183517
RMI1	Torpor	Summer Active	1.13671	0.00508714
MORN2	Torpor	Summer Active	1.13628	0.025869
NRIP3	Torpor	Summer Active	1.13292	0.00429942
CYB5RL	Torpor	Summer Active	1.13193	9.19194e-08
pam16-b	Torpor	Summer Active	1.13109	0.000375754
NAA20	Torpor	Summer Active	1.12954	0.00449435
HIST2H2BE	Torpor	Summer Active	1.12775	3.13645e-05
APIP	Torpor	Summer Active	1.12738	1.96163e-05
CA3	Torpor	Summer Active	1.12663	0.0365446
LRPAP1	Torpor	Summer Active	1.12651	4.75298e-13
CEP162	Torpor	Summer Active	1.12593	5.95031e-05
ZNF81	Torpor	Summer Active	1.12529	0.0142982
KLHDC9	Torpor	Summer Active	1.12523	0.00377536
ALG6	Torpor	Summer Active	1.11842	5.50803e-06
SENP8	Torpor	Summer Active	1.11821	0.00407294
HIKESHI	Torpor	Summer Active	1.11447	2.86012e-05
SLC16A7	Torpor	Summer Active	1.11423	0.0293585
ATOH8	Torpor	Summer Active	1.11355	0.000437536
ARV1	Torpor	Summer Active	1.11232	0.00105147
ID2	Torpor	Summer Active	1.11179	0.0155001
MAP10	Torpor	Summer Active	1.10341	0.00150977
CCDC90B	Torpor	Summer Active	1.10163	5.68281e-06
LRRC31	Torpor	Summer Active	1.10158	0.0370317
GMNN	Torpor	Summer Active	1.10146	0.00449435
CDRT1	Torpor	Summer Active	1.10037	0.0401558
GGACT	Torpor	Summer Active	1.09892	0.000894542
RBM19	Torpor	Summer Active	1.09827	0.000654005
Stra6l	Torpor	Summer Active	1.09532	0.00295713
CHID1	Torpor	Summer Active	1.09459	2.22734e-08
ELOVL5	Torpor	Summer Active	1.09173	0.00137449
TYW5	Torpor	Summer Active	1.09016	0.0112229
GPRIN3	Torpor	Summer Active	1.08953	0.0197247
PARS2	Torpor	Summer Active	1.08877	0.00050621
ZNF585A	Torpor	Summer Active	1.08831	0.0239865
GATM	Torpor	Summer Active	1.08429	0.0107768
PDE6A	Torpor	Summer Active	1.08367	0.0249248
ACSBG1	Torpor	Summer Active	1.08263	6.68126e-05
CSRP2	Torpor	Summer Active	1.08132	0.000387865
ADHFE1	Torpor	Summer Active	1.08125	0.000457392
MFSD9	Torpor	Summer Active	1.08086	1.67123e-06
WNT2B	Torpor	Summer Active	1.08003	0.0189649
RNFT1	Torpor	Summer Active	1.08	2.19875e-06
KLF12	Torpor	Summer Active	1.07979	0.0094963
PTGES3	Torpor	Summer Active	1.07806	7.79713e-07
SLC35G1	Torpor	Summer Active	1.07742	0.039102
BICC1	Torpor	Summer Active	1.07617	0.0157147
TAF1B	Torpor	Summer Active	1.0744	0.00493402
ESRP1	Torpor	Summer Active	1.07395	0.000251138
TFF3	Torpor	Summer Active	1.07331	2.65931e-11
ERCC1	Torpor	Summer Active	1.07281	0.00623692
WDR3	Torpor	Summer Active	1.07174	8.13776e-09
SNRPC	Torpor	Summer Active	1.07024	9.6798e-12
HIST1H2BH	Torpor	Summer Active	1.06966	0.0335878
RAB27B	Torpor	Summer Active	1.06887	0.00112276
HSPE1	Torpor	Summer Active	1.06852	0.0002995
RUNDC3B	Torpor	Summer Active	1.0679	0.000426071
XKR6	Torpor	Summer Active	1.06759	9.26843e-05
FAM50B	Torpor	Summer Active	1.06412	0.0494076
MAMLD1	Torpor	Summer Active	1.0634	0.00638908
CCDC125	Torpor	Summer Active	1.06297	0.000235363
NOL7	Torpor	Summer Active	1.06196	8.76283e-07
CXCL14	Torpor	Summer Active	1.0601	0.00868126
MYBL1	Torpor	Summer Active	1.05787	0.0270972
FRRS1	Torpor	Summer Active	1.05411	0.0333303
CIPC	Torpor	Summer Active	1.05394	2.9432e-05
ZMYM6	Torpor	Summer Active	1.05344	2.31183e-05
SPICE1	Torpor	Summer Active	1.05284	9.71281e-06
SRGAP1	Torpor	Summer Active	1.05229	0.00382967
RXFP3	Torpor	Summer Active	1.05073	0.000752239
FNIP2	Torpor	Summer Active	1.04716	1.394e-12
CFAP70	Torpor	Summer Active	1.04648	2.92517e-05
UBN2	Torpor	Summer Active	1.04638	0.000231423
Eppk1	Torpor	Summer Active	1.0443	2.51246e-06
IGFBP6	Torpor	Summer Active	1.04412	0.00229593
NGDN	Torpor	Summer Active	1.04281	2.14577e-07
EFCAB11	Torpor	Summer Active	1.03712	0.0414332
CAMLG	Torpor	Summer Active	1.037	1.93442e-06
ARRDC4	Torpor	Summer Active	1.03564	9.64741e-07
RXFP4	Torpor	Summer Active	1.03548	0.0036339
PMPCB	Torpor	Summer Active	1.03306	0.000437536
SHISA4	Torpor	Summer Active	1.02978	0.0211818
SLC36A4	Torpor	Summer Active	1.02856	3.45122e-06
CLDN12	Torpor	Summer Active	1.02823	0.000335794
SIRT4	Torpor	Summer Active	1.02743	0.0308073
TMEM209	Torpor	Summer Active	1.02585	0.000326114
CTU2	Torpor	Summer Active	1.02342	0.000214559
NAF1	Torpor	Summer Active	1.02336	8.64623e-05
SMPDL3A	Torpor	Summer Active	1.02325	0.000518065
CCDC191	Torpor	Summer Active	1.02161	0.00168351
NID2	Torpor	Summer Active	1.02118	0.0490062
GDF9	Torpor	Summer Active	1.0208	0.00311217
TAF1D	Torpor	Summer Active	1.02006	5.45177e-05
PDK1	Torpor	Summer Active	1.01935	0.000595424
SLC35A1	Torpor	Summer Active	1.01786	2.31482e-07
EBAG9	Torpor	Summer Active	1.01714	1.20685e-05
LYRM2	Torpor	Summer Active	1.01461	0.0107739
MECOM	Torpor	Summer Active	1.0142	0.0272195
COA6	Torpor	Summer Active	1.01351	0.0147768
DRD2	Torpor	Summer Active	1.0105	0.045426
TEX264	Torpor	Summer Active	1.0104	7.63799e-06
CPE	Torpor	Summer Active	1.01003	2.83908e-07
CDC23	Torpor	Summer Active	1.00933	4.55403e-06
RUVBL2	Torpor	Summer Active	1.00734	0.00103762
SP4	Torpor	Summer Active	1.00709	0.00869264
PROM1	Torpor	Summer Active	1.00665	0.0336826
KCTD18	Torpor	Summer Active	1.00559	0.000126622
FTH1	Torpor	Summer Active	1.00079	2.16599e-08
CRIP1	Torpor	Summer Active	-1.00004	5.79588e-10
ERVK-25	Torpor	Summer Active	-1.00059	0.0410064
CCNB3	Torpor	Summer Active	-1.00092	0.0371316
SLC23A2	Torpor	Summer Active	-1.00177	0.00509573
VNN3	Torpor	Summer Active	-1.00229	7.92258e-06
DELE1	Torpor	Summer Active	-1.00238	3.2138e-16
SLC23A1	Torpor	Summer Active	-1.00355	2.60576e-06
IER2	Torpor	Summer Active	-1.00415	3.50776e-09
SLC26A1	Torpor	Summer Active	-1.00459	0.000461392
PIDD1	Torpor	Summer Active	-1.00481	2.68925e-05
SLC26A10	Torpor	Summer Active	-1.005	0.0188581
NFATC3	Torpor	Summer Active	-1.00611	0.0351336
ZNF552	Torpor	Summer Active	-1.00657	0.00396526
SRPX2	Torpor	Summer Active	-1.00689	0.0383273
ARHGAP4	Torpor	Summer Active	-1.0075	0.00481628
CEACAM18	Torpor	Summer Active	-1.00834	0.00795212
TTYH2	Torpor	Summer Active	-1.00834	8.02946e-13
ENTPD2	Torpor	Summer Active	-1.00867	0.0255921
PM20D1	Torpor	Summer Active	-1.009	1.82191e-08
MAPKBP1	Torpor	Summer Active	-1.0095	9.65251e-07
RAC2	Torpor	Summer Active	-1.00998	0.00536291
EPHX2	Torpor	Summer Active	-1.0108	0.000447932
RHOBTB1	Torpor	Summer Active	-1.01167	9.29747e-05
LPIN2	Torpor	Summer Active	-1.01304	0.000550388
MASP1	Torpor	Summer Active	-1.01351	0.0418134
OBSCN	Torpor	Summer Active	-1.01383	2.38119e-05
LOC109440590	Torpor	Summer Active	-1.01444	0.0468668
RHOF	Torpor	Summer Active	-1.01536	0.002929
NAV2	Torpor	Summer Active	-1.01567	0.00174241
TTLL6	Torpor	Summer Active	-1.01686	0.00495249
NEDD4	Torpor	Summer Active	-1.01774	0.0055034
LRRC75B	Torpor	Summer Active	-1.01831	3.45542e-07
ADGRD1	Torpor	Summer Active	-1.01861	1.85655e-07
ADIPOR2	Torpor	Summer Active	-1.01877	6.25482e-07
SLC25A22	Torpor	Summer Active	-1.01949	7.1149e-08
SIRT7	Torpor	Summer Active	-1.01988	1.29475e-14
TNFAIP3	Torpor	Summer Active	-1.02021	0.0174705
RBM24	Torpor	Summer Active	-1.02118	1.33856e-10
TMIGD1	Torpor	Summer Active	-1.02199	0.0199541
PCDH18	Torpor	Summer Active	-1.02395	0.000681363
HIP1	Torpor	Summer Active	-1.0259	0.0202578
ABI3	Torpor	Summer Active	-1.02834	0.00847365
GPA33	Torpor	Summer Active	-1.02892	6.81374e-07
CMBL	Torpor	Summer Active	-1.02902	0.0382498
ADGRG5	Torpor	Summer Active	-1.02935	0.0492787
ASCL3	Torpor	Summer Active	-1.03092	0.00125414
CEP78	Torpor	Summer Active	-1.03112	0.000321465
CD33	Torpor	Summer Active	-1.03236	0.0364582
UBA7	Torpor	Summer Active	-1.03319	4.59215e-07
SEC16B	Torpor	Summer Active	-1.03366	2.55429e-05
GIMAP5	Torpor	Summer Active	-1.03377	0.000118563
DHTKD1	Torpor	Summer Active	-1.03394	4.8455e-06
CA9	Torpor	Summer Active	-1.034	0.0295133
PPDPF	Torpor	Summer Active	-1.03606	1.60046e-07
IRF1	Torpor	Summer Active	-1.03707	0.00200296
PSAT1	Torpor	Summer Active	-1.03919	0.000164083
TENT5B	Torpor	Summer Active	-1.03937	0.000516046
FABP5	Torpor	Summer Active	-1.04081	0.0178906
NEK2	Torpor	Summer Active	-1.04125	0.0220927
TPM2	Torpor	Summer Active	-1.04397	0.000224967
ETV2	Torpor	Summer Active	-1.04835	0.000721611
PMM1	Torpor	Summer Active	-1.04839	1.76805e-09
KDELR3	Torpor	Summer Active	-1.04843	0.0303451
ACE2	Torpor	Summer Active	-1.0492	3.96421e-08
DMPK	Torpor	Summer Active	-1.04976	1.5187e-05
Ankrd13a	Torpor	Summer Active	-1.04989	2.70753e-17
EHD1	Torpor	Summer Active	-1.05403	3.25433e-11
CYP3A12	Torpor	Summer Active	-1.05599	0.00292053
ORAI3	Torpor	Summer Active	-1.05609	6.28997e-10
USP21	Torpor	Summer Active	-1.05849	2.62493e-11
SEMA4C	Torpor	Summer Active	-1.05887	7.56878e-05
BEX3	Torpor	Summer Active	-1.06022	1.93347e-05
BCL6B	Torpor	Summer Active	-1.06066	0.012203
RFLNA	Torpor	Summer Active	-1.06088	0.00891463
LPGAT1	Torpor	Summer Active	-1.06092	1.60358e-06
COL15A1	Torpor	Summer Active	-1.06133	0.00575171
SMIM24	Torpor	Summer Active	-1.06135	0.000365986
ACLY	Torpor	Summer Active	-1.06449	1.99857e-05
WDFY4	Torpor	Summer Active	-1.0648	0.0070631
SH2D7	Torpor	Summer Active	-1.06527	0.00301613
LMBR1L	Torpor	Summer Active	-1.06551	1.16798e-09
MXD3	Torpor	Summer Active	-1.06758	0.039033
INPP5J	Torpor	Summer Active	-1.06823	0.000764034
INPP5B	Torpor	Summer Active	-1.06842	5.35898e-08
ZNF709	Torpor	Summer Active	-1.06967	0.00489407
FAM129B	Torpor	Summer Active	-1.06988	4.302e-17
G6PC	Torpor	Summer Active	-1.07042	0.0282187
BAD	Torpor	Summer Active	-1.07081	3.21217e-05
SDK2	Torpor	Summer Active	-1.07173	0.0262568
TPRN	Torpor	Summer Active	-1.07354	3.31817e-15
NREP	Torpor	Summer Active	-1.07424	0.00638962
HILPDA	Torpor	Summer Active	-1.07443	0.00567351
CUNH16orf54	Torpor	Summer Active	-1.07444	2.1102e-05
CCNE2	Torpor	Summer Active	-1.07547	0.00602533
RPH3AL	Torpor	Summer Active	-1.07689	0.000233386
RGS19	Torpor	Summer Active	-1.07697	0.000655969
TPM4	Torpor	Summer Active	-1.07705	0.000607855
CD6	Torpor	Summer Active	-1.07739	0.00171667
MAP2K2	Torpor	Summer Active	-1.0775	1.6083e-31
SLC19A3	Torpor	Summer Active	-1.07751	8.6606e-05
CLCA4	Torpor	Summer Active	-1.0779	2.08438e-06
PLOD2	Torpor	Summer Active	-1.08137	0.000368134
HLA-G	Torpor	Summer Active	-1.08259	0.00225991
MAP4K1	Torpor	Summer Active	-1.08279	0.00132937
NFKBIZ	Torpor	Summer Active	-1.08384	0.00134532
DPT	Torpor	Summer Active	-1.08386	0.00471765
OAF	Torpor	Summer Active	-1.08396	6.67968e-05
RHPN2	Torpor	Summer Active	-1.08442	3.45813e-08
GPR132	Torpor	Summer Active	-1.08576	0.0342493
SLC25A5	Torpor	Summer Active	-1.08577	1.04879e-07
SIAE	Torpor	Summer Active	-1.08632	0.00128493
ABCD1	Torpor	Summer Active	-1.08746	1.27653e-08
CLK1	Torpor	Summer Active	-1.0878	5.05937e-06
GRB7	Torpor	Summer Active	-1.08836	3.83555e-05
CX3CR1	Torpor	Summer Active	-1.09139	0.0346018
LRFN3	Torpor	Summer Active	-1.09233	2.2584e-09
RGS18	Torpor	Summer Active	-1.09326	0.00243802
ARG2	Torpor	Summer Active	-1.09364	0.00491775
FCHO1	Torpor	Summer Active	-1.09401	0.0105844
SNTA1	Torpor	Summer Active	-1.09467	0.0263195
RPL22L1	Torpor	Summer Active	-1.09603	8.43488e-05
UHRF1	Torpor	Summer Active	-1.09621	9.19219e-07
ASL	Torpor	Summer Active	-1.09752	2.55713e-08
RASAL3	Torpor	Summer Active	-1.098	0.00115804
RTN2	Torpor	Summer Active	-1.09877	9.72053e-08
CLDND2	Torpor	Summer Active	-1.09893	0.0189678
HSPB7	Torpor	Summer Active	-1.09896	1.82995e-05
EMP1	Torpor	Summer Active	-1.09908	2.19875e-06
DUSP6	Torpor	Summer Active	-1.10056	3.112e-07
ITGA6	Torpor	Summer Active	-1.10059	3.99003e-06
MEP1B	Torpor	Summer Active	-1.10069	8.10119e-08
MTHFD2	Torpor	Summer Active	-1.10076	3.87263e-05
NFKBID	Torpor	Summer Active	-1.10214	0.00137903
GRIK2	Torpor	Summer Active	-1.10225	0.00100808
GBP1	Torpor	Summer Active	-1.1043	0.00370166
RAB17	Torpor	Summer Active	-1.10494	6.88744e-17
PGPEP1	Torpor	Summer Active	-1.105	3.37646e-06
TPD52L2	Torpor	Summer Active	-1.10549	5.32937e-10
PARP14	Torpor	Summer Active	-1.10714	6.1359e-09
GSTM4	Torpor	Summer Active	-1.10882	3.39135e-07
GPD1	Torpor	Summer Active	-1.10976	6.84503e-08
C1QTNF3	Torpor	Summer Active	-1.1101	0.00256493
LTB	Torpor	Summer Active	-1.11033	0.0011232
EVL	Torpor	Summer Active	-1.11038	9.324e-07
CASP2	Torpor	Summer Active	-1.11244	1.47141e-05
PARVG	Torpor	Summer Active	-1.11257	0.00192724
DOCK2	Torpor	Summer Active	-1.11316	0.00344293
CD3D	Torpor	Summer Active	-1.11335	0.00713042
SPIN2	Torpor	Summer Active	-1.11424	0.0269647
ND4L	Torpor	Summer Active	-1.11452	4.42166e-08
SPECC1L	Torpor	Summer Active	-1.11461	2.186e-16
Aldh3b1	Torpor	Summer Active	-1.11508	0.000561749
MFGE8	Torpor	Summer Active	-1.11529	0.000494693
SULT1C4	Torpor	Summer Active	-1.11555	0.00123109
C10orf143	Torpor	Summer Active	-1.11591	3.31546e-09
CORO1A	Torpor	Summer Active	-1.11685	0.000192789
ARL14	Torpor	Summer Active	-1.11717	0.000893323
TM4SF5	Torpor	Summer Active	-1.12047	0.00591112
LPCAT4	Torpor	Summer Active	-1.12107	0.00218503
KCNK5	Torpor	Summer Active	-1.1217	2.05355e-08
SIAH2	Torpor	Summer Active	-1.12381	1.09453e-11
GDF5	Torpor	Summer Active	-1.1239	0.0156174
LCP2	Torpor	Summer Active	-1.12412	0.0059663
PPP6R2	Torpor	Summer Active	-1.12631	2.31987e-05
NCR3	Torpor	Summer Active	-1.12978	0.00768596
DSCAML1	Torpor	Summer Active	-1.12999	0.000584616
ACE	Torpor	Summer Active	-1.13223	0.000673556
PI4K2A	Torpor	Summer Active	-1.13317	0.000183854
SOCS1	Torpor	Summer Active	-1.13364	0.000136855
FOXD3	Torpor	Summer Active	-1.13492	0.0452545
UPP1	Torpor	Summer Active	-1.13729	9.89942e-05
H2AFX	Torpor	Summer Active	-1.13834	4.5827e-07
CA14	Torpor	Summer Active	-1.14175	6.67319e-05
FNBP1	Torpor	Summer Active	-1.14268	6.29785e-09
MCM8	Torpor	Summer Active	-1.14381	0.0101676
GZMA	Torpor	Summer Active	-1.14425	0.0350466
DPYD	Torpor	Summer Active	-1.14761	4.31589e-08
NEURL3	Torpor	Summer Active	-1.14766	0.00586202
SLC22A5	Torpor	Summer Active	-1.14863	1.50395e-08
UBE2C	Torpor	Summer Active	-1.14994	0.000464284
FOSL1	Torpor	Summer Active	-1.15254	0.0383567
ADA2	Torpor	Summer Active	-1.15257	0.0299247
CYS1	Torpor	Summer Active	-1.15309	9.95595e-06
NCAPG	Torpor	Summer Active	-1.15343	0.0212415
ETV4	Torpor	Summer Active	-1.15498	0.0181256
ND4	Torpor	Summer Active	-1.15503	1.93868e-06
ALPI	Torpor	Summer Active	-1.15565	3.62875e-06
DLL4	Torpor	Summer Active	-1.15591	0.000209649
Sh3bgr	Torpor	Summer Active	-1.15626	2.16184e-07
RASGRP2	Torpor	Summer Active	-1.1565	4.79499e-06
KNL1	Torpor	Summer Active	-1.15781	0.0250487
LITAF	Torpor	Summer Active	-1.1589	0.000173728
A1CF	Torpor	Summer Active	-1.15935	8.1639e-10
DNPEP	Torpor	Summer Active	-1.15953	1.87975e-07
C4A	Torpor	Summer Active	-1.16041	7.80701e-16
C11orf95	Torpor	Summer Active	-1.16094	7.70062e-08
MOGAT2	Torpor	Summer Active	-1.16221	5.78563e-05
CENPM	Torpor	Summer Active	-1.16236	4.12923e-05
B4GALT1	Torpor	Summer Active	-1.16361	0.0119375
MFAP3	Torpor	Summer Active	-1.16393	1.07223e-15
LFNG	Torpor	Summer Active	-1.16472	2.60929e-10
ID1	Torpor	Summer Active	-1.16562	0.000473724
PCTP	Torpor	Summer Active	-1.16742	1.11334e-05
CDCA8	Torpor	Summer Active	-1.16789	0.000306534
BARD1	Torpor	Summer Active	-1.1679	0.000321465
CYCS	Torpor	Summer Active	-1.16865	0.0107294
ACSS2	Torpor	Summer Active	-1.17007	0.00119018
MBOAT2	Torpor	Summer Active	-1.17141	0.00583483
SUSD2	Torpor	Summer Active	-1.17234	0.000255937
ACCS	Torpor	Summer Active	-1.17716	0.000584616
IL12RB1	Torpor	Summer Active	-1.17917	0.00132405
ALAS1	Torpor	Summer Active	-1.18081	1.86119e-16
SLC46A1	Torpor	Summer Active	-1.18169	0.00175338
JAK3	Torpor	Summer Active	-1.18194	7.95246e-06
SPSB4	Torpor	Summer Active	-1.18483	0.0101956
HSD11B2	Torpor	Summer Active	-1.18812	0.000312561
GPR107	Torpor	Summer Active	-1.18834	1.54066e-06
EVI2B	Torpor	Summer Active	-1.18852	0.00160781
LRAT	Torpor	Summer Active	-1.18925	0.00242957
ABHD2	Torpor	Summer Active	-1.1897	9.81944e-06
CAPG	Torpor	Summer Active	-1.1898	5.38976e-05
MATN2	Torpor	Summer Active	-1.19102	0.00354623
SORD	Torpor	Summer Active	-1.1913	7.93921e-06
TOP2A	Torpor	Summer Active	-1.19159	0.0229565
NLRC5	Torpor	Summer Active	-1.19239	0.00600361
WNT11	Torpor	Summer Active	-1.19331	0.0133286
ARHGAP25	Torpor	Summer Active	-1.19371	7.02286e-06
ADRB1	Torpor	Summer Active	-1.19575	0.00452014
LIF	Torpor	Summer Active	-1.19631	0.000135942
ID3	Torpor	Summer Active	-1.19734	0.000516825
TMEM80	Torpor	Summer Active	-1.19843	8.02946e-13
PABPC1L	Torpor	Summer Active	-1.19955	0.0102637
SLC39A10	Torpor	Summer Active	-1.20039	0.000164297
GZMB	Torpor	Summer Active	-1.20071	0.00232781
NIPSNAP1	Torpor	Summer Active	-1.20131	0.0034352
CAPN2	Torpor	Summer Active	-1.20202	7.49922e-07
RASGRP3	Torpor	Summer Active	-1.20403	0.000180067
ABCA9	Torpor	Summer Active	-1.20406	0.00183411
SLC12A7	Torpor	Summer Active	-1.20475	9.06639e-27
ND3	Torpor	Summer Active	-1.20507	0.000503624
ACTN2	Torpor	Summer Active	-1.20697	2.42748e-05
MOGAT1	Torpor	Summer Active	-1.20742	0.0329479
CDT1	Torpor	Summer Active	-1.20786	0.00164733
NCF4	Torpor	Summer Active	-1.20923	0.00810206
GIP	Torpor	Summer Active	-1.2099	0.0214943
PAQR9	Torpor	Summer Active	-1.21049	3.93949e-06
NGEF	Torpor	Summer Active	-1.21111	7.8082e-06
FAM222A	Torpor	Summer Active	-1.21169	0.000246212
DEFA1	Torpor	Summer Active	-1.21268	0.0471899
SLAMF1	Torpor	Summer Active	-1.21271	0.0261192
C2CD2L	Torpor	Summer Active	-1.21333	1.01629e-14
RRM2	Torpor	Summer Active	-1.21362	0.000792616
SYT3	Torpor	Summer Active	-1.21381	0.0127124
PDZD3	Torpor	Summer Active	-1.21505	5.76039e-07
MAPK13	Torpor	Summer Active	-1.21724	0.00317269
ABHD1	Torpor	Summer Active	-1.21726	0.00038851
POU2AF1	Torpor	Summer Active	-1.2191	0.0433469
TSC22D3	Torpor	Summer Active	-1.2224	1.58646e-07
UGT2A3	Torpor	Summer Active	-1.22531	1.19349e-07
GLTP	Torpor	Summer Active	-1.22628	1.55737e-13
LST1	Torpor	Summer Active	-1.22642	0.0448554
SLCO2A1	Torpor	Summer Active	-1.22664	9.62638e-06
SLC2A5	Torpor	Summer Active	-1.22684	1.36579e-05
MLXIPL	Torpor	Summer Active	-1.22819	3.73993e-11
SGK2	Torpor	Summer Active	-1.22862	1.66325e-12
LAT2	Torpor	Summer Active	-1.23406	0.00235259
CHST3	Torpor	Summer Active	-1.23439	0.000285763
GIMAP1	Torpor	Summer Active	-1.23644	0.000223398
SEMA4A	Torpor	Summer Active	-1.2393	1.2469e-09
TNFRSF8	Torpor	Summer Active	-1.24051	1.66234e-05
SERPINF2	Torpor	Summer Active	-1.24082	7.56931e-06
DDIT3	Torpor	Summer Active	-1.24245	1.60046e-07
YPEL4	Torpor	Summer Active	-1.24333	0.00160845
IL2RG	Torpor	Summer Active	-1.2488	7.05304e-06
METRN	Torpor	Summer Active	-1.25081	0.000429718
DUT	Torpor	Summer Active	-1.25287	4.52198e-07
KLRK1	Torpor	Summer Active	-1.25385	0.0311552
CEACAM6	Torpor	Summer Active	-1.25412	8.81096e-08
NPC1L1	Torpor	Summer Active	-1.25425	0.000409931
TMED8	Torpor	Summer Active	-1.25581	0.0133659
KRTAP29-1	Torpor	Summer Active	-1.25714	0.0405155
SLFN11	Torpor	Summer Active	-1.25729	0.000587704
LAP3	Torpor	Summer Active	-1.25761	0.00050803
CHRDL1	Torpor	Summer Active	-1.25787	0.00104233
ZBP1	Torpor	Summer Active	-1.25788	0.000370883
B3GNT7	Torpor	Summer Active	-1.26637	0.00584972
MGAT4A	Torpor	Summer Active	-1.26663	0.000768879
FAM78A	Torpor	Summer Active	-1.26738	8.29853e-05
KIF21B	Torpor	Summer Active	-1.26751	0.000402645
SLC22A7	Torpor	Summer Active	-1.26813	3.79203e-07
CNTNAP4	Torpor	Summer Active	-1.26964	0.00214483
ZNF740	Torpor	Summer Active	-1.26971	0.000168002
CX3CL1	Torpor	Summer Active	-1.27088	3.70839e-22
PIK3AP1	Torpor	Summer Active	-1.27168	6.25482e-07
NCKAP1L	Torpor	Summer Active	-1.27178	0.00135586
S1PR4	Torpor	Summer Active	-1.27354	0.00466268
MPST	Torpor	Summer Active	-1.27507	2.06865e-16
TMEM184B	Torpor	Summer Active	-1.27579	3.51527e-08
ANLN	Torpor	Summer Active	-1.27798	0.0258807
FMOD	Torpor	Summer Active	-1.27876	4.22768e-05
TESPA1	Torpor	Summer Active	-1.27983	0.00277853
EFNA2	Torpor	Summer Active	-1.28016	1.16332e-16
PTGDR2	Torpor	Summer Active	-1.28097	8.38895e-05
MAX	Torpor	Summer Active	-1.28136	8.5478e-07
ACOT11	Torpor	Summer Active	-1.28213	1.60949e-06
MFSD2A	Torpor	Summer Active	-1.28283	1.74763e-08
IL27RA	Torpor	Summer Active	-1.2836	0.000556753
ISG15	Torpor	Summer Active	-1.2843	0.00229918
CDC20	Torpor	Summer Active	-1.28496	0.00509157
BIRC3	Torpor	Summer Active	-1.28544	2.4121e-05
TMEM158	Torpor	Summer Active	-1.28584	0.00367825
SLC18A1	Torpor	Summer Active	-1.28726	0.0385963
DGKA	Torpor	Summer Active	-1.28884	2.69238e-06
NFKBIA	Torpor	Summer Active	-1.28961	2.92728e-07
CEBPD	Torpor	Summer Active	-1.2905	2.33368e-05
TMEM120A	Torpor	Summer Active	-1.29156	5.88217e-11
UBE2L6	Torpor	Summer Active	-1.2951	5.88804e-10
TEF	Torpor	Summer Active	-1.29584	0.00177473
IL10RA	Torpor	Summer Active	-1.29949	0.00551802
Arl5c	Torpor	Summer Active	-1.30073	0.000169065
CD5	Torpor	Summer Active	-1.30173	0.00179545
ANXA3	Torpor	Summer Active	-1.30211	0.00148811
KCNJ16	Torpor	Summer Active	-1.30321	0.0376817
PSTPIP1	Torpor	Summer Active	-1.30322	0.011641
CHDH	Torpor	Summer Active	-1.30326	0.00357243
TIMELESS	Torpor	Summer Active	-1.30378	0.000437961
LY75	Torpor	Summer Active	-1.30705	3.21603e-05
PRR33	Torpor	Summer Active	-1.31047	7.91061e-05
XPNPEP2	Torpor	Summer Active	-1.3134	1.86108e-07
FAM180A	Torpor	Summer Active	-1.31411	5.16981e-05
CD96	Torpor	Summer Active	-1.31497	0.00869708
CDCA3	Torpor	Summer Active	-1.31712	0.0327104
AP3S2	Torpor	Summer Active	-1.31721	5.3027e-05
LYZ	Torpor	Summer Active	-1.318	4.02743e-05
CCNG2	Torpor	Summer Active	-1.32011	8.57675e-09
CPT1B	Torpor	Summer Active	-1.3209	1.53181e-07
CD40LG	Torpor	Summer Active	-1.32334	0.0495412
IRAK2	Torpor	Summer Active	-1.32897	6.7836e-06
UPB1	Torpor	Summer Active	-1.33025	0.0172501
NDST1	Torpor	Summer Active	-1.33138	1.71687e-05
OSBPL6	Torpor	Summer Active	-1.33196	2.20398e-05
SLC25A42	Torpor	Summer Active	-1.33777	1.37747e-05
KCNJ11	Torpor	Summer Active	-1.33935	0.0136179
C9	Torpor	Summer Active	-1.34054	0.000964297
NME4	Torpor	Summer Active	-1.34242	0.0250046
GRAMD1A	Torpor	Summer Active	-1.34468	3.4206e-10
STOX1	Torpor	Summer Active	-1.3454	6.57724e-05
LDB3	Torpor	Summer Active	-1.34542	5.10557e-11
NT5E	Torpor	Summer Active	-1.34556	1.4795e-06
DGKD	Torpor	Summer Active	-1.34594	3.32868e-08
FABP2	Torpor	Summer Active	-1.34717	0.00993407
SLC37A2	Torpor	Summer Active	-1.34776	2.38246e-06
RBP2	Torpor	Summer Active	-1.34858	7.20985e-06
Cyp4f4	Torpor	Summer Active	-1.35004	0.0404571
FCMR	Torpor	Summer Active	-1.35363	0.000447932
ATP6	Torpor	Summer Active	-1.35636	0.0300068
TNR	Torpor	Summer Active	-1.35985	0.000510018
CD200	Torpor	Summer Active	-1.3695	0.000194178
RSPH6A	Torpor	Summer Active	-1.36977	0.00800283
LIPT2	Torpor	Summer Active	-1.37042	0.00406185
DDX24	Torpor	Summer Active	-1.37115	1.12497e-07
PPP1R14A	Torpor	Summer Active	-1.37435	3.45247e-05
RNF122	Torpor	Summer Active	-1.37504	0.00186734
SERTAD2	Torpor	Summer Active	-1.37566	1.64615e-08
NIPSNAP3A	Torpor	Summer Active	-1.37726	0.0012973
LY86	Torpor	Summer Active	-1.37866	0.0129753
SLC35C2	Torpor	Summer Active	-1.37868	6.96703e-14
PNKD	Torpor	Summer Active	-1.38074	9.59075e-07
GPR162	Torpor	Summer Active	-1.38138	6.1101e-08
PIF1	Torpor	Summer Active	-1.3828	3.85713e-05
IL18BP	Torpor	Summer Active	-1.38575	0.00364909
DIPK1A	Torpor	Summer Active	-1.3899	0.0307628
HPN	Torpor	Summer Active	-1.39613	0.0345711
COX2	Torpor	Summer Active	-1.40102	0.0299439
BCAN	Torpor	Summer Active	-1.40252	0.00637835
MMD	Torpor	Summer Active	-1.40393	0.000601867
HOXC4	Torpor	Summer Active	-1.4072	3.99837e-05
CYTB	Torpor	Summer Active	-1.40816	0.0226749
EDN2	Torpor	Summer Active	-1.41257	0.000174267
TMEM61	Torpor	Summer Active	-1.41332	0.000173261
COL16A1	Torpor	Summer Active	-1.41354	8.80469e-10
PNCK	Torpor	Summer Active	-1.41388	2.83906e-05
CHIT1	Torpor	Summer Active	-1.41424	4.63639e-05
CTSW	Torpor	Summer Active	-1.41503	0.000216032
DHFR	Torpor	Summer Active	-1.4159	4.01214e-05
E2F2	Torpor	Summer Active	-1.41593	1.80077e-07
CKAP2	Torpor	Summer Active	-1.42075	4.91329e-05
SH3BP2	Torpor	Summer Active	-1.42088	6.53538e-23
SMTNL2	Torpor	Summer Active	-1.42441	8.64938e-18
MYBL2	Torpor	Summer Active	-1.42538	0.0356326
PLAGL2	Torpor	Summer Active	-1.43105	2.06865e-16
SLC16A13	Torpor	Summer Active	-1.43428	4.15245e-05
DRP2	Torpor	Summer Active	-1.4351	0.0182732
KLHL6	Torpor	Summer Active	-1.43543	0.000193157
KIF4A	Torpor	Summer Active	-1.43735	0.00245786
PTGR1	Torpor	Summer Active	-1.4411	4.4393e-06
SLC17A4	Torpor	Summer Active	-1.44489	0.000748775
CBLN3	Torpor	Summer Active	-1.44667	2.53254e-07
CD7	Torpor	Summer Active	-1.44722	1.13653e-07
CCDC166	Torpor	Summer Active	-1.44939	5.91246e-06
IFNAR2	Torpor	Summer Active	-1.4511	1.57496e-12
COL11A1	Torpor	Summer Active	-1.45291	0.00359632
GDPD2	Torpor	Summer Active	-1.45583	1.32205e-05
LOC109383525	Torpor	Summer Active	-1.45608	0.0345565
ADAMTSL5	Torpor	Summer Active	-1.4567	0.0261326
CILP	Torpor	Summer Active	-1.45775	1.72382e-09
DYRK1B	Torpor	Summer Active	-1.45823	1.44637e-17
ENTPD8	Torpor	Summer Active	-1.46001	2.98391e-09
ORC1	Torpor	Summer Active	-1.46027	0.0097128
JPT2	Torpor	Summer Active	-1.46412	4.31718e-16
ZBTB16	Torpor	Summer Active	-1.46513	0.0218054
OSCAR	Torpor	Summer Active	-1.46591	0.0426921
AKAP5	Torpor	Summer Active	-1.46972	0.000227498
MTTP	Torpor	Summer Active	-1.47151	1.24435e-07
HCST	Torpor	Summer Active	-1.47302	0.000129683
ZNF280B	Torpor	Summer Active	-1.47354	0.000503624
SERTAD3	Torpor	Summer Active	-1.47554	1.57551e-13
DIO1	Torpor	Summer Active	-1.47727	0.0474609
SEC14L2	Torpor	Summer Active	-1.47775	0.00667014
GZMM	Torpor	Summer Active	-1.478	0.025497
CMYA5	Torpor	Summer Active	-1.47949	0.00413368
OSBPL1A	Torpor	Summer Active	-1.48492	7.80701e-16
GRAP	Torpor	Summer Active	-1.48499	5.47374e-09
IFI27L2	Torpor	Summer Active	-1.48505	0.00140718
NKG7	Torpor	Summer Active	-1.49035	0.000296881
ST8SIA4	Torpor	Summer Active	-1.49191	0.039566
FGR	Torpor	Summer Active	-1.49428	1.16472e-05
CNMD	Torpor	Summer Active	-1.49564	0.000156958
MELTF	Torpor	Summer Active	-1.49639	0.0407649
GOLT1A	Torpor	Summer Active	-1.49672	5.3483e-08
PKMYT1	Torpor	Summer Active	-1.49756	1.7529e-11
CLEC2D	Torpor	Summer Active	-1.49764	0.00124744
PIK3CD	Torpor	Summer Active	-1.5069	1.22685e-12
THEM4	Torpor	Summer Active	-1.50949	2.70164e-08
GJB1	Torpor	Summer Active	-1.51171	0.0117274
SH3BP1	Torpor	Summer Active	-1.51526	5.40145e-05
FAM71F1	Torpor	Summer Active	-1.5287	2.57865e-12
KIF24	Torpor	Summer Active	-1.53023	3.77062e-10
PCOLCE	Torpor	Summer Active	-1.53034	1.13653e-07
ANO2	Torpor	Summer Active	-1.53202	2.51326e-08
LOC109439760	Torpor	Summer Active	-1.53357	0.0175261
DRAXIN	Torpor	Summer Active	-1.53683	0.0457171
YOD1	Torpor	Summer Active	-1.53815	9.43236e-05
SLC5A4	Torpor	Summer Active	-1.53898	8.90759e-08
CES1	Torpor	Summer Active	-1.54034	6.77749e-14
EPOP	Torpor	Summer Active	-1.54228	6.08745e-10
MALRD1	Torpor	Summer Active	-1.54505	3.99743e-05
PIM2	Torpor	Summer Active	-1.54652	2.36451e-05
CCNB1	Torpor	Summer Active	-1.54769	0.00105511
RUBCNL	Torpor	Summer Active	-1.54886	0.00238511
Cox6a2	Torpor	Summer Active	-1.55022	9.49034e-09
IRF8	Torpor	Summer Active	-1.55064	1.26039e-09
NEIL2	Torpor	Summer Active	-1.55143	2.29652e-06
SHCBP1	Torpor	Summer Active	-1.55471	0.00309934
JAG1	Torpor	Summer Active	-1.56674	2.38132e-29
MME	Torpor	Summer Active	-1.56776	5.78563e-05
MYZAP	Torpor	Summer Active	-1.56897	2.6889e-15
CALHM2	Torpor	Summer Active	-1.57067	0.0145449
RASGEF1B	Torpor	Summer Active	-1.57134	3.53485e-08
Hes1	Torpor	Summer Active	-1.58016	2.5198e-07
MSMP	Torpor	Summer Active	-1.58169	0.0326819
SHD	Torpor	Summer Active	-1.5822	0.00356634
ATP7B	Torpor	Summer Active	-1.58254	1.88785e-06
BBOX1	Torpor	Summer Active	-1.5917	0.0328256
PCDHB17	Torpor	Summer Active	-1.59332	1.56265e-06
FSTL4	Torpor	Summer Active	-1.59983	0.000304185
ARC	Torpor	Summer Active	-1.60007	0.00572845
GIMAP6	Torpor	Summer Active	-1.6043	4.54012e-07
EBF4	Torpor	Summer Active	-1.60678	2.55898e-06
RHOV	Torpor	Summer Active	-1.61079	3.47531e-08
TNS4	Torpor	Summer Active	-1.61095	0.000795338
RNASE6	Torpor	Summer Active	-1.6141	0.0165985
FNDC5	Torpor	Summer Active	-1.61584	0.0229825
NT5DC2	Torpor	Summer Active	-1.62032	0.00294312
DACT3	Torpor	Summer Active	-1.62348	6.12059e-13
AIMP2	Torpor	Summer Active	-1.62683	0.000378734
SMPD2	Torpor	Summer Active	-1.63381	0.000109667
G2E3	Torpor	Summer Active	-1.63835	0.0094536
CHAF1B	Torpor	Summer Active	-1.64139	0.0249656
CUNHXorf21	Torpor	Summer Active	-1.64266	0.0203079
MCM2	Torpor	Summer Active	-1.64742	0.000150863
ACP5	Torpor	Summer Active	-1.6479	1.88595e-05
CXCR4	Torpor	Summer Active	-1.6513	0.000257596
GIMAP8	Torpor	Summer Active	-1.65189	6.76418e-09
CXCR6	Torpor	Summer Active	-1.65334	0.00654786
DUSP2	Torpor	Summer Active	-1.6696	4.83166e-07
TNFSF9	Torpor	Summer Active	-1.67113	0.0089994
RMI2	Torpor	Summer Active	-1.67959	1.16492e-05
VWCE	Torpor	Summer Active	-1.68039	7.8082e-06
AQP10	Torpor	Summer Active	-1.68477	1.25627e-05
CCNF	Torpor	Summer Active	-1.6878	0.0002012
RTP3	Torpor	Summer Active	-1.68823	4.23894e-17
CD37	Torpor	Summer Active	-1.69177	1.04864e-11
SIGLEC14	Torpor	Summer Active	-1.69683	0.00015055
ATOH1	Torpor	Summer Active	-1.69903	0.000257851
BIRC5	Torpor	Summer Active	-1.70021	0.000312765
BATF	Torpor	Summer Active	-1.70219	0.0168106
CD5L	Torpor	Summer Active	-1.70245	0.00111295
INSIG1	Torpor	Summer Active	-1.70692	1.40032e-05
PHOSPHO1	Torpor	Summer Active	-1.709	8.31421e-15
IL21R	Torpor	Summer Active	-1.70954	8.51514e-06
CTPS1	Torpor	Summer Active	-1.71053	1.23778e-08
MKI67	Torpor	Summer Active	-1.71282	1.19739e-05
PPOX	Torpor	Summer Active	-1.72081	2.18474e-09
SLC25A34	Torpor	Summer Active	-1.72457	1.62574e-10
ARSA	Torpor	Summer Active	-1.73136	1.99401e-12
MCCD1	Torpor	Summer Active	-1.74023	2.40779e-05
SPN	Torpor	Summer Active	-1.74294	0.00294842
BATF2	Torpor	Summer Active	-1.74679	8.96107e-08
BST1	Torpor	Summer Active	-1.74827	1.86991e-05
AURKB	Torpor	Summer Active	-1.74836	0.00237458
CCL17	Torpor	Summer Active	-1.75485	0.0243168
FAXDC2	Torpor	Summer Active	-1.76166	8.4968e-15
GPR171	Torpor	Summer Active	-1.76364	0.000127277
ALKBH1	Torpor	Summer Active	-1.76445	0.00492083
BUB1B	Torpor	Summer Active	-1.77292	0.0459666
HLA-DMB	Torpor	Summer Active	-1.77465	0.00659197
MAP3K21	Torpor	Summer Active	-1.77492	2.1244e-09
SLC27A4	Torpor	Summer Active	-1.78499	1.38179e-11
oxdD	Torpor	Summer Active	-1.78634	0.0164422
KIF18B	Torpor	Summer Active	-1.7891	0.00251414
FRMD5	Torpor	Summer Active	-1.79357	1.47141e-05
GNA15	Torpor	Summer Active	-1.80144	9.90992e-09
NFATC4	Torpor	Summer Active	-1.80231	3.71276e-16
FAM83E	Torpor	Summer Active	-1.80316	6.68126e-05
PLA2G4F	Torpor	Summer Active	-1.80892	8.12576e-10
NAALADL1	Torpor	Summer Active	-1.81525	0.0322292
SLC5A10	Torpor	Summer Active	-1.82417	0.000281361
SPAG4	Torpor	Summer Active	-1.82782	1.82995e-05
kif19	Torpor	Summer Active	-1.82947	0.000905993
LOC101407543	Torpor	Summer Active	-1.83469	0.00201545
HLA-DQB1	Torpor	Summer Active	-1.83943	0.00600241
AGMO	Torpor	Summer Active	-1.84582	0.0469983
PYDC1	Torpor	Summer Active	-1.85385	2.15709e-17
SLC34A3	Torpor	Summer Active	-1.85472	0.00135655
MYPOP	Torpor	Summer Active	-1.85872	4.04093e-12
IMMP2L	Torpor	Summer Active	-1.86559	2.70536e-05
CYP2C18	Torpor	Summer Active	-1.86998	0.000710325
TP53INP1	Torpor	Summer Active	-1.88602	0.00104233
ENPP3	Torpor	Summer Active	-1.88617	0.00549596
CFI	Torpor	Summer Active	-1.88701	7.21617e-07
GSTT2B	Torpor	Summer Active	-1.88848	0.000578942
GAL3ST1	Torpor	Summer Active	-1.91614	0.00374302
COX3	Torpor	Summer Active	-1.92279	0.0152629
FER1L4	Torpor	Summer Active	-1.92616	2.55429e-05
RNF186	Torpor	Summer Active	-1.93273	3.10498e-05
DPPA2	Torpor	Summer Active	-1.94573	0.00596486
ZC3H12A	Torpor	Summer Active	-1.94989	2.26972e-17
PIM3	Torpor	Summer Active	-1.95129	2.33161e-09
DIO2	Torpor	Summer Active	-1.95811	1.47467e-08
UCP3	Torpor	Summer Active	-1.96398	5.81343e-13
CYP1A2	Torpor	Summer Active	-1.96743	0.0136179
PLIN5	Torpor	Summer Active	-1.97032	0.00149373
LMTK3	Torpor	Summer Active	-1.97184	0.00670709
NR0B2	Torpor	Summer Active	-1.97312	0.0271864
CSF3	Torpor	Summer Active	-1.98349	0.0204911
C3	Torpor	Summer Active	-1.98371	1.97294e-12
JPH1	Torpor	Summer Active	-1.98518	7.07564e-10
PNLIPRP2	Torpor	Summer Active	-1.98725	0.00132374
GIMAP7	Torpor	Summer Active	-1.99238	2.16826e-08
CYP4F11	Torpor	Summer Active	-2.00248	4.01214e-05
GPR18	Torpor	Summer Active	-2.00727	1.08932e-06
CIITA	Torpor	Summer Active	-2.00919	0.00287918
FCRLB	Torpor	Summer Active	-2.01068	3.44902e-09
SLC35E2B	Torpor	Summer Active	-2.02308	3.18132e-06
CYP11A1	Torpor	Summer Active	-2.03839	0.013195
SLC39A5	Torpor	Summer Active	-2.0503	7.91813e-14
ADGB	Torpor	Summer Active	-2.05761	0.0308414
AQP7	Torpor	Summer Active	-2.06281	2.25699e-15
COL9A2	Torpor	Summer Active	-2.08001	6.46074e-07
NUSAP1	Torpor	Summer Active	-2.09531	3.53469e-05
CYP1A1	Torpor	Summer Active	-2.10131	0.00410657
BHLHA15	Torpor	Summer Active	-2.11342	0.0444768
MST1	Torpor	Summer Active	-2.11348	0.000100672
ECT2	Torpor	Summer Active	-2.12245	0.00979369
FOS	Torpor	Summer Active	-2.12454	0.000121539
PAX8	Torpor	Summer Active	-2.13263	0.043425
SLC13A1	Torpor	Summer Active	-2.14293	4.87589e-09
PLA2G2D	Torpor	Summer Active	-2.14294	0.000281361
IL32	Torpor	Summer Active	-2.14414	0.000101901
CASP14	Torpor	Summer Active	-2.15094	6.33715e-21
C2CD4B	Torpor	Summer Active	-2.15911	0.000894944
Calml3	Torpor	Summer Active	-2.16175	0.0391317
C4BPA	Torpor	Summer Active	-2.17955	2.2096e-07
CYP2C42	Torpor	Summer Active	-2.19879	0.000601191
PARPBP	Torpor	Summer Active	-2.21289	0.0428902
TMEM229B	Torpor	Summer Active	-2.22281	1.14062e-10
SERPINE1	Torpor	Summer Active	-2.22786	0.00566494
MTFP1	Torpor	Summer Active	-2.22928	1.25494e-05
LOC109373056	Torpor	Summer Active	-2.23329	4.29406e-05
PRF1	Torpor	Summer Active	-2.24158	5.25563e-11
NANOS3	Torpor	Summer Active	-2.24178	0.000346521
GNLY	Torpor	Summer Active	-2.25125	8.22233e-05
PTPRCAP	Torpor	Summer Active	-2.25195	0.0102303
AQP3	Torpor	Summer Active	-2.27329	5.433e-11
CUNH10orf82	Torpor	Summer Active	-2.27403	3.42538e-05
ABCC12	Torpor	Summer Active	-2.27548	7.36542e-06
HLA-DRB1	Torpor	Summer Active	-2.27618	0.00100808
ADRA2A	Torpor	Summer Active	-2.27686	0.00039227
GPR55	Torpor	Summer Active	-2.34252	1.58699e-06
Mamu-DRA	Torpor	Summer Active	-2.35751	0.00194049
LOC101405854	Torpor	Summer Active	-2.3683	1.14976e-08
KIF14	Torpor	Summer Active	-2.38438	0.000189863
ADRB2	Torpor	Summer Active	-2.39765	0.0212561
AQP6	Torpor	Summer Active	-2.43202	0.000321182
HLA-DOB	Torpor	Summer Active	-2.43427	0.0222385
ANKRD2	Torpor	Summer Active	-2.45109	4.2628e-12
Aox4	Torpor	Summer Active	-2.45441	9.24009e-10
MASP2	Torpor	Summer Active	-2.55866	5.63617e-07
CD180	Torpor	Summer Active	-2.57715	2.83449e-11
Gvin1	Torpor	Summer Active	-2.62025	0.00442664
TMEM145	Torpor	Summer Active	-2.68236	3.24663e-12
CCL16	Torpor	Summer Active	-2.73985	5.95575e-07
CUNH17orf78	Torpor	Summer Active	-2.7556	3.34789e-06
CYP4F2	Torpor	Summer Active	-2.77306	3.45505e-20
SLC22A13	Torpor	Summer Active	-2.85294	5.34469e-05
GGT1	Torpor	Summer Active	-2.8907	2.04226e-30
IGF2BP3	Torpor	Summer Active	-2.91152	1.37319e-06
ZBTB32	Torpor	Summer Active	-2.9202	6.21605e-06
PRSS56	Torpor	Summer Active	-2.94065	6.07783e-39
OTOP3	Torpor	Summer Active	-3.00578	0.00758757
CCR1	Torpor	Summer Active	-3.00898	0.00387986
CHRND	Torpor	Summer Active	-3.08817	4.302e-17
APOL6	Torpor	Summer Active	-3.33237	0.000131448
CCDC63	Torpor	Summer Active	-3.3732	5.78563e-05
HLA-DMA	Torpor	Summer Active	-3.38834	6.64307e-05
ADGRF1	Torpor	Summer Active	-3.53046	0.000684643
ATP6V1C2	Torpor	Summer Active	-3.53397	0.0376991
LOC105300961	Torpor	Summer Active	-3.53432	1.97222e-07
SLC22A20P	Torpor	Summer Active	-3.66115	2.95945e-66
B3GNT3	Torpor	Summer Active	-3.67341	0.0199601
SFN	Torpor	Summer Active	-3.87053	1.86291e-05
TMPRSS6	Torpor	Summer Active	-3.96536	0.0435978
REG3G	Torpor	Summer Active	-4.11041	6.67066e-27
LOC109027175	Torpor	Summer Active	-4.30527	4.63991e-05
MUC5B	Torpor	Summer Active	-4.51829	1.31517e-13
ITGAD	Torpor	Summer Active	-4.71055	4.14768e-36
WNT9B	Torpor	Summer Active	-4.80129	2.60733e-09
KRT16	Torpor	Summer Active	-4.9399	1.69384e-07
CUNH6orf58	Torpor	Summer Active	-5.18109	7.56878e-05
ALAS2	Torpor	Summer Active	-5.19133	3.18184e-16
LOC109460663	Torpor	Summer Active	-5.22718	6.0929e-14
HBB	Torpor	Summer Active	-5.75082	3.76482e-11
CAPN8	Torpor	Summer Active	-6.62473	0.0161674
GKN2	Torpor	Summer Active	-6.86836	0.0359055

## Sheet: Arousal vs Summer Active
DEGs	sampleA	sampleB	log2FoldChange	padj
HBB	Arousal	Summer Active	-10.5752	7.80743e-07
LOC109460663	Arousal	Summer Active	-7.41785	5.13566e-24
WNT9B	Arousal	Summer Active	-6.9238	3.93841e-05
CUNH6orf58	Arousal	Summer Active	-6.19594	0.0266459
Gvin1	Arousal	Summer Active	-5.76294	5.85794e-08
CPS1	Arousal	Summer Active	-5.54903	9.13814e-05
SFN	Arousal	Summer Active	-5.45263	8.99509e-18
LOC105300961	Arousal	Summer Active	-5.21659	2.73718e-56
CD180	Arousal	Summer Active	-5.09496	0.0162457
LOC101405854	Arousal	Summer Active	-5.00744	0.000674231
FGF19	Arousal	Summer Active	-4.82044	0.00673874
Mamu-DRA	Arousal	Summer Active	-4.70813	1.74235e-12
LOC109027175	Arousal	Summer Active	-4.68094	0.0211581
B3GNT3	Arousal	Summer Active	-4.58678	0.026779
GAPT	Arousal	Summer Active	-4.54399	0.0176605
MUC5B	Arousal	Summer Active	-4.5428	7.94967e-08
HLA-DRB1	Arousal	Summer Active	-4.42515	1.40859e-11
ADGB	Arousal	Summer Active	-4.17128	2.47462e-05
HLA-DMA	Arousal	Summer Active	-4.12208	1.38795e-07
RASL12	Arousal	Summer Active	-4.0616	1.62045e-18
COCH	Arousal	Summer Active	-4.00992	0.0167867
CYP11A1	Arousal	Summer Active	-4.00039	0.0023403
NAALADL1	Arousal	Summer Active	-3.96673	6.27542e-43
PAX5	Arousal	Summer Active	-3.96601	0.0435221
FAM151A	Arousal	Summer Active	-3.94268	2.86878e-10
HLA-DQB1	Arousal	Summer Active	-3.93874	4.62236e-10
LPAR3	Arousal	Summer Active	-3.93079	0.0159246
APOL6	Arousal	Summer Active	-3.87534	0.0109729
CSF3	Arousal	Summer Active	-3.73779	0.048109
H2-Eb1	Arousal	Summer Active	-3.67637	0.0228085
ALB	Arousal	Summer Active	-3.64966	0.0195338
CAPN8	Arousal	Summer Active	-3.62106	0.000118932
ADGRF1	Arousal	Summer Active	-3.58374	4.47563e-07
HLA-DMB	Arousal	Summer Active	-3.5811	2.73942e-07
ASAH2	Arousal	Summer Active	-3.5731	0.00821225
TF	Arousal	Summer Active	-3.56282	0.0118973
UBD	Arousal	Summer Active	-3.56182	4.74425e-06
CD74	Arousal	Summer Active	-3.56031	7.78738e-12
CIITA	Arousal	Summer Active	-3.51831	0.000141596
HLA-DQA2	Arousal	Summer Active	-3.50504	4.02046e-07
CCDC63	Arousal	Summer Active	-3.48357	0.0171093
FOXS1	Arousal	Summer Active	-3.44236	0.000811115
DIO2	Arousal	Summer Active	-3.42788	2.47307e-06
ITGAD	Arousal	Summer Active	-3.4081	1.37903e-07
MELTF	Arousal	Summer Active	-3.36772	1.44569e-14
HLA-DOB	Arousal	Summer Active	-3.36547	0.00946916
ABCC12	Arousal	Summer Active	-3.35094	1.40809e-14
NR0B2	Arousal	Summer Active	-3.32906	3.4041e-07
PIK3R5	Arousal	Summer Active	-3.30428	1.88289e-05
BCAN	Arousal	Summer Active	-3.26948	0.00281822
PLA2G2D	Arousal	Summer Active	-3.23904	0.0193018
LOC109373056	Arousal	Summer Active	-3.19103	2.64799e-05
CPO	Arousal	Summer Active	-3.18267	1.13392e-10
SLC22A20P	Arousal	Summer Active	-3.17838	9.41793e-11
PRSS56	Arousal	Summer Active	-3.11683	1.67967e-07
PNLIPRP2	Arousal	Summer Active	-3.06394	6.34185e-19
IL27	Arousal	Summer Active	-3.0419	0.00836017
IGHG1	Arousal	Summer Active	-3.03204	9.78842e-06
SERPINA1	Arousal	Summer Active	-3.02582	0.000149155
HPX	Arousal	Summer Active	-2.99944	0.0177221
Cyp4f4	Arousal	Summer Active	-2.98358	0.00694842
IL13RA2	Arousal	Summer Active	-2.97674	1.47265e-07
DNAJC17	Arousal	Summer Active	-2.9743	1.62045e-18
LOC109439655	Arousal	Summer Active	-2.97361	0.015966
SLC22A13	Arousal	Summer Active	-2.94294	1.78434e-06
CXCL10	Arousal	Summer Active	-2.93558	0.0416891
BCO1	Arousal	Summer Active	-2.89932	0.0363632
CLEC2D	Arousal	Summer Active	-2.84466	0.0259798
FOSB	Arousal	Summer Active	-2.84175	0.000487294
COL9A2	Arousal	Summer Active	-2.83578	1.94533e-07
MASP2	Arousal	Summer Active	-2.8187	0.00137449
CD79A	Arousal	Summer Active	-2.78831	0.0103199
CYP1A2	Arousal	Summer Active	-2.78239	1.49911e-06
GNLY	Arousal	Summer Active	-2.76008	0.00650243
GAL3ST1	Arousal	Summer Active	-2.74867	0.012322
LOC109439760	Arousal	Summer Active	-2.73981	0.0057647
AGMO	Arousal	Summer Active	-2.70763	0.0177685
ISG15	Arousal	Summer Active	-2.68612	3.48631e-27
CD40	Arousal	Summer Active	-2.60375	0.0176605
CUNH17orf78	Arousal	Summer Active	-2.56529	2.68833e-08
TESPA1	Arousal	Summer Active	-2.55697	2.02246e-05
SH3BP1	Arousal	Summer Active	-2.55274	1.46845e-13
ENDOU	Arousal	Summer Active	-2.53729	5.6539e-05
KIF21B	Arousal	Summer Active	-2.52134	2.68555e-20
LOC109439173	Arousal	Summer Active	-2.51294	4.07453e-08
MALRD1	Arousal	Summer Active	-2.50317	3.58851e-10
F13B	Arousal	Summer Active	-2.48577	0.000624136
LOC109439977	Arousal	Summer Active	-2.48274	1.32717e-10
NLRC5	Arousal	Summer Active	-2.47183	3.8592e-06
FCAMR	Arousal	Summer Active	-2.4294	0.00614373
CYP4F11	Arousal	Summer Active	-2.41214	0.000917456
FLRT1	Arousal	Summer Active	-2.40443	0.0446922
CD36	Arousal	Summer Active	-2.38592	1.18379e-21
FABP2	Arousal	Summer Active	-2.35886	3.71971e-05
CYP2C42	Arousal	Summer Active	-2.35474	8.37379e-09
DHRS9	Arousal	Summer Active	-2.35151	0.0056712
TNFRSF8	Arousal	Summer Active	-2.34252	3.78703e-07
GBP1	Arousal	Summer Active	-2.33798	0.000881459
HES4	Arousal	Summer Active	-2.31931	7.62677e-05
CYP4F2	Arousal	Summer Active	-2.28988	1.94292e-09
CUNH10orf82	Arousal	Summer Active	-2.25428	0.000508318
SLC46A3	Arousal	Summer Active	-2.2153	3.69355e-05
TMEM145	Arousal	Summer Active	-2.19639	2.47462e-05
PATR-G	Arousal	Summer Active	-2.18912	0.000346502
NAPSA	Arousal	Summer Active	-2.18811	0.0183178
IL32	Arousal	Summer Active	-2.18489	4.66527e-08
SEC14L2	Arousal	Summer Active	-2.16999	2.77607e-06
SLAMF6	Arousal	Summer Active	-2.16448	0.0489047
BATF2	Arousal	Summer Active	-2.16298	0.000375601
MTTP	Arousal	Summer Active	-2.15023	9.27144e-10
PLSCR3	Arousal	Summer Active	-2.14673	0.0181065
ADAMTSL5	Arousal	Summer Active	-2.14628	8.00226e-05
HOXC8	Arousal	Summer Active	-2.14325	0.00539939
FRMD5	Arousal	Summer Active	-2.12476	0.0114723
ABCG8	Arousal	Summer Active	-2.12466	5.57262e-05
CYP2C18	Arousal	Summer Active	-2.12163	2.04304e-05
REG3G	Arousal	Summer Active	-2.12121	0.00731348
CX3CR1	Arousal	Summer Active	-2.1182	0.0287704
C3orf85	Arousal	Summer Active	-2.1114	3.41953e-07
PSMB9	Arousal	Summer Active	-2.1085	0.000487294
HOXC6	Arousal	Summer Active	-2.09098	0.0183178
Enpp7	Arousal	Summer Active	-2.07016	0.000654795
CHRND	Arousal	Summer Active	-2.06399	3.81195e-06
VWCE	Arousal	Summer Active	-2.06388	0.00644019
MCCD1	Arousal	Summer Active	-2.05095	0.00330319
SLC13A1	Arousal	Summer Active	-2.04325	1.44519e-05
S1PR4	Arousal	Summer Active	-2.01864	0.0132053
MST1	Arousal	Summer Active	-2.01711	0.00778575
IL21R	Arousal	Summer Active	-2.01517	0.0175297
MUC4	Arousal	Summer Active	-2.01275	4.70882e-05
MFSD2A	Arousal	Summer Active	-2.01145	4.26659e-31
IFI27L2	Arousal	Summer Active	-1.99776	0.0012168
TAP1	Arousal	Summer Active	-1.99623	2.33408e-05
FAXDC2	Arousal	Summer Active	-1.97795	1.12426e-11
RNF186	Arousal	Summer Active	-1.97594	4.36441e-06
PAQR9	Arousal	Summer Active	-1.97513	4.95764e-06
IGF2BP3	Arousal	Summer Active	-1.97499	0.0239609
GC	Arousal	Summer Active	-1.96199	0.0190985
SIGLEC14	Arousal	Summer Active	-1.96079	0.034046
PIEZO2	Arousal	Summer Active	-1.95997	0.00411877
TMC7	Arousal	Summer Active	-1.95955	0.00433454
NUDT7	Arousal	Summer Active	-1.95792	3.81994e-09
CHIT1	Arousal	Summer Active	-1.94611	0.000697511
FGR	Arousal	Summer Active	-1.93147	2.77607e-06
IFI44	Arousal	Summer Active	-1.93022	2.2158e-05
GBP5	Arousal	Summer Active	-1.92823	0.0288148
UGT2A3	Arousal	Summer Active	-1.91511	0.000611043
IFI6	Arousal	Summer Active	-1.91261	2.68662e-06
VNN2	Arousal	Summer Active	-1.91189	0.00841063
PRR33	Arousal	Summer Active	-1.91099	0.0385258
SLC16A13	Arousal	Summer Active	-1.90484	0.00148728
CITED4	Arousal	Summer Active	-1.89884	2.06438e-05
LY86	Arousal	Summer Active	-1.89783	0.0186734
YOD1	Arousal	Summer Active	-1.89573	4.45855e-06
HLA-G	Arousal	Summer Active	-1.89359	2.35032e-08
SAPCD2	Arousal	Summer Active	-1.88849	0.0109635
SPSB4	Arousal	Summer Active	-1.88694	0.00128117
MSMP	Arousal	Summer Active	-1.88363	0.0340674
UBE2L6	Arousal	Summer Active	-1.87841	1.21077e-05
FGD2	Arousal	Summer Active	-1.86964	7.716e-07
HLA-C	Arousal	Summer Active	-1.86902	0.00248787
C2CD4B	Arousal	Summer Active	-1.86561	1.6261e-05
PLEKHN1	Arousal	Summer Active	-1.86001	0.0187285
DDX24	Arousal	Summer Active	-1.85755	2.68638e-07
ABCG5	Arousal	Summer Active	-1.85649	0.0222942
SLC22A7	Arousal	Summer Active	-1.85483	4.48012e-12
NEURL3	Arousal	Summer Active	-1.85255	0.000180108
USP18	Arousal	Summer Active	-1.84168	0.00103806
NT5E	Arousal	Summer Active	-1.83293	3.9127e-12
SUN1	Arousal	Summer Active	-1.8321	9.32552e-14
TM4SF5	Arousal	Summer Active	-1.8307	5.26906e-09
CNMD	Arousal	Summer Active	-1.82186	0.0126439
CASP14	Arousal	Summer Active	-1.82076	5.77192e-05
ZBP1	Arousal	Summer Active	-1.81707	1.32717e-10
CUNH3orf67	Arousal	Summer Active	-1.81543	0.000672523
ARHGAP4	Arousal	Summer Active	-1.81025	0.00305198
BCL6B	Arousal	Summer Active	-1.80973	0.0140191
ARSA	Arousal	Summer Active	-1.8043	4.84284e-11
GLTPD2	Arousal	Summer Active	-1.79821	1.83306e-06
CBLN3	Arousal	Summer Active	-1.79293	4.00546e-06
LY75	Arousal	Summer Active	-1.7855	3.17508e-05
HSPA12A	Arousal	Summer Active	-1.76695	2.02187e-09
ARHGAP30	Arousal	Summer Active	-1.75473	0.0318947
PI4K2A	Arousal	Summer Active	-1.75269	3.66184e-17
ZBTB32	Arousal	Summer Active	-1.74999	0.00812309
PIK3R6	Arousal	Summer Active	-1.74093	0.0475561
PLA2G12B	Arousal	Summer Active	-1.73648	0.00057309
CGREF1	Arousal	Summer Active	-1.73401	3.71756e-09
ZNF740	Arousal	Summer Active	-1.73363	9.06657e-05
FMOD	Arousal	Summer Active	-1.73336	0.00471496
IDH3B	Arousal	Summer Active	-1.72734	0.0472137
XPNPEP2	Arousal	Summer Active	-1.72418	1.05178e-08
SYK	Arousal	Summer Active	-1.71607	0.0109729
MX1	Arousal	Summer Active	-1.71483	0.000175344
IGKV1-5	Arousal	Summer Active	-1.71348	0.0240387
MFAP3	Arousal	Summer Active	-1.71	1.98706e-08
FCHO1	Arousal	Summer Active	-1.70979	0.0120485
IRF4	Arousal	Summer Active	-1.69774	0.0021978
EMG1	Arousal	Summer Active	-1.68907	5.23497e-10
MAP4K1	Arousal	Summer Active	-1.68395	0.00541472
AOC1	Arousal	Summer Active	-1.67987	1.12256e-07
EXOC3L2	Arousal	Summer Active	-1.67222	0.0365698
CD7	Arousal	Summer Active	-1.66309	7.99659e-06
CCKAR	Arousal	Summer Active	-1.66184	0.000220459
RGS19	Arousal	Summer Active	-1.65815	0.00537882
CAMKK1	Arousal	Summer Active	-1.65272	1.12663e-06
Nradd	Arousal	Summer Active	-1.64447	7.27134e-06
SLC35C2	Arousal	Summer Active	-1.64419	3.1856e-13
COL16A1	Arousal	Summer Active	-1.64223	1.09829e-05
SERPINE1	Arousal	Summer Active	-1.6401	0.0120404
ADAP2	Arousal	Summer Active	-1.63963	0.000182619
YIPF1	Arousal	Summer Active	-1.62925	6.8213e-07
SEC16B	Arousal	Summer Active	-1.62897	1.50307e-13
LIMD2	Arousal	Summer Active	-1.62649	0.0286348
MOGAT1	Arousal	Summer Active	-1.62489	1.51677e-05
GNA15	Arousal	Summer Active	-1.6241	2.02246e-05
CD53	Arousal	Summer Active	-1.62246	0.0417877
NIPSNAP1	Arousal	Summer Active	-1.62212	0.000521596
SPIB	Arousal	Summer Active	-1.61894	0.000436486
UBA7	Arousal	Summer Active	-1.61863	1.02213e-09
SNX21	Arousal	Summer Active	-1.61862	1.31533e-05
APOH	Arousal	Summer Active	-1.6168	6.5604e-11
RTN2	Arousal	Summer Active	-1.61655	4.43879e-05
MYPOP	Arousal	Summer Active	-1.60879	2.67398e-09
GRAP	Arousal	Summer Active	-1.6079	0.00102909
FOSL1	Arousal	Summer Active	-1.60531	0.00692418
RUBCNL	Arousal	Summer Active	-1.59674	0.0101109
LAT	Arousal	Summer Active	-1.59521	0.0286348
Patr-A	Arousal	Summer Active	-1.59502	1.6544e-07
ENPP3	Arousal	Summer Active	-1.58997	1.1011e-05
KCNK10	Arousal	Summer Active	-1.58293	0.00411877
SPAG4	Arousal	Summer Active	-1.58212	0.0331535
BTC	Arousal	Summer Active	-1.57953	3.48612e-06
Arl5c	Arousal	Summer Active	-1.57915	0.0160125
RELT	Arousal	Summer Active	-1.57254	0.0270065
F3	Arousal	Summer Active	-1.57072	0.0145699
RHOV	Arousal	Summer Active	-1.56033	0.012043
C3	Arousal	Summer Active	-1.55956	1.12899e-09
CEACAM6	Arousal	Summer Active	-1.55949	3.80868e-05
CD37	Arousal	Summer Active	-1.55661	0.0352613
SIGLEC1	Arousal	Summer Active	-1.55192	0.0168416
GCHFR	Arousal	Summer Active	-1.5506	0.00302391
RSPH6A	Arousal	Summer Active	-1.5484	0.0123408
KDELR3	Arousal	Summer Active	-1.54662	0.014408
TMIGD1	Arousal	Summer Active	-1.5413	0.00148241
P2RY2	Arousal	Summer Active	-1.53311	1.24706e-05
T-enol	Arousal	Summer Active	-1.53227	3.32595e-06
PLA2G4F	Arousal	Summer Active	-1.53183	8.60293e-06
HPSE	Arousal	Summer Active	-1.52284	6.87009e-09
PPP1R13L	Arousal	Summer Active	-1.51981	0.0138184
MYOM3	Arousal	Summer Active	-1.51875	0.00195124
AQP3	Arousal	Summer Active	-1.51446	0.010546
ABCC5	Arousal	Summer Active	-1.51011	2.68662e-06
ACCS	Arousal	Summer Active	-1.50932	0.000245875
NAIF1	Arousal	Summer Active	-1.50735	0.00416829
AQP10	Arousal	Summer Active	-1.50583	0.000728843
NPC1L1	Arousal	Summer Active	-1.49518	0.0122345
EBF4	Arousal	Summer Active	-1.49255	0.00959538
FMNL3	Arousal	Summer Active	-1.49214	0.00123639
HIC2	Arousal	Summer Active	-1.48798	4.722e-05
IFFO2	Arousal	Summer Active	-1.48767	0.00923385
PCDHB17	Arousal	Summer Active	-1.48548	0.0238699
SLC5A12	Arousal	Summer Active	-1.4814	0.000518243
JAK3	Arousal	Summer Active	-1.48109	0.00168058
LOC109378398	Arousal	Summer Active	-1.47868	0.00541841
ITIH5	Arousal	Summer Active	-1.47818	4.09812e-06
SLC19A3	Arousal	Summer Active	-1.47544	0.00238994
IFI44L	Arousal	Summer Active	-1.47024	0.0171378
CD83	Arousal	Summer Active	-1.47016	7.09066e-05
REC8	Arousal	Summer Active	-1.46971	0.00611365
CARD11	Arousal	Summer Active	-1.46744	0.00636443
OTC	Arousal	Summer Active	-1.46713	0.00685981
NDST1	Arousal	Summer Active	-1.46625	1.7091e-10
DAPK2	Arousal	Summer Active	-1.46574	0.04818
PTGDR2	Arousal	Summer Active	-1.46468	0.0338861
MBOAT7	Arousal	Summer Active	-1.46386	0.0011013
MLXIPL	Arousal	Summer Active	-1.46279	0.00280355
RBP2	Arousal	Summer Active	-1.46228	0.0022677
SLC30A10	Arousal	Summer Active	-1.46197	2.36836e-05
CFI	Arousal	Summer Active	-1.46188	0.00119404
TP53I13	Arousal	Summer Active	-1.46046	0.000324635
KHNYN	Arousal	Summer Active	-1.45321	1.6199e-08
ALPI	Arousal	Summer Active	-1.45282	0.000855084
GOLT1A	Arousal	Summer Active	-1.44918	9.06091e-06
GSTT2B	Arousal	Summer Active	-1.44805	0.0165267
VAMP5	Arousal	Summer Active	-1.44455	0.0203908
GRAMD1A	Arousal	Summer Active	-1.44368	0.00025808
ABHD1	Arousal	Summer Active	-1.44304	8.71749e-06
TMEM140	Arousal	Summer Active	-1.44122	0.027081
IKBKE	Arousal	Summer Active	-1.43268	7.31806e-08
SEMA4A	Arousal	Summer Active	-1.43174	5.82524e-06
OSBPL1A	Arousal	Summer Active	-1.42897	3.12514e-07
MME	Arousal	Summer Active	-1.42331	0.00514197
AP3S2	Arousal	Summer Active	-1.41856	0.000389603
SPRN	Arousal	Summer Active	-1.41326	0.0165109
RASGRP2	Arousal	Summer Active	-1.41191	0.000392798
LOC109376701	Arousal	Summer Active	-1.40464	4.43879e-05
PM20D1	Arousal	Summer Active	-1.40174	8.45561e-08
MYRF	Arousal	Summer Active	-1.40158	5.78596e-09
IL18BP	Arousal	Summer Active	-1.40045	0.00530093
NIPAL1	Arousal	Summer Active	-1.40039	2.41995e-13
C10orf143	Arousal	Summer Active	-1.39908	7.31937e-05
SLC16A5	Arousal	Summer Active	-1.39367	6.9497e-14
C1QTNF4	Arousal	Summer Active	-1.39356	0.00983794
LMBR1L	Arousal	Summer Active	-1.38962	9.13486e-09
VKORC1L1	Arousal	Summer Active	-1.38909	0.00578202
GLTP	Arousal	Summer Active	-1.38712	7.69916e-08
C1QTNF6	Arousal	Summer Active	-1.38692	8.3803e-05
ABHD6	Arousal	Summer Active	-1.3869	7.25295e-05
IRF8	Arousal	Summer Active	-1.37927	0.00148728
PHLDA1	Arousal	Summer Active	-1.37778	0.0481834
ITGB2	Arousal	Summer Active	-1.37273	0.0471064
IFNAR2	Arousal	Summer Active	-1.37229	5.79216e-07
FAM3D	Arousal	Summer Active	-1.369	1.63221e-09
MYO1G	Arousal	Summer Active	-1.36829	0.00100227
SIDT2	Arousal	Summer Active	-1.3677	4.97231e-06
ZMYND15	Arousal	Summer Active	-1.3622	1.19708e-09
EDN2	Arousal	Summer Active	-1.36157	3.90768e-05
PRXL2A	Arousal	Summer Active	-1.36143	2.99093e-05
SH2D7	Arousal	Summer Active	-1.35881	8.17126e-05
AFAP1L1	Arousal	Summer Active	-1.35823	0.0472137
ANKRD2	Arousal	Summer Active	-1.35479	0.0013835
SLC27A4	Arousal	Summer Active	-1.35395	0.00523127
CCL16	Arousal	Summer Active	-1.34954	0.00758988
RARRES2	Arousal	Summer Active	-1.34953	1.51677e-05
B4GALNT4	Arousal	Summer Active	-1.3476	0.0396466
SLC23A1	Arousal	Summer Active	-1.34275	0.0176855
MTMR11	Arousal	Summer Active	-1.34104	0.000111592
FHOD1	Arousal	Summer Active	-1.34086	2.16386e-06
HVCN1	Arousal	Summer Active	-1.3398	0.00781288
CCDC88B	Arousal	Summer Active	-1.33757	9.26968e-05
AZIN2	Arousal	Summer Active	-1.33431	0.000610661
ERN2	Arousal	Summer Active	-1.33402	0.000453498
TAP2	Arousal	Summer Active	-1.33267	0.000348342
TMEM253	Arousal	Summer Active	-1.32596	0.00892644
ISG20	Arousal	Summer Active	-1.32461	1.97193e-11
CENPBD1	Arousal	Summer Active	-1.32447	0.00025808
DRC1	Arousal	Summer Active	-1.32257	0.00263228
SSR4	Arousal	Summer Active	-1.3205	0.0306774
RFX5	Arousal	Summer Active	-1.32015	0.0015074
LOC109440590	Arousal	Summer Active	-1.32004	0.0161092
RSAD2	Arousal	Summer Active	-1.31963	0.0381592
Oasl2	Arousal	Summer Active	-1.31953	0.0271981
DDIT3	Arousal	Summer Active	-1.31936	0.000229535
CST3	Arousal	Summer Active	-1.31833	3.10827e-12
ICAM2	Arousal	Summer Active	-1.31687	0.0423197
CEACAM18	Arousal	Summer Active	-1.31501	0.0286274
GATA4	Arousal	Summer Active	-1.31465	0.000611043
ERAP1	Arousal	Summer Active	-1.31297	0.000316866
IL17RC	Arousal	Summer Active	-1.31106	2.28677e-13
ZC3H12A	Arousal	Summer Active	-1.31104	0.00025808
SAMD9L	Arousal	Summer Active	-1.31026	1.95714e-05
HLA-A	Arousal	Summer Active	-1.30991	4.33605e-05
SEC22C	Arousal	Summer Active	-1.30338	6.84153e-09
RGS14	Arousal	Summer Active	-1.29881	0.00945709
SLC2A10	Arousal	Summer Active	-1.2975	0.0270065
ARPC1B	Arousal	Summer Active	-1.2968	0.0183286
SHPK	Arousal	Summer Active	-1.29667	1.89437e-11
AADAC	Arousal	Summer Active	-1.29534	7.54947e-09
TRANK1	Arousal	Summer Active	-1.29509	0.0158511
PQLC3	Arousal	Summer Active	-1.28971	1.83679e-06
PARVG	Arousal	Summer Active	-1.28928	0.0487084
TPM4	Arousal	Summer Active	-1.28887	0.0139052
CYP2S1	Arousal	Summer Active	-1.28791	0.0014978
TMEM106C	Arousal	Summer Active	-1.2865	6.04043e-07
GUCA2A	Arousal	Summer Active	-1.28302	1.65452e-08
HLA-B	Arousal	Summer Active	-1.28186	0.000104052
LRMP	Arousal	Summer Active	-1.28156	0.00463939
FGD3	Arousal	Summer Active	-1.28084	0.0299919
CES1	Arousal	Summer Active	-1.27701	1.00657e-09
PPIC	Arousal	Summer Active	-1.27549	0.000962949
PLOD2	Arousal	Summer Active	-1.27532	0.0158851
REG4	Arousal	Summer Active	-1.27501	3.95887e-10
GGH	Arousal	Summer Active	-1.27456	0.000496543
BCL3	Arousal	Summer Active	-1.26864	2.16386e-06
TMEM229B	Arousal	Summer Active	-1.26749	0.00919553
ADCY7	Arousal	Summer Active	-1.26636	1.57458e-07
SLC39A5	Arousal	Summer Active	-1.26444	0.00656585
SNED1	Arousal	Summer Active	-1.26174	0.0181066
CREB3L2	Arousal	Summer Active	-1.26095	4.95764e-06
IL4R	Arousal	Summer Active	-1.25927	1.96787e-12
PPOX	Arousal	Summer Active	-1.25259	7.30634e-09
ACLY	Arousal	Summer Active	-1.25161	5.22378e-08
NME6	Arousal	Summer Active	-1.25064	6.05999e-06
CLCA4	Arousal	Summer Active	-1.25016	6.15991e-05
PLXDC1	Arousal	Summer Active	-1.24687	0.000231351
PHOSPHO1	Arousal	Summer Active	-1.24661	0.000349182
ORMDL3	Arousal	Summer Active	-1.24365	0.0193101
TRAF2	Arousal	Summer Active	-1.23934	7.22832e-07
PCYT2	Arousal	Summer Active	-1.23933	0.00999226
VAV1	Arousal	Summer Active	-1.2383	0.014007
ARID3A	Arousal	Summer Active	-1.23637	0.0165731
TMEM120A	Arousal	Summer Active	-1.23587	1.13392e-10
LIPA	Arousal	Summer Active	-1.23528	1.40809e-14
TET2	Arousal	Summer Active	-1.23335	9.43801e-09
ATP7B	Arousal	Summer Active	-1.23235	0.0139037
IGSF23	Arousal	Summer Active	-1.231	3.66158e-05
FCHSD1	Arousal	Summer Active	-1.2301	2.60855e-07
BMP1	Arousal	Summer Active	-1.22586	6.56601e-05
OSBPL3	Arousal	Summer Active	-1.2243	6.15319e-05
DPT	Arousal	Summer Active	-1.22398	0.00436477
FAM184B	Arousal	Summer Active	-1.22256	0.0176605
SLC23A2	Arousal	Summer Active	-1.22233	0.0382457
ABCC2	Arousal	Summer Active	-1.2187	0.000821267
GDPD2	Arousal	Summer Active	-1.21802	0.0137216
RALGDS	Arousal	Summer Active	-1.21539	0.0085946
LRRC61	Arousal	Summer Active	-1.21253	7.16107e-05
SDR39U1	Arousal	Summer Active	-1.20865	1.5836e-06
SDC4	Arousal	Summer Active	-1.20821	0.00854461
AATK	Arousal	Summer Active	-1.20803	0.00644019
CDR2	Arousal	Summer Active	-1.20499	5.44614e-06
NFKBIZ	Arousal	Summer Active	-1.20495	0.0190004
LPIN2	Arousal	Summer Active	-1.20475	1.20959e-08
SMIM24	Arousal	Summer Active	-1.2042	2.24963e-05
RHOBTB1	Arousal	Summer Active	-1.20228	4.54086e-06
EXOC3L4	Arousal	Summer Active	-1.20096	2.73942e-07
ALAD	Arousal	Summer Active	-1.19908	1.20875e-06
MATK	Arousal	Summer Active	-1.19856	1.57387e-07
ZNF385A	Arousal	Summer Active	-1.19714	0.0416891
PSMB8	Arousal	Summer Active	-1.19605	0.00745683
TRIM38	Arousal	Summer Active	-1.19365	4.22947e-06
ZAP70	Arousal	Summer Active	-1.19348	0.0441287
MFGE8	Arousal	Summer Active	-1.19185	0.0037266
PTPRH	Arousal	Summer Active	-1.18704	3.27367e-10
CREM	Arousal	Summer Active	-1.18567	0.00396243
SLC28A1	Arousal	Summer Active	-1.18166	0.000381554
AIMP2	Arousal	Summer Active	-1.18136	0.00954768
ACE	Arousal	Summer Active	-1.17932	0.0112552
IFIT1	Arousal	Summer Active	-1.17693	0.0146928
HIC1	Arousal	Summer Active	-1.17644	0.0250707
CYP27A1	Arousal	Summer Active	-1.1747	0.000180108
ABCD1	Arousal	Summer Active	-1.16938	2.2981e-06
OTUD3	Arousal	Summer Active	-1.16434	7.08064e-05
PIK3CD	Arousal	Summer Active	-1.16273	0.0395547
S100A14	Arousal	Summer Active	-1.1613	0.00159861
C4A	Arousal	Summer Active	-1.15953	0.000654795
PDE6G	Arousal	Summer Active	-1.15804	0.000487294
MAFG	Arousal	Summer Active	-1.15758	0.0171378
ALDH18A1	Arousal	Summer Active	-1.15651	1.88289e-05
DOK3	Arousal	Summer Active	-1.15618	0.0347667
FMO4	Arousal	Summer Active	-1.15371	0.014408
GPR107	Arousal	Summer Active	-1.15363	0.0016115
PDZD3	Arousal	Summer Active	-1.15276	0.000109871
Aldh3b1	Arousal	Summer Active	-1.15274	4.26027e-05
SIAE	Arousal	Summer Active	-1.15164	0.0181066
Gosr2	Arousal	Summer Active	-1.15102	8.06777e-07
ACVR1B	Arousal	Summer Active	-1.14974	0.00275291
TMEM106A	Arousal	Summer Active	-1.14923	0.0162996
EFNB1	Arousal	Summer Active	-1.14827	7.11803e-10
CX3CL1	Arousal	Summer Active	-1.14742	1.4607e-06
PCOLCE	Arousal	Summer Active	-1.14715	0.00880363
CYTB	Arousal	Summer Active	-1.1451	0.000518889
CHPF2	Arousal	Summer Active	-1.14458	0.00024252
CTSS	Arousal	Summer Active	-1.14331	5.00987e-06
TNFAIP2	Arousal	Summer Active	-1.14208	0.0497579
SLC22A5	Arousal	Summer Active	-1.14194	8.70312e-07
SERTAD1	Arousal	Summer Active	-1.13304	0.000389511
NEIL2	Arousal	Summer Active	-1.13139	0.0145699
ANKRD9	Arousal	Summer Active	-1.12891	1.28983e-08
LPCAT3	Arousal	Summer Active	-1.12733	4.30186e-08
SOX6	Arousal	Summer Active	-1.12446	0.0401933
GLA	Arousal	Summer Active	-1.12216	0.000314748
CTPS1	Arousal	Summer Active	-1.1214	0.0105779
MXD1	Arousal	Summer Active	-1.11903	1.72764e-05
ANXA3	Arousal	Summer Active	-1.11569	0.0435221
RAB30	Arousal	Summer Active	-1.11483	1.94533e-07
ST14	Arousal	Summer Active	-1.1141	0.0120485
ID1	Arousal	Summer Active	-1.10868	2.69795e-10
CASP1	Arousal	Summer Active	-1.10693	0.000201442
CSF1	Arousal	Summer Active	-1.1063	0.0013318
HAPLN4	Arousal	Summer Active	-1.10467	0.00188825
ADGRB2	Arousal	Summer Active	-1.10293	0.00905894
MAPK13	Arousal	Summer Active	-1.10291	0.0281704
PCSK7	Arousal	Summer Active	-1.10101	0.0159554
FAM114A2	Arousal	Summer Active	-1.10063	0.000245856
C4BPA	Arousal	Summer Active	-1.09951	0.00293142
SLC25A22	Arousal	Summer Active	-1.09913	3.81994e-09
COX3	Arousal	Summer Active	-1.09584	0.000687891
GPA33	Arousal	Summer Active	-1.09569	0.00189311
CASP10	Arousal	Summer Active	-1.09435	0.00731348
TMEM184B	Arousal	Summer Active	-1.09333	0.00450027
OBSCN	Arousal	Summer Active	-1.09238	0.0077315
MOGAT2	Arousal	Summer Active	-1.09166	1.51842e-06
ZNFX1	Arousal	Summer Active	-1.09123	1.53875e-07
SORD	Arousal	Summer Active	-1.08991	0.00825957
KMT5C	Arousal	Summer Active	-1.08886	0.0211894
ACSL5	Arousal	Summer Active	-1.08664	2.03396e-05
CARMIL2	Arousal	Summer Active	-1.08383	0.0391809
TRIP11	Arousal	Summer Active	-1.08314	8.11638e-05
ENTPD8	Arousal	Summer Active	-1.08055	2.96099e-08
CD34	Arousal	Summer Active	-1.07979	0.00416829
AMN	Arousal	Summer Active	-1.07913	1.20121e-07
ADIPOR2	Arousal	Summer Active	-1.07911	3.36176e-05
GRB7	Arousal	Summer Active	-1.07858	6.91533e-09
CLDN15	Arousal	Summer Active	-1.07758	0.00198594
ACHE	Arousal	Summer Active	-1.07537	0.000329185
EPHA2	Arousal	Summer Active	-1.07482	0.0380235
KCNAB2	Arousal	Summer Active	-1.07406	0.0469637
LOC104002919	Arousal	Summer Active	-1.0726	0.00120704
HELZ2	Arousal	Summer Active	-1.0721	1.22626e-07
LAP3	Arousal	Summer Active	-1.07069	0.00301374
FSCN1	Arousal	Summer Active	-1.07048	0.0114462
P4HB	Arousal	Summer Active	-1.06987	6.46992e-09
B2M	Arousal	Summer Active	-1.06487	0.0090529
ARL14	Arousal	Summer Active	-1.0646	0.00042581
MAFF	Arousal	Summer Active	-1.06416	0.000111592
IL2RG	Arousal	Summer Active	-1.06293	0.00649539
VAV2	Arousal	Summer Active	-1.06223	1.29583e-09
SLC34A3	Arousal	Summer Active	-1.06019	0.00188496
GPATCH3	Arousal	Summer Active	-1.06001	4.92645e-06
F11R	Arousal	Summer Active	-1.05903	0.0181066
PARP14	Arousal	Summer Active	-1.05839	0.0424763
CERS4	Arousal	Summer Active	-1.05713	0.000158718
UGDH	Arousal	Summer Active	-1.05705	0.00148728
DIO1	Arousal	Summer Active	-1.05693	0.00102032
SH3BP2	Arousal	Summer Active	-1.0559	5.49827e-06
PPP1R3C	Arousal	Summer Active	-1.05554	0.0308965
PANX1	Arousal	Summer Active	-1.0535	0.00538911
PPP1R14A	Arousal	Summer Active	-1.05282	0.0190985
ELP5	Arousal	Summer Active	-1.05262	0.00022327
SLC5A4	Arousal	Summer Active	-1.04971	0.00136274
ATP6	Arousal	Summer Active	-1.04874	0.00199051
TNFAIP8L2	Arousal	Summer Active	-1.04743	0.000453498
XKR9	Arousal	Summer Active	-1.04449	0.000360175
SBNO2	Arousal	Summer Active	-1.04378	0.000962949
KCNF1	Arousal	Summer Active	-1.04279	0.00956446
CPLANE2	Arousal	Summer Active	-1.04261	0.0291585
UNC13D	Arousal	Summer Active	-1.0423	0.0158991
IER3	Arousal	Summer Active	-1.04176	0.0238565
FGD6	Arousal	Summer Active	-1.04073	0.000159622
TRIM25	Arousal	Summer Active	-1.04052	9.57305e-06
Cd84	Arousal	Summer Active	-1.04038	5.00856e-05
SPRED3	Arousal	Summer Active	-1.03898	0.0254061
RASSF2	Arousal	Summer Active	-1.03854	0.00825957
ABHD17B	Arousal	Summer Active	-1.03825	0.000709568
FCGR2B	Arousal	Summer Active	-1.03451	0.0254061
ZDHHC23	Arousal	Summer Active	-1.03208	0.00406883
ND4L	Arousal	Summer Active	-1.03137	0.000316866
IL17RE	Arousal	Summer Active	-1.02882	0.0116742
ST6GALNAC1	Arousal	Summer Active	-1.02831	0.000492813
NSUN6	Arousal	Summer Active	-1.0275	0.00734419
ZDHHC21	Arousal	Summer Active	-1.02724	0.0326159
ATP8B1	Arousal	Summer Active	-1.02244	1.32643e-05
ALS2CL	Arousal	Summer Active	-1.02207	0.0391751
GATA5	Arousal	Summer Active	-1.02141	8.41968e-06
NABP1	Arousal	Summer Active	-1.02075	0.0119697
SREBF1	Arousal	Summer Active	-1.02074	9.93567e-07
UGT2A2	Arousal	Summer Active	-1.02024	0.00281822
SEMA5A	Arousal	Summer Active	-1.01972	3.40156e-08
SSH2	Arousal	Summer Active	-1.01947	0.00514988
RASA4B	Arousal	Summer Active	-1.01886	0.000487294
NFE2L3	Arousal	Summer Active	-1.01817	0.00127417
DYRK1B	Arousal	Summer Active	-1.01732	0.000333822
KIAA0556	Arousal	Summer Active	-1.0163	3.42347e-08
TM6SF2	Arousal	Summer Active	-1.01587	0.013287
PPP1R16A	Arousal	Summer Active	-1.01328	1.0789e-07
SLC35E4	Arousal	Summer Active	-1.01055	0.0333119
STARD3	Arousal	Summer Active	-1.00919	0.000113512
C1QTNF12	Arousal	Summer Active	-1.00874	0.0168516
STOML1	Arousal	Summer Active	-1.00781	0.012321
DUSP8	Arousal	Summer Active	-1.00688	1.09829e-05
DLL4	Arousal	Summer Active	-1.0068	0.0384877
LRRC75B	Arousal	Summer Active	-1.00462	0.0150009
NFKB2	Arousal	Summer Active	-1.00333	2.22697e-06
NFATC3	Arousal	Summer Active	-1.00083	0.038987
CUNH8orf88	Arousal	Summer Active	1.00152	0.0105779
NFU1	Arousal	Summer Active	1.00206	0.00382759
CDC37L1	Arousal	Summer Active	1.00294	0.01405
ADSS	Arousal	Summer Active	1.00335	1.79794e-06
DACT1	Arousal	Summer Active	1.00717	0.0139648
LAD1	Arousal	Summer Active	1.01038	0.0230037
CCDC125	Arousal	Summer Active	1.01159	0.0300253
TAF13	Arousal	Summer Active	1.012	0.0099822
CERS6	Arousal	Summer Active	1.01371	0.0356854
KLF5	Arousal	Summer Active	1.01786	0.000709568
SSB	Arousal	Summer Active	1.01811	0.000156206
CCNA2	Arousal	Summer Active	1.02082	0.0127087
MAP3K5	Arousal	Summer Active	1.02176	0.000412332
TXNIP	Arousal	Summer Active	1.02455	6.24427e-07
CCDC91	Arousal	Summer Active	1.0252	0.0212086
SETD7	Arousal	Summer Active	1.02687	0.010851
KCNE3	Arousal	Summer Active	1.02786	0.00538911
DNTTIP2	Arousal	Summer Active	1.029	0.00207232
ING3	Arousal	Summer Active	1.03005	0.00201494
AP1M2	Arousal	Summer Active	1.03042	0.00315435
LGR4	Arousal	Summer Active	1.0324	5.19725e-05
THEMIS2	Arousal	Summer Active	1.03485	0.0158407
NPHP3	Arousal	Summer Active	1.03718	0.00025808
PCNP	Arousal	Summer Active	1.04414	7.08064e-05
PCK1	Arousal	Summer Active	1.04455	0.00150079
CCL21	Arousal	Summer Active	1.04496	0.0470273
SLC12A2	Arousal	Summer Active	1.04722	8.06116e-05
ITSN2	Arousal	Summer Active	1.04802	0.0154352
COBLL1	Arousal	Summer Active	1.05335	0.00120142
Sult1d1	Arousal	Summer Active	1.05428	0.0442389
KIAA1147	Arousal	Summer Active	1.05459	5.32079e-07
REP15	Arousal	Summer Active	1.05542	0.0129486
MYC	Arousal	Summer Active	1.05563	0.00393969
POLR3E	Arousal	Summer Active	1.05605	0.0030054
TIGD7	Arousal	Summer Active	1.05619	0.0213798
SCNN1A	Arousal	Summer Active	1.05852	0.000180122
RAP2A	Arousal	Summer Active	1.06086	0.00373786
RIMKLB	Arousal	Summer Active	1.06847	0.0238401
KTN1	Arousal	Summer Active	1.07135	0.00532724
PDE7A	Arousal	Summer Active	1.07495	2.68412e-05
MED4	Arousal	Summer Active	1.07594	0.00280871
RELN	Arousal	Summer Active	1.07607	0.0430817
PLA2G7	Arousal	Summer Active	1.07767	0.0471309
SLC39A4	Arousal	Summer Active	1.07916	0.00238994
BRIX1	Arousal	Summer Active	1.08138	0.00775327
VMAC	Arousal	Summer Active	1.08285	0.0356801
FAM214A	Arousal	Summer Active	1.08928	2.06396e-05
LRIF1	Arousal	Summer Active	1.09271	1.57952e-06
PPP4R2	Arousal	Summer Active	1.09465	8.905e-09
SMARCA5	Arousal	Summer Active	1.10005	0.000200183
MTHFS	Arousal	Summer Active	1.10197	6.23804e-06
NGDN	Arousal	Summer Active	1.10762	0.00255997
NTN4	Arousal	Summer Active	1.11077	0.00138489
PYGL	Arousal	Summer Active	1.11616	0.000654795
RRS1	Arousal	Summer Active	1.11657	0.00286682
TSPAN12	Arousal	Summer Active	1.1169	0.0217188
LBP	Arousal	Summer Active	1.12054	0.0211292
HSPH1	Arousal	Summer Active	1.12316	3.20201e-08
RPIA	Arousal	Summer Active	1.1282	7.25295e-05
MCM4	Arousal	Summer Active	1.12969	0.00411391
CIART	Arousal	Summer Active	1.13716	6.74081e-06
SVEP1	Arousal	Summer Active	1.13775	0.00112158
FDX1	Arousal	Summer Active	1.14901	4.65593e-05
AHDC1	Arousal	Summer Active	1.14924	0.00555257
FKBP3	Arousal	Summer Active	1.15206	0.00990862
MANSC1	Arousal	Summer Active	1.15314	0.000180642
CA9	Arousal	Summer Active	1.15679	0.00740047
AHCYL2	Arousal	Summer Active	1.15773	0.000539243
BOK	Arousal	Summer Active	1.15874	1.40695e-08
ACAD11	Arousal	Summer Active	1.15965	0.00100227
SPP1	Arousal	Summer Active	1.16945	0.0202264
RFC2	Arousal	Summer Active	1.17501	0.000103123
DYNLT3	Arousal	Summer Active	1.18189	0.00157123
TMEM11	Arousal	Summer Active	1.18244	9.8141e-05
ZNRF2	Arousal	Summer Active	1.18829	0.0195414
ANGPT1	Arousal	Summer Active	1.18884	0.0299722
ZNF608	Arousal	Summer Active	1.19859	8.47742e-08
TFRC	Arousal	Summer Active	1.19968	1.74514e-06
PTGES3	Arousal	Summer Active	1.20018	1.50143e-07
CCNI2	Arousal	Summer Active	1.20156	0.0481972
SPATA5L1	Arousal	Summer Active	1.20469	0.0446684
CHGA	Arousal	Summer Active	1.20699	0.0296432
S100G	Arousal	Summer Active	1.21573	0.00145382
KCTD6	Arousal	Summer Active	1.22158	0.0111968
CKAP2L	Arousal	Summer Active	1.22258	0.0385258
DDIT4	Arousal	Summer Active	1.22422	0.00512591
APPL1	Arousal	Summer Active	1.22569	0.000975751
NEK1	Arousal	Summer Active	1.22588	0.000152712
NAF1	Arousal	Summer Active	1.23266	0.00494846
ESF1	Arousal	Summer Active	1.23317	0.00258292
CDC14A	Arousal	Summer Active	1.23349	1.51677e-05
FRAT1	Arousal	Summer Active	1.23794	7.25295e-05
RNF125	Arousal	Summer Active	1.24035	0.0038496
CFAP97	Arousal	Summer Active	1.24412	0.000610661
SYCP3	Arousal	Summer Active	1.24615	0.0491822
APOPT1	Arousal	Summer Active	1.25491	0.00125165
TYW5	Arousal	Summer Active	1.25863	0.00555257
EXOC6	Arousal	Summer Active	1.26526	0.000352583
UBALD2	Arousal	Summer Active	1.26568	3.42434e-09
ABRACL	Arousal	Summer Active	1.26673	0.0457131
UCHL5	Arousal	Summer Active	1.27675	0.000595475
NDUFA3	Arousal	Summer Active	1.28244	0.028401
ELOVL5	Arousal	Summer Active	1.28721	0.000103123
POSTN	Arousal	Summer Active	1.2919	3.86037e-06
LYVE1	Arousal	Summer Active	1.31841	0.0171034
CIPC	Arousal	Summer Active	1.32046	0.00277358
SLC35G1	Arousal	Summer Active	1.32487	0.00424422
FZD7	Arousal	Summer Active	1.33493	1.40667e-05
KRR1	Arousal	Summer Active	1.33731	0.00488477
DAPK1	Arousal	Summer Active	1.34364	1.28226e-05
GUF1	Arousal	Summer Active	1.34991	0.0254243
FOXF2	Arousal	Summer Active	1.35901	0.00148728
FMO2	Arousal	Summer Active	1.35938	0.0410746
CUEDC2	Arousal	Summer Active	1.36846	0.00181121
HNF1B	Arousal	Summer Active	1.37122	2.61931e-07
FAM107B	Arousal	Summer Active	1.37531	1.62112e-06
PDLIM1	Arousal	Summer Active	1.37627	3.90768e-05
PDCD4	Arousal	Summer Active	1.37941	3.92776e-09
NRTN	Arousal	Summer Active	1.38321	9.50539e-05
CLPB	Arousal	Summer Active	1.38826	0.0168252
RIN1	Arousal	Summer Active	1.40143	0.0385258
GMNN	Arousal	Summer Active	1.41067	2.07897e-05
APIP	Arousal	Summer Active	1.41469	0.00387427
SHLD3	Arousal	Summer Active	1.42018	0.0123485
SAMD12	Arousal	Summer Active	1.42566	0.0123078
HPGD	Arousal	Summer Active	1.43198	1.65563e-09
NFIB	Arousal	Summer Active	1.43573	3.80868e-05
ADSSL1	Arousal	Summer Active	1.46736	0.0411015
SPOCD1	Arousal	Summer Active	1.482	0.00716981
NOL7	Arousal	Summer Active	1.48404	3.45313e-09
ACTA2	Arousal	Summer Active	1.49239	5.64771e-05
CSMD1	Arousal	Summer Active	1.50026	0.0116826
CPXM2	Arousal	Summer Active	1.50569	0.00607477
TAF1D	Arousal	Summer Active	1.51384	1.77514e-06
ZNF274	Arousal	Summer Active	1.51641	3.63126e-06
FAM102B	Arousal	Summer Active	1.52464	0.00046982
FBXO45	Arousal	Summer Active	1.52953	0.0276751
JPH4	Arousal	Summer Active	1.53464	0.0102661
GPR17	Arousal	Summer Active	1.536	0.0126429
UBE2V2	Arousal	Summer Active	1.54798	0.000112269
ASCC1	Arousal	Summer Active	1.54855	9.8141e-05
MYBL1	Arousal	Summer Active	1.55227	0.00372805
MECOM	Arousal	Summer Active	1.55493	0.0298553
NUFIP1	Arousal	Summer Active	1.57553	0.000718382
CFTR	Arousal	Summer Active	1.59433	0.000412332
TMEM65	Arousal	Summer Active	1.59606	0.00386188
FAIM	Arousal	Summer Active	1.59997	0.0286348
CCNB2	Arousal	Summer Active	1.60142	0.0157127
KLF15	Arousal	Summer Active	1.61658	1.54129e-06
NQO1	Arousal	Summer Active	1.62899	4.63562e-05
SUCLG2	Arousal	Summer Active	1.63429	0.000120395
CDCA2	Arousal	Summer Active	1.6504	0.0167833
gag	Arousal	Summer Active	1.65795	0.000924452
EHF	Arousal	Summer Active	1.6916	3.48806e-09
RPL36AL	Arousal	Summer Active	1.69479	0.000576591
BAMBI	Arousal	Summer Active	1.69611	0.000575609
XRCC5	Arousal	Summer Active	1.69964	0.0160971
CYP2B11	Arousal	Summer Active	1.70172	0.0023003
ENOPH1	Arousal	Summer Active	1.70358	8.11638e-05
ARHGEF38	Arousal	Summer Active	1.71009	0.0322674
ALOX15	Arousal	Summer Active	1.72425	0.00361095
CYP1B1	Arousal	Summer Active	1.74131	0.0148638
CYP4A6	Arousal	Summer Active	1.75317	0.00440313
SHROOM1	Arousal	Summer Active	1.76374	5.64827e-06
RBM20	Arousal	Summer Active	1.76834	0.00796261
PCDHGB5	Arousal	Summer Active	1.77986	8.1642e-05
MLN	Arousal	Summer Active	1.78905	0.0310907
AHNAK2	Arousal	Summer Active	1.79413	0.0463782
APCDD1	Arousal	Summer Active	1.80614	0.0102185
COL14A1	Arousal	Summer Active	1.81669	0.0282032
SLC9A2	Arousal	Summer Active	1.82333	0.0120485
PBK	Arousal	Summer Active	1.82375	0.0379046
Celsr1	Arousal	Summer Active	1.83739	0.00997802
PMS1	Arousal	Summer Active	1.84286	0.000809432
BBIP1	Arousal	Summer Active	1.84762	8.1831e-09
SBSPON	Arousal	Summer Active	1.8715	0.0254061
CNTD2	Arousal	Summer Active	1.88281	0.047261
PDK1	Arousal	Summer Active	1.91278	0.000417942
HOPX	Arousal	Summer Active	1.93594	4.46091e-20
AGR3	Arousal	Summer Active	1.9484	9.85562e-07
URAD	Arousal	Summer Active	1.94914	0.0130035
MYCBPAP	Arousal	Summer Active	1.96048	0.0441287
CLDN8	Arousal	Summer Active	1.97054	2.00078e-07
TOX3	Arousal	Summer Active	1.99581	0.0343515
CSTA	Arousal	Summer Active	2.00355	6.22943e-27
TNFAIP8L3	Arousal	Summer Active	2.03286	9.45264e-10
SLC40A1	Arousal	Summer Active	2.03853	0.000195463
SPATA22	Arousal	Summer Active	2.04308	0.000160668
PLXNA2	Arousal	Summer Active	2.08311	0.00479777
HOXB9	Arousal	Summer Active	2.09868	0.0102344
D1Pas1	Arousal	Summer Active	2.11423	0.00621177
CKM	Arousal	Summer Active	2.12872	0.0105779
WNT2B	Arousal	Summer Active	2.15889	7.92749e-05
CLDN2	Arousal	Summer Active	2.23242	1.83019e-08
AK6	Arousal	Summer Active	2.2525	0.000202329
MGP	Arousal	Summer Active	2.27476	1.89413e-07
SLC5A5	Arousal	Summer Active	2.28071	0.0358099
PQLC2	Arousal	Summer Active	2.28272	0.0220604
KLHL41	Arousal	Summer Active	2.3193	0.0379802
SLC25A48	Arousal	Summer Active	2.36445	0.00048601
L1TD1	Arousal	Summer Active	2.37162	0.0108372
IL6R	Arousal	Summer Active	2.37732	0.03806
PDX1	Arousal	Summer Active	2.38534	0.00103311
R3HDML	Arousal	Summer Active	2.39518	0.0471309
KRT7	Arousal	Summer Active	2.40504	0.000114384
SLC1A1	Arousal	Summer Active	2.42328	7.27134e-06
TST	Arousal	Summer Active	2.4374	0.0298388
THEGL	Arousal	Summer Active	2.50892	0.0314289
LRG1	Arousal	Summer Active	2.51232	0.0275001
PRG4	Arousal	Summer Active	2.51888	0.000124758
SMIM14	Arousal	Summer Active	2.5299	7.80743e-07
CENPA	Arousal	Summer Active	2.53233	0.0118825
ACTN3	Arousal	Summer Active	2.57481	0.0100245
METTL7A	Arousal	Summer Active	2.61614	6.42689e-06
SYT8	Arousal	Summer Active	2.70303	5.50264e-05
ALPK3	Arousal	Summer Active	2.71008	0.000851081
TCN1	Arousal	Summer Active	2.80208	0.0427207
WT1	Arousal	Summer Active	2.95487	0.0350249
CLTRN	Arousal	Summer Active	2.9902	2.47462e-05
OLFM4	Arousal	Summer Active	3.10341	0.0489153
CEP295NL	Arousal	Summer Active	3.11595	0.000947374
AK7	Arousal	Summer Active	3.30381	0.0173698
STEAP4	Arousal	Summer Active	3.32431	1.0558e-07
FOXC1	Arousal	Summer Active	3.33825	0.00481329
TMEM252	Arousal	Summer Active	3.38764	0.00363428
HOXA9	Arousal	Summer Active	3.38975	0.0390878
CASQ1	Arousal	Summer Active	3.53113	0.0167292
MYOZ1	Arousal	Summer Active	3.56492	0.0111176
PDZK1IP1	Arousal	Summer Active	4.0995	0.0180652
PGAM2	Arousal	Summer Active	4.15142	0.0190985
TNNT3	Arousal	Summer Active	4.15483	0.00734562
GJB3	Arousal	Summer Active	4.17904	2.0513e-10
ALOX12	Arousal	Summer Active	4.18756	0.0155781
PCDH8	Arousal	Summer Active	4.29193	0.0134518
TFCP2L1	Arousal	Summer Active	4.36018	7.99511e-10
TNNC2	Arousal	Summer Active	4.43382	0.00589926
MYOT	Arousal	Summer Active	4.52633	0.0457981
LOC109451110	Arousal	Summer Active	4.57831	1.0328e-05
MYH2	Arousal	Summer Active	4.72865	0.00996917
KRT83	Arousal	Summer Active	4.77764	0.0491245
NKX1-2	Arousal	Summer Active	5.28806	9.4163e-08
MYBPC1	Arousal	Summer Active	5.34892	0.00033125
MYH1	Arousal	Summer Active	5.5121	2.32385e-08
NEB	Arousal	Summer Active	5.96546	0.00146723

## Sheet: Winter Active vs Summer Active
DEGs	sampleA	sampleB	log2FoldChange	padj
LOC109460663	Winter Active	Summer Active	-9.60456	0.00142708
HBB	Winter Active	Summer Active	-9.16345	2.35056e-05
OTOP3	Winter Active	Summer Active	-7.46926	0.005321
APOL6	Winter Active	Summer Active	-6.06985	0.0048311
SFN	Winter Active	Summer Active	-5.91937	0.000353865
REG3G	Winter Active	Summer Active	-5.06507	0.0274466
DIO2	Winter Active	Summer Active	-4.62415	0.000700923
Mamu-DRA	Winter Active	Summer Active	-4.18116	0.0165807
UBD	Winter Active	Summer Active	-4.176	0.0438729
ANKRD2	Winter Active	Summer Active	-4.12385	0.000176466
LOC101405854	Winter Active	Summer Active	-3.82883	0.027627
CIITA	Winter Active	Summer Active	-3.70285	4.57825e-06
HLA-DRB1	Winter Active	Summer Active	-3.54238	0.000127837
HLA-DMB	Winter Active	Summer Active	-3.50136	0.000220506
C3	Winter Active	Summer Active	-3.30344	2.12768e-05
HLA-DQA2	Winter Active	Summer Active	-3.27241	0.000207015
HLA-DQB1	Winter Active	Summer Active	-3.23702	0.000127837
IL13RA2	Winter Active	Summer Active	-3.20189	0.0358864
NLRC5	Winter Active	Summer Active	-2.7174	0.007892
BATF2	Winter Active	Summer Active	-2.42337	0.0274754
GBP1	Winter Active	Summer Active	-2.2979	0.00530257
ENPP3	Winter Active	Summer Active	-2.29419	0.00149738
AQP10	Winter Active	Summer Active	-2.2874	5.24516e-05
SYK	Winter Active	Summer Active	-2.28536	0.0151559
UBE2L6	Winter Active	Summer Active	-2.18318	0.00247988
MOGAT1	Winter Active	Summer Active	-2.16458	0.00225731
PPOX	Winter Active	Summer Active	-2.12877	2.1672e-07
TAP1	Winter Active	Summer Active	-2.04768	0.00756939
MYRF	Winter Active	Summer Active	-2.02509	0.0104301
TPM4	Winter Active	Summer Active	-2.00412	0.00936549
ANXA3	Winter Active	Summer Active	-1.95675	0.00125443
IRF4	Winter Active	Summer Active	-1.90763	0.00352191
HLA-G	Winter Active	Summer Active	-1.85752	0.0023882
CD36	Winter Active	Summer Active	-1.79514	0.00442926
KIF21B	Winter Active	Summer Active	-1.79057	0.00187764
MFSD2A	Winter Active	Summer Active	-1.78163	0.00605593
DDX24	Winter Active	Summer Active	-1.77277	0.0248554
EMG1	Winter Active	Summer Active	-1.76122	1.88012e-06
CDR2	Winter Active	Summer Active	-1.74726	0.000891072
ATOX1	Winter Active	Summer Active	-1.74721	0.00457642
GNA15	Winter Active	Summer Active	-1.72264	0.0165807
CD7	Winter Active	Summer Active	-1.72121	0.0128381
PSMB9	Winter Active	Summer Active	-1.71566	0.000182186
ARSA	Winter Active	Summer Active	-1.71489	2.12768e-05
ACSL5	Winter Active	Summer Active	-1.71338	5.24516e-05
SLC13A1	Winter Active	Summer Active	-1.67855	0.00174637
LOC109439977	Winter Active	Summer Active	-1.67218	0.00511284
TNFRSF12A	Winter Active	Summer Active	-1.67036	0.0141767
SLC27A4	Winter Active	Summer Active	-1.65775	0.00047974
MPST	Winter Active	Summer Active	-1.65431	9.90337e-08
THEM4	Winter Active	Summer Active	-1.65236	0.00113229
DGKQ	Winter Active	Summer Active	-1.64732	3.56834e-05
LOC109376701	Winter Active	Summer Active	-1.64203	0.0165807
MYPOP	Winter Active	Summer Active	-1.64004	0.0114799
OSBPL1A	Winter Active	Summer Active	-1.62383	5.86933e-05
LAP3	Winter Active	Summer Active	-1.61143	0.0151967
FAXDC2	Winter Active	Summer Active	-1.60894	0.00605593
Patr-A	Winter Active	Summer Active	-1.60714	0.0127846
ISG20	Winter Active	Summer Active	-1.59885	2.55575e-08
SH3BP1	Winter Active	Summer Active	-1.59813	4.71976e-07
NT5E	Winter Active	Summer Active	-1.5889	0.000129026
RBP2	Winter Active	Summer Active	-1.58548	0.00174637
TMEM120A	Winter Active	Summer Active	-1.57174	3.56834e-05
ARID3A	Winter Active	Summer Active	-1.55712	0.0305968
ACLY	Winter Active	Summer Active	-1.55444	0.000361988
ABCD1	Winter Active	Summer Active	-1.55145	5.24516e-05
CITED4	Winter Active	Summer Active	-1.54781	0.0143071
PI4K2A	Winter Active	Summer Active	-1.53761	0.000291301
MTTP	Winter Active	Summer Active	-1.53593	0.018799
CES1	Winter Active	Summer Active	-1.5344	0.0028494
IL2RG	Winter Active	Summer Active	-1.53242	0.00835028
TMEM176B	Winter Active	Summer Active	-1.47472	0.00479186
NDST1	Winter Active	Summer Active	-1.45541	0.00313402
SLC22A13	Winter Active	Summer Active	-1.45405	0.0257107
UBA7	Winter Active	Summer Active	-1.43078	0.0275284
IKBKE	Winter Active	Summer Active	-1.41759	0.000768882
PIK3R5	Winter Active	Summer Active	-1.41222	0.0151967
SYNPO	Winter Active	Summer Active	-1.40571	0.00850872
GOLT1A	Winter Active	Summer Active	-1.39019	0.0199972
HLA-B	Winter Active	Summer Active	-1.38958	0.0183632
OSBPL3	Winter Active	Summer Active	-1.3879	0.0452908
C4A	Winter Active	Summer Active	-1.37374	0.00181107
CARD10	Winter Active	Summer Active	-1.37143	0.027627
IFNAR2	Winter Active	Summer Active	-1.35806	0.0065118
CGREF1	Winter Active	Summer Active	-1.35557	0.0117249
HLA-A	Winter Active	Summer Active	-1.35445	0.00448472
USP21	Winter Active	Summer Active	-1.35343	0.00120687
ACE	Winter Active	Summer Active	-1.34729	5.24516e-05
PSME2	Winter Active	Summer Active	-1.34676	0.0183632
GATA4	Winter Active	Summer Active	-1.34385	0.000291301
YOD1	Winter Active	Summer Active	-1.34016	0.00437785
CSRNP1	Winter Active	Summer Active	-1.33903	0.0252135
P4HB	Winter Active	Summer Active	-1.33854	2.04875e-05
ZBTB22	Winter Active	Summer Active	-1.312	0.0148727
SLC35C2	Winter Active	Summer Active	-1.30826	0.00245964
ASL	Winter Active	Summer Active	-1.30686	0.00213491
SEC22C	Winter Active	Summer Active	-1.3045	0.00330401
CBLC	Winter Active	Summer Active	-1.28938	0.000125093
CST3	Winter Active	Summer Active	-1.2852	0.0198428
TNFRSF14	Winter Active	Summer Active	-1.28164	0.00743008
MFAP3	Winter Active	Summer Active	-1.27715	0.00731346
TAP2	Winter Active	Summer Active	-1.2765	0.0428273
SLC52A2	Winter Active	Summer Active	-1.27614	0.0127846
KARS	Winter Active	Summer Active	-1.27272	0.00125698
XPNPEP2	Winter Active	Summer Active	-1.26059	0.000891072
PPP6R2	Winter Active	Summer Active	-1.25961	0.0489356
ITGA3	Winter Active	Summer Active	-1.25393	1.70713e-05
ENPEP	Winter Active	Summer Active	-1.24742	0.00957508
KHK	Winter Active	Summer Active	-1.24666	0.021481
SURF4	Winter Active	Summer Active	-1.24366	0.00113229
CEACAM6	Winter Active	Summer Active	-1.24311	0.0126643
SLC39A10	Winter Active	Summer Active	-1.24103	0.021215
TMEM184B	Winter Active	Summer Active	-1.24003	0.00170197
TRAF4	Winter Active	Summer Active	-1.23716	0.00156297
LIPA	Winter Active	Summer Active	-1.22811	0.000127837
BAIAP2L2	Winter Active	Summer Active	-1.22587	0.0384933
PLA2G15	Winter Active	Summer Active	-1.22101	0.0165807
SEC16B	Winter Active	Summer Active	-1.21728	0.00125698
PKMYT1	Winter Active	Summer Active	-1.21705	0.00645041
ALAS1	Winter Active	Summer Active	-1.21558	0.00998457
NR2F6	Winter Active	Summer Active	-1.20403	0.0364752
PTPRH	Winter Active	Summer Active	-1.20376	0.00265911
ALDOB	Winter Active	Summer Active	-1.2019	0.000768764
PHOSPHO1	Winter Active	Summer Active	-1.19732	0.0134699
PNLIPRP2	Winter Active	Summer Active	-1.18651	0.0192317
RAB30	Winter Active	Summer Active	-1.18595	0.000415474
MAP2K3	Winter Active	Summer Active	-1.18536	0.037467
SIDT2	Winter Active	Summer Active	-1.18467	0.00120888
TET2	Winter Active	Summer Active	-1.18106	0.00605593
IL17RC	Winter Active	Summer Active	-1.17664	0.00559963
IL4R	Winter Active	Summer Active	-1.17245	0.00689179
SMPD2	Winter Active	Summer Active	-1.16942	5.86933e-05
pol	Winter Active	Summer Active	-1.1643	0.0138007
GGH	Winter Active	Summer Active	-1.16393	0.0299041
PLXNA1	Winter Active	Summer Active	-1.16171	0.00559963
MAP2K2	Winter Active	Summer Active	-1.1609	6.36847e-05
ELF4	Winter Active	Summer Active	-1.16001	0.00733292
LRRC61	Winter Active	Summer Active	-1.16001	0.0183632
EPHA2	Winter Active	Summer Active	-1.15647	0.0139428
GLTP	Winter Active	Summer Active	-1.15088	0.0459814
PRXL2A	Winter Active	Summer Active	-1.15037	0.0194154
PRXL2B	Winter Active	Summer Active	-1.15026	0.0462046
SULT2B1	Winter Active	Summer Active	-1.14819	0.000513771
LPCAT3	Winter Active	Summer Active	-1.14182	0.0169451
TLDC2	Winter Active	Summer Active	-1.14067	0.036496
HERC4	Winter Active	Summer Active	-1.13916	0.017344
BAK1	Winter Active	Summer Active	-1.13798	0.0492073
TMC4	Winter Active	Summer Active	-1.13793	0.00850872
SLC23A2	Winter Active	Summer Active	-1.13215	0.0428236
CSNK1E	Winter Active	Summer Active	-1.13125	0.00924627
TICAM1	Winter Active	Summer Active	-1.11621	0.0257107
FAM3D	Winter Active	Summer Active	-1.11366	0.0384933
PHLDB3	Winter Active	Summer Active	-1.11285	0.00850872
FAM83H	Winter Active	Summer Active	-1.10875	0.0198428
MTA1	Winter Active	Summer Active	-1.10651	0.0117249
CYP2S1	Winter Active	Summer Active	-1.10408	0.0139428
SLC22A7	Winter Active	Summer Active	-1.09888	0.00053583
DNPEP	Winter Active	Summer Active	-1.0988	0.000182319
CX3CL1	Winter Active	Summer Active	-1.0924	0.00559963
GPA33	Winter Active	Summer Active	-1.09206	0.0198735
GATA5	Winter Active	Summer Active	-1.09182	0.00266548
ENTPD8	Winter Active	Summer Active	-1.09099	0.00709923
NPC1L1	Winter Active	Summer Active	-1.08635	0.0275284
PFKFB4	Winter Active	Summer Active	-1.08276	0.00054772
SIRT7	Winter Active	Summer Active	-1.07977	0.000367522
B4GALT3	Winter Active	Summer Active	-1.07765	0.0139428
PPP1R16A	Winter Active	Summer Active	-1.07133	0.00239357
OGFR	Winter Active	Summer Active	-1.06788	0.00113229
SOAT2	Winter Active	Summer Active	-1.0615	0.00139551
CREB3L2	Winter Active	Summer Active	-1.05873	0.037467
STARD3	Winter Active	Summer Active	-1.05802	0.00372752
MATK	Winter Active	Summer Active	-1.05511	0.00549126
NUCB1	Winter Active	Summer Active	-1.05221	0.00113229
CTSZ	Winter Active	Summer Active	-1.03463	0.0442641
PIK3AP1	Winter Active	Summer Active	-1.0341	0.0214979
TM4SF5	Winter Active	Summer Active	-1.03207	0.0287796
NECTIN2	Winter Active	Summer Active	-1.03055	0.0140754
COL1A2	Winter Active	Summer Active	-1.0279	0.020899
SH3GL1	Winter Active	Summer Active	-1.02366	0.0217153
DGAT1	Winter Active	Summer Active	-1.00997	0.00470685
EFNA2	Winter Active	Summer Active	-1.00802	0.000641729
SLC36A4	Winter Active	Summer Active	1.03952	0.0384933
SCNN1A	Winter Active	Summer Active	1.0482	0.0146055
MTUS1	Winter Active	Summer Active	1.05352	0.00113229
RRAGD	Winter Active	Summer Active	1.08366	0.00998457
UGT1A3	Winter Active	Summer Active	1.10573	0.0233545
NFU1	Winter Active	Summer Active	1.10975	0.042574
STXBP3	Winter Active	Summer Active	1.16091	0.005321
LRRC37A2	Winter Active	Summer Active	1.16754	0.0138794
TXNIP	Winter Active	Summer Active	1.1701	0.000519165
CLDN23	Winter Active	Summer Active	1.19594	0.037467
NTN4	Winter Active	Summer Active	1.20266	0.0191556
REP15	Winter Active	Summer Active	1.21838	0.00815932
RPIA	Winter Active	Summer Active	1.26144	0.00352191
SMPDL3A	Winter Active	Summer Active	1.32346	0.00998457
FER1L6	Winter Active	Summer Active	1.32971	0.0218965
PDCD4	Winter Active	Summer Active	1.36185	0.000129026
RORC	Winter Active	Summer Active	1.49027	0.00225364
MYO5C	Winter Active	Summer Active	1.51622	0.00266548
STYK1	Winter Active	Summer Active	1.53939	0.0082195
CSTA	Winter Active	Summer Active	1.56404	0.00173357
ATOH1	Winter Active	Summer Active	1.64652	0.000519165
CYP2U1	Winter Active	Summer Active	1.65563	0.00503733
FDX1	Winter Active	Summer Active	1.70797	0.027627
METTL7A	Winter Active	Summer Active	1.91031	0.00470685
CHGA	Winter Active	Summer Active	1.9722	2.12768e-05
MUC2	Winter Active	Summer Active	1.98819	0.0425754
CIPC	Winter Active	Summer Active	2.18634	0.000256139
HMGCS2	Winter Active	Summer Active	3.37692	2.12768e-05

## Sheet: Arousal vs Torpor
DEGs	sampleA	sampleB	log2FoldChange	padj
FGA	Arousal	Torpor	-7.90768	9.13775e-19
A1m	Arousal	Torpor	-7.83778	0.000962264
HPD	Arousal	Torpor	-7.48904	3.14805e-24
ORM2	Arousal	Torpor	-7.44602	1.07631e-14
FGG	Arousal	Torpor	-7.34775	2.25632e-27
FGB	Arousal	Torpor	-6.94224	5.70194e-28
FETUB	Arousal	Torpor	-6.93675	7.55704e-20
TF	Arousal	Torpor	-6.87148	1.22398e-42
PRL	Arousal	Torpor	-6.43808	5.7853e-07
SLC1A2	Arousal	Torpor	-6.42083	1.7351e-11
ANGPTL3	Arousal	Torpor	-6.41585	1.78083e-09
PTGDS	Arousal	Torpor	-6.33481	3.66301e-09
HRG	Arousal	Torpor	-6.20286	9.43475e-08
F2	Arousal	Torpor	-6.19268	6.22336e-08
TAT	Arousal	Torpor	-6.11351	7.19453e-12
CPS1	Arousal	Torpor	-6.06426	1.70074e-22
HPX	Arousal	Torpor	-5.86861	1.46998e-25
HBB	Arousal	Torpor	-5.74929	2.69005e-09
COCH	Arousal	Torpor	-5.70645	3.20934e-08
ITIH2	Arousal	Torpor	-5.69464	1.5333e-08
GH1	Arousal	Torpor	-5.48272	6.97591e-08
CYP2E1	Arousal	Torpor	-5.43579	6.20521e-10
AMBP	Arousal	Torpor	-5.20935	1.18796e-08
TTR	Arousal	Torpor	-5.02219	4.5113e-07
AHSG	Arousal	Torpor	-4.83916	1.69737e-14
ALB	Arousal	Torpor	-4.69441	3.55071e-10
Gvin1	Arousal	Torpor	-3.9442	0.0249048
CR2	Arousal	Torpor	-3.85773	0.00427384
Sult3a1	Arousal	Torpor	-3.84972	4.22741e-05
PLG	Arousal	Torpor	-3.68757	4.6365e-08
CD79B	Arousal	Torpor	-3.64425	0.0350833
ORM1	Arousal	Torpor	-3.5378	0.013903
HP	Arousal	Torpor	-3.31947	3.43021e-11
PAH	Arousal	Torpor	-3.25879	6.4031e-10
CCDC3	Arousal	Torpor	-3.21271	0.000499267
CCDC157	Arousal	Torpor	-3.06267	0.00190034
IGHV1-3	Arousal	Torpor	-3.05398	0.0462012
ITIH4	Arousal	Torpor	-3.04566	2.65182e-11
RASL12	Arousal	Torpor	-3.02949	0.0269446
LOC109460663	Arousal	Torpor	-3.02938	5.33567e-06
AGT	Arousal	Torpor	-3.00443	4.74242e-05
FOXS1	Arousal	Torpor	-2.95894	2.87618e-06
PRRT4	Arousal	Torpor	-2.81609	0.000496401
DCDC2B	Arousal	Torpor	-2.747	0.00496436
SCGB1C1	Arousal	Torpor	-2.60819	0.00650788
SLCO5A1	Arousal	Torpor	-2.60017	0.00135339
IGHG1	Arousal	Torpor	-2.58428	0.0194759
AKR1C1	Arousal	Torpor	-2.58359	0.00184077
PAX5	Arousal	Torpor	-2.57521	0.0298965
TRARG1	Arousal	Torpor	-2.55291	0.00125247
SULT2A1	Arousal	Torpor	-2.55087	0.0462012
LOC100764022	Arousal	Torpor	-2.4948	3.90146e-05
LRRC3C	Arousal	Torpor	-2.44159	0.0119495
CD79A	Arousal	Torpor	-2.42688	0.0365124
ASCL2	Arousal	Torpor	-2.36396	0.0322432
KRT80	Arousal	Torpor	-2.34239	0.000355823
POLR2C	Arousal	Torpor	-2.30059	0.0396935
ADGRF3	Arousal	Torpor	-2.299	2.82135e-05
FOSB	Arousal	Torpor	-2.27833	0.00309999
SERPINA1	Arousal	Torpor	-2.26975	0.0489418
HIST1H2BH	Arousal	Torpor	-2.23539	0.000394957
COL11A2	Arousal	Torpor	-2.23013	0.0249849
GPR143	Arousal	Torpor	-2.22441	0.0351184
TNFRSF11A	Arousal	Torpor	-2.16094	0.0102427
MPZL3	Arousal	Torpor	-2.13037	0.009642
APOD	Arousal	Torpor	-2.11723	0.0434552
HOXC8	Arousal	Torpor	-2.10846	0.00077242
KCNG3	Arousal	Torpor	-2.09032	4.32478e-06
DNAH3	Arousal	Torpor	-2.08958	1.06567e-06
PRSS8	Arousal	Torpor	-2.07146	0.00333711
LYPD3	Arousal	Torpor	-1.99641	0.0265113
BRF2	Arousal	Torpor	-1.99438	0.009254
ZNF511	Arousal	Torpor	-1.94306	0.0228151
MGAM2	Arousal	Torpor	-1.93726	1.52244e-11
NABP1	Arousal	Torpor	-1.93017	1.37997e-09
F13B	Arousal	Torpor	-1.92538	9.6164e-05
IDH3B	Arousal	Torpor	-1.8919	0.0133647
OSGIN1	Arousal	Torpor	-1.8874	9.32432e-05
CKMT1A	Arousal	Torpor	-1.88003	7.3684e-10
CUNH11orf53	Arousal	Torpor	-1.87111	0.0121471
CUNH3orf67	Arousal	Torpor	-1.86629	0.000759753
AMY2A	Arousal	Torpor	-1.85821	3.68768e-05
HES4	Arousal	Torpor	-1.84987	5.00893e-07
CYP2C21	Arousal	Torpor	-1.81787	0.000942857
Hist2h2aa3	Arousal	Torpor	-1.79051	8.10298e-06
TLR1	Arousal	Torpor	-1.72648	0.016881
KCNK7	Arousal	Torpor	-1.67705	0.00170829
T-enol	Arousal	Torpor	-1.67329	4.5701e-07
Oasl2	Arousal	Torpor	-1.65951	1.99696e-06
CUNH9orf116	Arousal	Torpor	-1.65784	0.0188598
TMEM130	Arousal	Torpor	-1.6436	0.00159655
LRP8	Arousal	Torpor	-1.63206	0.00610372
GSTO2	Arousal	Torpor	-1.6309	0.00154858
NDUFA4L2	Arousal	Torpor	-1.6224	0.0185219
DRC3	Arousal	Torpor	-1.61336	0.000113468
ADCY10	Arousal	Torpor	-1.61094	3.14407e-05
NES	Arousal	Torpor	-1.60823	0.00033225
REG4	Arousal	Torpor	-1.59698	0.00126334
FAM50B	Arousal	Torpor	-1.58998	0.0360808
Tnfrsf26	Arousal	Torpor	-1.58844	1.17553e-07
ANKDD1B	Arousal	Torpor	-1.56104	0.000716949
ISG15	Arousal	Torpor	-1.55839	0.00529854
RBMS1	Arousal	Torpor	-1.54799	0.00278538
ACSBG1	Arousal	Torpor	-1.5272	2.7948e-10
EDNRA	Arousal	Torpor	-1.50832	0.0120144
FDXACB1	Arousal	Torpor	-1.49921	0.016145
DRC1	Arousal	Torpor	-1.49541	4.48473e-08
HHIP	Arousal	Torpor	-1.47376	0.0191842
PCYT2	Arousal	Torpor	-1.47027	3.40672e-05
LOC109435967	Arousal	Torpor	-1.45393	3.44893e-05
ADAM7	Arousal	Torpor	-1.44513	0.0218031
KLHL31	Arousal	Torpor	-1.44343	0.0431554
ANGPTL6	Arousal	Torpor	-1.44249	9.43325e-14
CTSL	Arousal	Torpor	-1.42136	4.71948e-05
ARG1	Arousal	Torpor	-1.4207	0.0328235
HIST1H1D	Arousal	Torpor	-1.40412	1.96239e-10
LOC109435941	Arousal	Torpor	-1.40293	0.0184958
CABYR	Arousal	Torpor	-1.40254	0.0228591
EDN1	Arousal	Torpor	-1.40074	0.00309927
TRPV3	Arousal	Torpor	-1.39903	0.0208791
TRIM46	Arousal	Torpor	-1.39182	0.0464526
SLC46A3	Arousal	Torpor	-1.3832	0.00156032
ALOX5	Arousal	Torpor	-1.37784	0.00296486
HIST2H2BE	Arousal	Torpor	-1.37782	2.38306e-07
ENDOU	Arousal	Torpor	-1.37531	0.00875013
EXOC3L2	Arousal	Torpor	-1.37212	0.000262463
SRGAP1	Arousal	Torpor	-1.3635	0.00478413
ITGB6	Arousal	Torpor	-1.35641	0.00519385
LAMB3	Arousal	Torpor	-1.35036	0.00124958
COL6A6	Arousal	Torpor	-1.34868	0.0462012
SLX4	Arousal	Torpor	-1.34843	2.39917e-18
PAPLN	Arousal	Torpor	-1.34325	0.00912735
EGR1	Arousal	Torpor	-1.33414	1.32811e-09
CNDP1	Arousal	Torpor	-1.33351	1.26427e-10
MISP3	Arousal	Torpor	-1.33269	0.000187092
LOC109435945	Arousal	Torpor	-1.3298	0.00545289
ZNF593	Arousal	Torpor	-1.32062	6.86717e-07
GATM	Arousal	Torpor	-1.30762	0.00324689
DNAAF1	Arousal	Torpor	-1.30106	0.0399652
ZBTB3	Arousal	Torpor	-1.29982	0.0341212
PNPLA1	Arousal	Torpor	-1.29866	0.0093847
A2M	Arousal	Torpor	-1.29214	0.00150818
PPM1J	Arousal	Torpor	-1.29186	0.00930001
GPRC5C	Arousal	Torpor	-1.29026	9.45407e-05
LOC109378025	Arousal	Torpor	-1.27457	0.00180501
NOX4	Arousal	Torpor	-1.27451	0.0257044
COL4A3	Arousal	Torpor	-1.26839	0.00576577
IZUMO4	Arousal	Torpor	-1.26656	0.000357128
ZFP36	Arousal	Torpor	-1.26577	2.22382e-07
DNAJB3	Arousal	Torpor	-1.26508	0.0338486
POLDIP2	Arousal	Torpor	-1.26321	2.15228e-06
PCDHGB4	Arousal	Torpor	-1.26131	0.0350789
PPIL6	Arousal	Torpor	-1.25689	5.43546e-05
CUNH14orf119	Arousal	Torpor	-1.25632	0.000118699
OASL	Arousal	Torpor	-1.24618	0.00837848
HSPB1	Arousal	Torpor	-1.22463	0.00201688
SEZ6	Arousal	Torpor	-1.22328	0.0346724
NAB2	Arousal	Torpor	-1.22311	0.0043798
OTC	Arousal	Torpor	-1.22034	0.0112797
CCN4	Arousal	Torpor	-1.21796	0.000352036
HIC2	Arousal	Torpor	-1.21468	0.00511122
PLIN1	Arousal	Torpor	-1.21443	0.00878011
IKBKE	Arousal	Torpor	-1.21362	2.07286e-14
ADAMDEC1	Arousal	Torpor	-1.21224	0.0258182
UNC5B	Arousal	Torpor	-1.21113	0.0116947
ERCC1	Arousal	Torpor	-1.20599	0.0202681
PLPP6	Arousal	Torpor	-1.20484	6.31112e-07
INSC	Arousal	Torpor	-1.20474	0.0213874
DGAT2	Arousal	Torpor	-1.19148	0.0248257
GPR83	Arousal	Torpor	-1.18788	0.0144655
PATR-G	Arousal	Torpor	-1.18409	0.0161271
CYB5RL	Arousal	Torpor	-1.18333	1.61849e-10
SCARB1	Arousal	Torpor	-1.1817	0.0268047
Eppk1	Arousal	Torpor	-1.17609	1.34438e-06
MX1	Arousal	Torpor	-1.17531	0.0122124
CYP8B1	Arousal	Torpor	-1.1751	0.00644574
GCHFR	Arousal	Torpor	-1.17395	0.00245552
THTPA	Arousal	Torpor	-1.16945	0.00151146
TRAF3	Arousal	Torpor	-1.1688	0.00448725
CSF1	Arousal	Torpor	-1.16529	1.61417e-05
EPB41L4A	Arousal	Torpor	-1.16529	0.0323977
PEX11G	Arousal	Torpor	-1.15388	2.03344e-08
SNCB	Arousal	Torpor	-1.15283	0.0328187
TMEM216	Arousal	Torpor	-1.14969	0.0155182
REC8	Arousal	Torpor	-1.14458	0.00626473
KLC3	Arousal	Torpor	-1.14167	0.0114079
SLC29A3	Arousal	Torpor	-1.13974	0.00181625
TMEM231	Arousal	Torpor	-1.13214	0.00256284
Doc2g	Arousal	Torpor	-1.12901	0.0198813
Tnfrsf23	Arousal	Torpor	-1.11802	0.00846994
ITIH3	Arousal	Torpor	-1.11606	0.00343992
GPATCH11	Arousal	Torpor	-1.11455	0.000113468
F3	Arousal	Torpor	-1.1122	0.0255896
FAM89B	Arousal	Torpor	-1.11098	0.00374691
SFR1	Arousal	Torpor	-1.10998	0.0114079
MXRA5	Arousal	Torpor	-1.10974	0.0389632
RBM11	Arousal	Torpor	-1.10719	0.0371415
DHX58	Arousal	Torpor	-1.10633	0.00150818
IRF5	Arousal	Torpor	-1.10491	0.00181625
CCDC51	Arousal	Torpor	-1.1041	3.7461e-06
CHPF2	Arousal	Torpor	-1.10253	1.36177e-09
KCNK17	Arousal	Torpor	-1.10065	0.0397696
APOC3	Arousal	Torpor	-1.09921	8.45181e-06
CLDN4	Arousal	Torpor	-1.09765	0.00550506
PLCH1	Arousal	Torpor	-1.09367	1.64034e-05
MUC13	Arousal	Torpor	-1.09081	0.000962289
NSUN6	Arousal	Torpor	-1.08572	0.00661235
ARRDC4	Arousal	Torpor	-1.08356	2.73575e-10
CCDC14	Arousal	Torpor	-1.07948	0.00785352
Ffar2	Arousal	Torpor	-1.06903	0.00807668
LOC109443182	Arousal	Torpor	-1.06561	0.0198606
ESM1	Arousal	Torpor	-1.0613	0.0493092
IER5L	Arousal	Torpor	-1.06042	0.00175653
AFAP1L1	Arousal	Torpor	-1.05991	0.0159769
ATG16L2	Arousal	Torpor	-1.05498	0.000315762
CLDN23	Arousal	Torpor	-1.05377	3.40672e-05
BMX	Arousal	Torpor	-1.05211	0.0108088
GPR153	Arousal	Torpor	-1.04813	0.0356801
SLC36A2	Arousal	Torpor	-1.04437	0.0272214
FOXN1	Arousal	Torpor	-1.04416	0.00638951
TTLL10	Arousal	Torpor	-1.03885	0.0338747
CAGE1	Arousal	Torpor	-1.03874	0.0377379
RGS13	Arousal	Torpor	-1.03462	0.0335979
KLHL17	Arousal	Torpor	-1.03451	0.0318958
OSBPL5	Arousal	Torpor	-1.03305	0.000304879
IGFLR1	Arousal	Torpor	-1.03178	0.0207759
TIGD6	Arousal	Torpor	-1.03038	0.0358097
TEAD4	Arousal	Torpor	-1.03028	0.00676045
DHRS3	Arousal	Torpor	-1.03018	0.000430552
ZNF343	Arousal	Torpor	-1.02646	0.0130524
CIART	Arousal	Torpor	-1.02077	0.0420783
ATPSCKMT	Arousal	Torpor	-1.01749	0.0227285
FHOD1	Arousal	Torpor	-1.01734	0.000890625
SUN1	Arousal	Torpor	-1.01661	0.00119543
MESP1	Arousal	Torpor	-1.01506	0.0263117
TRIM68	Arousal	Torpor	-1.01113	2.40909e-05
SIRT6	Arousal	Torpor	-1.01056	0.00511024
S100A4	Arousal	Torpor	-1.00887	0.00100209
GALNT6	Arousal	Torpor	-1.00865	0.00860974
CCKAR	Arousal	Torpor	-1.00709	0.0197482
DBP	Arousal	Torpor	-1.00372	0.00184289
SHTN1	Arousal	Torpor	-1.00276	1.81737e-07
CASK	Arousal	Torpor	1.00029	1.04917e-09
PEPD	Arousal	Torpor	1.0007	2.07325e-08
Dnah17	Arousal	Torpor	1.00199	0.0249807
HERC3	Arousal	Torpor	1.00279	3.44509e-10
PIK3AP1	Arousal	Torpor	1.00318	5.12491e-05
RAB20	Arousal	Torpor	1.00333	0.000962264
SPECC1L	Arousal	Torpor	1.00946	2.4814e-09
TNFAIP8L3	Arousal	Torpor	1.01074	0.0248515
BAALC	Arousal	Torpor	1.01217	0.0397696
GPR20	Arousal	Torpor	1.01293	0.00887527
POC1A	Arousal	Torpor	1.01453	0.00388311
LYZ	Arousal	Torpor	1.01529	0.00703084
SETD4	Arousal	Torpor	1.01796	0.0397696
CLIP2	Arousal	Torpor	1.02262	1.31466e-12
CENPI	Arousal	Torpor	1.02423	0.0310922
DHCR24	Arousal	Torpor	1.02441	0.000799515
TMEM158	Arousal	Torpor	1.02619	0.0293241
UBE2C	Arousal	Torpor	1.03165	0.00474415
DACT1	Arousal	Torpor	1.04444	5.33229e-06
MAP3K21	Arousal	Torpor	1.05599	0.0282823
CPXM2	Arousal	Torpor	1.06247	0.00431336
SHROOM1	Arousal	Torpor	1.06553	0.000142012
UBALD2	Arousal	Torpor	1.06686	2.90508e-12
KIF11	Arousal	Torpor	1.06874	0.0284329
ACTN2	Arousal	Torpor	1.07014	4.77811e-07
AGR3	Arousal	Torpor	1.0703	0.000600393
ISX	Arousal	Torpor	1.07517	0.000608811
CCL25	Arousal	Torpor	1.0755	0.00229705
MEIOB	Arousal	Torpor	1.07992	0.0315592
IP6K2	Arousal	Torpor	1.08316	3.92637e-07
CDCA8	Arousal	Torpor	1.08643	0.0252635
NPAS2	Arousal	Torpor	1.08877	2.23587e-05
MMD	Arousal	Torpor	1.08945	0.00295423
SERTAD2	Arousal	Torpor	1.09217	0.000167862
GIMAP8	Arousal	Torpor	1.09672	0.0341212
CPED1	Arousal	Torpor	1.09691	3.57974e-16
WWOX	Arousal	Torpor	1.09744	0.000529336
CKS1B	Arousal	Torpor	1.0977	0.000101248
ITGB8	Arousal	Torpor	1.10554	0.00124958
E2F2	Arousal	Torpor	1.10631	0.00405823
SRPX2	Arousal	Torpor	1.10739	0.00806637
HPGD	Arousal	Torpor	1.111	8.50645e-11
HELLS	Arousal	Torpor	1.11193	0.00868013
PRIMPOL	Arousal	Torpor	1.11703	0.0466057
Sult1d1	Arousal	Torpor	1.11727	0.00130802
RASL11B	Arousal	Torpor	1.12581	0.000149429
RNF152	Arousal	Torpor	1.12621	1.09128e-06
SEMA3C	Arousal	Torpor	1.12654	3.17467e-05
A1CF	Arousal	Torpor	1.12848	8.19604e-07
SLC25A24	Arousal	Torpor	1.1325	1.30527e-14
SLC5A4	Arousal	Torpor	1.13905	0.0350833
DPYD	Arousal	Torpor	1.14504	0.000113468
ANGPTL4	Arousal	Torpor	1.14726	0.00798327
PTGIS	Arousal	Torpor	1.15842	0.00448725
CKAP2L	Arousal	Torpor	1.1602	2.2798e-05
PCK1	Arousal	Torpor	1.16039	0.00353212
SLC39A5	Arousal	Torpor	1.16366	0.0297798
DAPK1	Arousal	Torpor	1.16468	6.13542e-07
SLC47A1	Arousal	Torpor	1.16697	0.0028987
CYP4A6	Arousal	Torpor	1.16948	0.0412692
SLC41A2	Arousal	Torpor	1.17076	3.13341e-09
MYOM1	Arousal	Torpor	1.17156	7.57948e-08
XRCC5	Arousal	Torpor	1.17656	0.0281469
AKAP7	Arousal	Torpor	1.1772	0.000642839
TMEM79	Arousal	Torpor	1.18555	3.39566e-05
NOCT	Arousal	Torpor	1.18584	8.31373e-05
CHST6	Arousal	Torpor	1.18884	1.01446e-06
APOPT1	Arousal	Torpor	1.19166	5.49208e-07
FNDC5	Arousal	Torpor	1.1953	0.0434475
MYB	Arousal	Torpor	1.19547	0.0159769
RELN	Arousal	Torpor	1.19559	0.000597381
BTBD16	Arousal	Torpor	1.20117	0.0195178
FLRT2	Arousal	Torpor	1.20348	0.0208791
DDC	Arousal	Torpor	1.20403	5.24003e-06
AGMAT	Arousal	Torpor	1.2132	0.0122323
SULT1B1	Arousal	Torpor	1.21732	7.17461e-08
SLC25A5	Arousal	Torpor	1.22412	1.18796e-08
NIPSNAP3A	Arousal	Torpor	1.22538	0.0148675
OAF	Arousal	Torpor	1.23075	2.82135e-05
CLDN8	Arousal	Torpor	1.23098	0.0329257
BEND3	Arousal	Torpor	1.23675	0.0109117
TSC22D3	Arousal	Torpor	1.23806	1.74836e-05
CHRND	Arousal	Torpor	1.24478	0.0237235
SLFN11	Arousal	Torpor	1.24806	0.00271873
EIF4EBP3	Arousal	Torpor	1.25797	0.00410175
EDA	Arousal	Torpor	1.25806	0.0208634
CCNF	Arousal	Torpor	1.25843	0.0188859
NFKBIA	Arousal	Torpor	1.2594	0.000130047
AQP3	Arousal	Torpor	1.26872	0.00177498
G6PC	Arousal	Torpor	1.28145	0.00303737
SLC25A42	Arousal	Torpor	1.28421	9.6733e-07
ANKRD2	Arousal	Torpor	1.28591	0.0106434
TMEM61	Arousal	Torpor	1.28739	9.01441e-05
B4GALT1	Arousal	Torpor	1.2875	0.012552
CSTA	Arousal	Torpor	1.29303	4.17606e-05
CDC14A	Arousal	Torpor	1.29679	1.78827e-23
ADRA2A	Arousal	Torpor	1.29875	0.00365962
SLC25A34	Arousal	Torpor	1.30058	0.000304879
PLA2G7	Arousal	Torpor	1.30352	0.00120401
KIF4A	Arousal	Torpor	1.30649	0.0108967
CMYA5	Arousal	Torpor	1.31926	0.00109158
NCAPH	Arousal	Torpor	1.32373	0.0195905
ABCA6	Arousal	Torpor	1.32411	1.08903e-14
SLC11A1	Arousal	Torpor	1.32749	0.000742668
MXD3	Arousal	Torpor	1.32827	0.0269446
ENO3	Arousal	Torpor	1.34079	1.96239e-10
SLC5A10	Arousal	Torpor	1.34765	0.0472494
LIPT2	Arousal	Torpor	1.3619	0.0182744
FKBP5	Arousal	Torpor	1.36502	1.37997e-09
MKI67	Arousal	Torpor	1.3691	0.00284761
CHRM1	Arousal	Torpor	1.37893	0.00922243
LOC109371424	Arousal	Torpor	1.38227	0.04565
CENPN	Arousal	Torpor	1.3853	0.000455844
CDC20	Arousal	Torpor	1.38799	0.00326613
VIPR2	Arousal	Torpor	1.3908	0.022364
SPOCD1	Arousal	Torpor	1.39267	0.000142012
THEMIS2	Arousal	Torpor	1.3942	5.19422e-11
SLC35E2B	Arousal	Torpor	1.39708	0.0018698
DDIT4	Arousal	Torpor	1.43123	1.51167e-06
PTGS2	Arousal	Torpor	1.43499	0.0129002
GPR45	Arousal	Torpor	1.43584	0.000826091
LOC109461442	Arousal	Torpor	1.44217	0.0393976
CCNB2	Arousal	Torpor	1.44483	0.0335979
ABCA9	Arousal	Torpor	1.44483	5.49208e-07
GPR171	Arousal	Torpor	1.44937	0.0275615
C4BPA	Arousal	Torpor	1.45489	0.000398328
IGDCC3	Arousal	Torpor	1.45551	0.00216472
CENPK	Arousal	Torpor	1.45716	0.0320375
MYCBPAP	Arousal	Torpor	1.47313	0.0260108
CEBPD	Arousal	Torpor	1.47433	3.02817e-09
PSTPIP2	Arousal	Torpor	1.48161	1.18267e-08
UCP3	Arousal	Torpor	1.49115	9.55796e-16
FMO2	Arousal	Torpor	1.49705	0.0325239
PIM3	Arousal	Torpor	1.503	1.03671e-07
UGT1A3	Arousal	Torpor	1.50601	0.00917412
FAM222A	Arousal	Torpor	1.50657	4.18006e-10
PLA2G2A	Arousal	Torpor	1.50768	2.95344e-07
PSAT1	Arousal	Torpor	1.50905	8.21222e-07
CYP1B1	Arousal	Torpor	1.52099	0.000514177
GJB1	Arousal	Torpor	1.52589	0.0105968
PPP1R1B	Arousal	Torpor	1.52777	8.25922e-05
CENPA	Arousal	Torpor	1.5285	0.0195912
KLF15	Arousal	Torpor	1.53235	3.84322e-14
ints6-a	Arousal	Torpor	1.54545	0.0480634
CSKMT	Arousal	Torpor	1.54966	0.00892697
CENPF	Arousal	Torpor	1.55972	0.0349793
Hes1	Arousal	Torpor	1.56294	4.97864e-05
SCNN1B	Arousal	Torpor	1.56786	0.00511024
SYT8	Arousal	Torpor	1.62463	0.000388392
AQP7	Arousal	Torpor	1.62591	5.59444e-09
SFTPD	Arousal	Torpor	1.6313	0.0187031
CKAP2	Arousal	Torpor	1.64914	0.000826162
HCRTR1	Arousal	Torpor	1.65355	0.00454385
FER1L4	Arousal	Torpor	1.658	0.00705638
GRPR	Arousal	Torpor	1.68119	0.00628302
CCNE2	Arousal	Torpor	1.68207	3.027e-09
RGN	Arousal	Torpor	1.69922	0.00190034
SPP1	Arousal	Torpor	1.70304	6.2311e-07
TMEM252	Arousal	Torpor	1.74027	2.2513e-05
MYBL2	Arousal	Torpor	1.75418	0.00475379
ABCA8	Arousal	Torpor	1.75788	9.06902e-09
FAM180A	Arousal	Torpor	1.75889	2.64583e-07
DEFA1	Arousal	Torpor	1.7668	2.24471e-06
CA9	Arousal	Torpor	1.77194	2.23587e-05
KCNE3	Arousal	Torpor	1.79393	0.00197464
BANK1	Arousal	Torpor	1.80357	0.000192819
JPH1	Arousal	Torpor	1.8056	1.10667e-09
KRT7	Arousal	Torpor	1.80628	0.000389962
BCO2	Arousal	Torpor	1.81457	0.00117025
SLC18A1	Arousal	Torpor	1.84291	0.00124958
METTL7A	Arousal	Torpor	1.84696	5.6168e-06
HSD11B2	Arousal	Torpor	1.84764	4.48353e-06
ZBTB16	Arousal	Torpor	1.85811	6.38553e-05
CCL16	Arousal	Torpor	1.88948	0.0346724
IMMP2L	Arousal	Torpor	1.89169	0.00175103
BIRC5	Arousal	Torpor	1.90738	2.2798e-05
NUSAP1	Arousal	Torpor	1.91061	0.00332869
MYH7	Arousal	Torpor	1.91442	0.0245452
IL12RB2	Arousal	Torpor	1.91457	0.000187474
PCLAF	Arousal	Torpor	1.92233	0.000252796
RRM2	Arousal	Torpor	1.94309	2.32031e-08
REG3G	Arousal	Torpor	1.9753	1.18796e-08
CHAF1B	Arousal	Torpor	1.98186	0.043004
kif19	Arousal	Torpor	1.99893	7.03903e-05
THSD7B	Arousal	Torpor	2.00364	0.00038508
Dmbt1	Arousal	Torpor	2.01305	0.00174187
ACTN3	Arousal	Torpor	2.02072	0.00515721
MTFP1	Arousal	Torpor	2.07687	0.000216231
CCNB1	Arousal	Torpor	2.09556	0.000313912
TOP2A	Arousal	Torpor	2.10068	0.000357128
BUB1	Arousal	Torpor	2.1056	0.0192389
TNNI2	Arousal	Torpor	2.11987	0.00431336
MYOZ3	Arousal	Torpor	2.1712	0.000375617
OLFM4	Arousal	Torpor	2.18789	0.026008
CKM	Arousal	Torpor	2.21437	0.00122674
GGT1	Arousal	Torpor	2.21658	3.49233e-21
Calml3	Arousal	Torpor	2.21875	0.0387279
ECT2	Arousal	Torpor	2.24491	0.0206897
CDCA3	Arousal	Torpor	2.27143	0.000232328
TST	Arousal	Torpor	2.307	0.000182796
DLGAP5	Arousal	Torpor	2.30708	0.010441
CLTRN	Arousal	Torpor	2.36135	3.11994e-05
FOXM1	Arousal	Torpor	2.41227	0.00330543
PARPBP	Arousal	Torpor	2.41873	0.0191842
AURKB	Arousal	Torpor	2.42184	5.57437e-06
CSMD1	Arousal	Torpor	2.44061	1.29684e-08
MFAP5	Arousal	Torpor	2.52585	0.00522447
ALOX12	Arousal	Torpor	2.55332	0.000990903
KLK1	Arousal	Torpor	2.55584	0.0391581
OTOP3	Arousal	Torpor	2.63205	0.0277637
CYB5D2	Arousal	Torpor	2.71781	0.0198502
MYOZ1	Arousal	Torpor	2.91498	0.000112864
TNNT3	Arousal	Torpor	3.02834	0.0265024
TSEN34	Arousal	Torpor	3.156	0.0494048
S100G	Arousal	Torpor	3.18027	0.00102333
NEB	Arousal	Torpor	3.31205	0.00672599
TFCP2L1	Arousal	Torpor	3.79261	9.43325e-14
MYOT	Arousal	Torpor	3.8969	0.0247801
PGAM2	Arousal	Torpor	3.89891	0.00431532
MYH2	Arousal	Torpor	3.92275	0.00759282
MYH1	Arousal	Torpor	4.06784	3.43021e-11
CASQ1	Arousal	Torpor	4.18817	0.0122992
MYLPF	Arousal	Torpor	4.79152	0.0236056
TNNC2	Arousal	Torpor	4.9477	9.59962e-06
MYBPC1	Arousal	Torpor	5.21036	7.02676e-05
SCNN1G	Arousal	Torpor	5.288	1.63779e-11

## Sheet: Winter Active vs Torpor
DEGs	sampleA	sampleB	log2FoldChange	padj
FGA	Winter Active	Torpor	-8.73921	1.10063e-19
ORM2	Winter Active	Torpor	-8.70504	8.50854e-16
TF	Winter Active	Torpor	-8.36738	4.88995e-39
PTGDS	Winter Active	Torpor	-8.35189	5.68096e-10
TAT	Winter Active	Torpor	-8.11717	2.63053e-17
FETUB	Winter Active	Torpor	-8.10606	4.02022e-18
A1m	Winter Active	Torpor	-8.04833	0.0013676
AHSG	Winter Active	Torpor	-7.77299	9.73952e-16
FGG	Winter Active	Torpor	-7.71024	3.24434e-24
PRL	Winter Active	Torpor	-7.28164	1.13091e-06
CPS1	Winter Active	Torpor	-7.11787	4.08232e-29
HRG	Winter Active	Torpor	-7.03942	5.73569e-08
HPD	Winter Active	Torpor	-6.86108	2.06435e-14
F2	Winter Active	Torpor	-6.85763	4.89347e-07
TTR	Winter Active	Torpor	-6.70518	3.4657e-08
AMBP	Winter Active	Torpor	-6.60123	1.3647e-07
HBB	Winter Active	Torpor	-6.47417	3.73219e-10
ALB	Winter Active	Torpor	-6.34648	3.69326e-15
ANGPTL3	Winter Active	Torpor	-6.17553	8.22249e-08
ORM1	Winter Active	Torpor	-5.99385	0.0109484
Sult3a1	Winter Active	Torpor	-5.79264	8.22786e-05
GH1	Winter Active	Torpor	-5.75637	2.41124e-06
HPX	Winter Active	Torpor	-5.66899	1.19474e-26
FGB	Winter Active	Torpor	-5.49199	3.67571e-09
LOC109460663	Winter Active	Torpor	-5.24698	4.81955e-10
CYP2E1	Winter Active	Torpor	-5.24053	1.05405e-07
ITIH2	Winter Active	Torpor	-5.06751	1.66315e-05
SLC1A2	Winter Active	Torpor	-5.06202	5.0465e-07
MLN	Winter Active	Torpor	-4.98944	0.0134534
COCH	Winter Active	Torpor	-4.88692	0.0195691
LOC109443392	Winter Active	Torpor	-4.37393	1.02544e-10
PCDHGB7	Winter Active	Torpor	-4.10808	0.0297373
APOD	Winter Active	Torpor	-3.88436	0.000843627
BBOX1	Winter Active	Torpor	-3.75421	0.0169054
CLEC4G	Winter Active	Torpor	-3.32933	0.00560299
PAH	Winter Active	Torpor	-3.32707	5.64661e-09
CXCL10	Winter Active	Torpor	-3.29739	0.00273892
ADCY10	Winter Active	Torpor	-3.27953	1.47634e-11
CTRB1	Winter Active	Torpor	-3.27831	0.00145685
ITIH4	Winter Active	Torpor	-3.22537	1.48212e-05
HP	Winter Active	Torpor	-3.21265	2.64287e-07
ZC3H10	Winter Active	Torpor	-3.0463	0.0228835
SLC5A5	Winter Active	Torpor	-2.93637	0.000358354
ADGRF3	Winter Active	Torpor	-2.88063	0.000131959
GJB5	Winter Active	Torpor	-2.83441	0.00347506
BHMT	Winter Active	Torpor	-2.66407	0.00115529
PLG	Winter Active	Torpor	-2.60197	0.0179927
DKK2	Winter Active	Torpor	-2.58374	0.0430249
GRPEL1	Winter Active	Torpor	-2.56953	0.0029837
SLC27A2	Winter Active	Torpor	-2.52657	0.0400087
AGT	Winter Active	Torpor	-2.52532	0.0039587
COL11A2	Winter Active	Torpor	-2.50311	0.0240932
ARG1	Winter Active	Torpor	-2.47362	0.011091
KLHL31	Winter Active	Torpor	-2.46259	0.00151029
PI16	Winter Active	Torpor	-2.45767	0.00330817
CHST11	Winter Active	Torpor	-2.45439	2.7455e-06
SPESP1	Winter Active	Torpor	-2.44766	0.0131052
CTRC	Winter Active	Torpor	-2.43154	0.0146344
CYP2C21	Winter Active	Torpor	-2.43123	0.000476674
THBS4	Winter Active	Torpor	-2.28602	7.69676e-05
KRT80	Winter Active	Torpor	-2.24209	0.00944244
UBFD1	Winter Active	Torpor	-2.11374	0.0246568
WFIKKN1	Winter Active	Torpor	-2.1118	0.0241449
EDNRA	Winter Active	Torpor	-2.10685	0.014671
HAL	Winter Active	Torpor	-2.0962	0.0114878
CCN3	Winter Active	Torpor	-2.0262	0.0178395
IGHA1	Winter Active	Torpor	-2.02503	0.00332729
F13B	Winter Active	Torpor	-1.98819	0.0146467
HIST1H2BH	Winter Active	Torpor	-1.86991	0.0170381
CCL21	Winter Active	Torpor	-1.8598	3.67571e-09
HSPA1	Winter Active	Torpor	-1.85248	0.0157429
OSGIN1	Winter Active	Torpor	-1.85171	0.000777938
CIART	Winter Active	Torpor	-1.83673	0.00306975
LOC109435941	Winter Active	Torpor	-1.83163	0.0198047
ACKR2	Winter Active	Torpor	-1.82842	0.0117824
ITIH3	Winter Active	Torpor	-1.82756	0.00012938
HSPB1	Winter Active	Torpor	-1.80655	3.7577e-06
PHYHIPL	Winter Active	Torpor	-1.79423	0.000242221
TNFRSF12A	Winter Active	Torpor	-1.73685	6.92724e-09
MMRN1	Winter Active	Torpor	-1.70508	0.0345403
PAPLN	Winter Active	Torpor	-1.68862	0.0103192
SMIM19	Winter Active	Torpor	-1.66702	0.0420553
DGAT2	Winter Active	Torpor	-1.63304	0.00470101
GZMB	Winter Active	Torpor	-1.62811	0.0102707
F3	Winter Active	Torpor	-1.62234	4.47565e-05
MRPL18	Winter Active	Torpor	-1.56969	3.13851e-07
GIP	Winter Active	Torpor	-1.56647	0.0131907
DNAH12	Winter Active	Torpor	-1.56635	0.0283662
GADD45G	Winter Active	Torpor	-1.56421	2.2313e-05
HBEGF	Winter Active	Torpor	-1.56095	6.6846e-08
MEST	Winter Active	Torpor	-1.54689	0.0019021
SPOCD1	Winter Active	Torpor	-1.53973	0.0351752
PLK2	Winter Active	Torpor	-1.53442	0.000269378
A2M	Winter Active	Torpor	-1.52642	0.000695178
ZNF774	Winter Active	Torpor	-1.50679	0.0273901
POMC	Winter Active	Torpor	-1.48578	0.00975522
APOA1	Winter Active	Torpor	-1.48415	0.0171824
TIMM29	Winter Active	Torpor	-1.47357	0.0282978
IGFBP2	Winter Active	Torpor	-1.45662	0.00820254
NR1D1	Winter Active	Torpor	-1.44863	0.00148924
MPZL2	Winter Active	Torpor	-1.44723	0.00128003
SLC1A1	Winter Active	Torpor	-1.44204	0.0443875
BGN	Winter Active	Torpor	-1.41914	0.0131052
RND1	Winter Active	Torpor	-1.41818	0.0461561
FRZB	Winter Active	Torpor	-1.40392	0.000712125
HSPE1	Winter Active	Torpor	-1.39316	1.21077e-06
KNG1	Winter Active	Torpor	-1.37871	0.0333668
HIST2H2BE	Winter Active	Torpor	-1.37456	0.000467697
APCDD1	Winter Active	Torpor	-1.3389	0.00293813
SHLD3	Winter Active	Torpor	-1.33235	0.0129002
TEC	Winter Active	Torpor	-1.3248	0.04289
PRDM16	Winter Active	Torpor	-1.29712	0.017286
CYP8B1	Winter Active	Torpor	-1.29294	0.0445726
MDK	Winter Active	Torpor	-1.29201	0.000138268
MGAM2	Winter Active	Torpor	-1.28523	0.0149054
SLC35G1	Winter Active	Torpor	-1.26269	0.044732
PLIN2	Winter Active	Torpor	-1.25123	0.00472813
SNAI1	Winter Active	Torpor	-1.24624	0.0428611
HNRNPH3	Winter Active	Torpor	-1.24393	4.97784e-05
MUC1	Winter Active	Torpor	-1.24075	0.0293371
MSTO1	Winter Active	Torpor	-1.22254	0.0461892
DGKQ	Winter Active	Torpor	-1.2179	1.02665e-05
TCF7	Winter Active	Torpor	-1.21766	0.01028
LRFN4	Winter Active	Torpor	-1.21168	0.0105053
RBM14	Winter Active	Torpor	-1.20663	1.75376e-08
IKBKE	Winter Active	Torpor	-1.1984	4.97018e-06
GAREM1	Winter Active	Torpor	-1.19715	4.64111e-05
HSPA8	Winter Active	Torpor	-1.18288	6.0794e-05
NABP1	Winter Active	Torpor	-1.16272	0.00379238
GOLM1	Winter Active	Torpor	-1.16027	0.00100484
TNFRSF14	Winter Active	Torpor	-1.15947	0.00489404
FKBP4	Winter Active	Torpor	-1.15641	0.000372135
OTUB2	Winter Active	Torpor	-1.1443	0.0486825
HSPH1	Winter Active	Torpor	-1.13451	0.000521431
SRGAP1	Winter Active	Torpor	-1.12768	0.020799
CRYAB	Winter Active	Torpor	-1.11988	0.0141292
SERPINC1	Winter Active	Torpor	-1.10975	0.0312075
ATOH8	Winter Active	Torpor	-1.09887	0.0019021
EFHB	Winter Active	Torpor	-1.0917	0.0137547
IFIH1	Winter Active	Torpor	-1.09078	0.00310945
ACSBG1	Winter Active	Torpor	-1.08276	0.000677048
PSMB1	Winter Active	Torpor	-1.07521	0.0029837
EGR1	Winter Active	Torpor	-1.07512	0.00191713
SYTL3	Winter Active	Torpor	-1.06181	0.0113967
CHKA	Winter Active	Torpor	-1.05709	1.04805e-07
PAG1	Winter Active	Torpor	-1.0458	0.00992857
FAM210A	Winter Active	Torpor	-1.04139	0.0179541
SHB	Winter Active	Torpor	-1.04098	0.000712125
EHF	Winter Active	Torpor	-1.03492	0.0410172
CLDN5	Winter Active	Torpor	-1.01789	0.0282267
QPCT	Winter Active	Torpor	-1.00905	0.00106873
TGFB1	Winter Active	Torpor	-1.00786	0.0330091
NPC1L1	Winter Active	Torpor	1.00269	0.0362993
SERTAD2	Winter Active	Torpor	1.00578	0.00346476
HMCN2	Winter Active	Torpor	1.00601	0.00834853
MAT2A	Winter Active	Torpor	1.00712	0.0198818
GLI2	Winter Active	Torpor	1.00743	0.000963555
SLC22A7	Winter Active	Torpor	1.00831	0.00535579
RBM24	Winter Active	Torpor	1.00844	3.99486e-05
SLC23A1	Winter Active	Torpor	1.0096	0.000843627
ALDH1A1	Winter Active	Torpor	1.00975	0.0105053
CUNH5orf34	Winter Active	Torpor	1.00982	0.0138301
SERTAD3	Winter Active	Torpor	1.01151	0.00151565
GALM	Winter Active	Torpor	1.01372	0.015147
DACT3	Winter Active	Torpor	1.01469	0.00560299
FA2H	Winter Active	Torpor	1.01563	0.000458446
ACY3	Winter Active	Torpor	1.01862	0.00501001
RNF128	Winter Active	Torpor	1.01926	1.06667e-06
MGAT4A	Winter Active	Torpor	1.02053	0.0443961
SHF	Winter Active	Torpor	1.02326	4.47565e-05
LFNG	Winter Active	Torpor	1.02356	1.17281e-05
MYOM1	Winter Active	Torpor	1.02447	0.000863761
TMEM184A	Winter Active	Torpor	1.02556	0.02445
GOLT1A	Winter Active	Torpor	1.02664	0.0391812
XPNPEP2	Winter Active	Torpor	1.02742	0.000570272
ZNF256	Winter Active	Torpor	1.03115	0.0010501
ABHD2	Winter Active	Torpor	1.03389	0.00742353
TMEM37	Winter Active	Torpor	1.03612	0.000746317
WIPF3	Winter Active	Torpor	1.0376	0.012897
HMGB2	Winter Active	Torpor	1.04054	0.0112431
GALR2	Winter Active	Torpor	1.04252	0.0323343
SEMA4C	Winter Active	Torpor	1.04374	0.00512867
SAT1	Winter Active	Torpor	1.04774	0.000138268
Cox4i2	Winter Active	Torpor	1.05294	0.00377899
CTH	Winter Active	Torpor	1.05395	0.0313744
REEP6	Winter Active	Torpor	1.05499	0.000715262
ELF3	Winter Active	Torpor	1.06323	0.040741
ZCCHC3	Winter Active	Torpor	1.06464	0.00387741
METTL27	Winter Active	Torpor	1.06485	0.0036847
MLIP	Winter Active	Torpor	1.07131	0.0141639
PM20D1	Winter Active	Torpor	1.07578	0.000458446
SLCO2A1	Winter Active	Torpor	1.07617	0.0046306
USP54	Winter Active	Torpor	1.08589	0.00676607
EXOC3L4	Winter Active	Torpor	1.08631	0.00226567
ERBB3	Winter Active	Torpor	1.08963	0.000283721
BIRC3	Winter Active	Torpor	1.09324	0.00330817
NBAS	Winter Active	Torpor	1.09438	0.0375947
DCK	Winter Active	Torpor	1.09633	0.0135644
KIT	Winter Active	Torpor	1.09862	0.000120353
LRRC37A2	Winter Active	Torpor	1.09949	0.0036847
ITIH5	Winter Active	Torpor	1.1006	0.00844038
FAM222A	Winter Active	Torpor	1.10303	0.00169126
NUAK2	Winter Active	Torpor	1.10318	0.0030661
Zik1	Winter Active	Torpor	1.10378	0.00106127
CYP2J2	Winter Active	Torpor	1.10736	0.00115907
SLC5A9	Winter Active	Torpor	1.11302	0.000102524
E2F2	Winter Active	Torpor	1.11712	0.0476244
PCDH18	Winter Active	Torpor	1.12016	0.00992463
TMEM101	Winter Active	Torpor	1.1202	0.0216955
LY75	Winter Active	Torpor	1.12259	0.00671947
SLC7A4	Winter Active	Torpor	1.12505	0.0400243
METTL23	Winter Active	Torpor	1.12671	2.67147e-05
IFNLR1	Winter Active	Torpor	1.12987	0.000302162
PDE7B	Winter Active	Torpor	1.13274	0.000518581
SLC22A5	Winter Active	Torpor	1.13542	0.000136703
KIF24	Winter Active	Torpor	1.13709	2.96947e-05
WFIKKN2	Winter Active	Torpor	1.13888	0.00541777
PHOSPHO1	Winter Active	Torpor	1.14481	9.20402e-05
IL4I1	Winter Active	Torpor	1.14579	0.0121382
APBB3	Winter Active	Torpor	1.14739	3.63828e-06
PLA2G6	Winter Active	Torpor	1.14997	6.77934e-05
DLL4	Winter Active	Torpor	1.15035	0.00744656
GLT1D1	Winter Active	Torpor	1.15623	0.0138323
RASSF8	Winter Active	Torpor	1.15991	0.000162698
CEP128	Winter Active	Torpor	1.16129	0.000534303
TM4SF5	Winter Active	Torpor	1.16155	0.0324023
MNX1	Winter Active	Torpor	1.16333	4.47565e-05
SIK1	Winter Active	Torpor	1.16938	0.010432
CBX4	Winter Active	Torpor	1.17002	7.20951e-06
CYP3A12	Winter Active	Torpor	1.1764	0.0221358
VNN3	Winter Active	Torpor	1.17803	3.30492e-06
SUN1	Winter Active	Torpor	1.17824	0.00387741
PIM3	Winter Active	Torpor	1.18249	0.0032203
WDR48	Winter Active	Torpor	1.18567	0.0102351
ZC3H12A	Winter Active	Torpor	1.18752	0.0068274
ABCC2	Winter Active	Torpor	1.18868	0.00114727
CYP27A1	Winter Active	Torpor	1.20116	0.00355411
SPRED3	Winter Active	Torpor	1.20608	0.000233356
CDKL5	Winter Active	Torpor	1.20665	0.0158188
SLC25A34	Winter Active	Torpor	1.21118	0.016254
ANAPC5	Winter Active	Torpor	1.21425	1.10981e-05
PRTFDC1	Winter Active	Torpor	1.21475	0.010609
SLC2A7	Winter Active	Torpor	1.21928	0.0167554
ENDOU	Winter Active	Torpor	1.22183	0.0282991
NPAS2	Winter Active	Torpor	1.22425	0.00247735
ID1	Winter Active	Torpor	1.22563	0.000852091
GAS8	Winter Active	Torpor	1.23094	0.00808969
RECK	Winter Active	Torpor	1.23201	0.0107686
ANXA13	Winter Active	Torpor	1.23319	0.00202313
TNR	Winter Active	Torpor	1.23337	0.0367099
TMEM170A	Winter Active	Torpor	1.23383	6.93496e-06
LPAR6	Winter Active	Torpor	1.23505	0.00519578
CCNG2	Winter Active	Torpor	1.2378	4.33814e-06
NFKBID	Winter Active	Torpor	1.24074	0.0414627
MGAT3	Winter Active	Torpor	1.24495	0.000868558
UBAP1L	Winter Active	Torpor	1.24857	0.0315042
CFAP157	Winter Active	Torpor	1.25281	0.000476674
RNF152	Winter Active	Torpor	1.2532	1.1082e-05
RHOBTB1	Winter Active	Torpor	1.2536	0.00151565
FBXL7	Winter Active	Torpor	1.25504	0.00472493
SCML4	Winter Active	Torpor	1.2598	0.00113651
METTL7A	Winter Active	Torpor	1.26707	0.0249687
SFI1	Winter Active	Torpor	1.27924	0.000712125
FABP2	Winter Active	Torpor	1.2819	0.0183869
ID3	Winter Active	Torpor	1.29553	0.00516225
GINS3	Winter Active	Torpor	1.29689	0.0016715
INCA1	Winter Active	Torpor	1.30179	0.015332
SOWAHD	Winter Active	Torpor	1.30264	3.63828e-06
SMIM24	Winter Active	Torpor	1.30946	0.000116014
CCL25	Winter Active	Torpor	1.3115	0.0179927
UNC13D	Winter Active	Torpor	1.31187	0.00309145
GRB7	Winter Active	Torpor	1.3164	0.00169043
FAM71F1	Winter Active	Torpor	1.32734	0.00374494
ADGRD1	Winter Active	Torpor	1.33014	9.76574e-08
DNAH10	Winter Active	Torpor	1.33286	4.47565e-05
ADGRG6	Winter Active	Torpor	1.3368	4.36361e-05
ST6GALNAC1	Winter Active	Torpor	1.33726	0.0115456
UGT1A1	Winter Active	Torpor	1.33847	0.00845155
TMEM86B	Winter Active	Torpor	1.34401	0.00370406
HIP1	Winter Active	Torpor	1.34569	0.0229153
CLK1	Winter Active	Torpor	1.3503	4.29769e-07
EIF4EBP3	Winter Active	Torpor	1.35419	0.0327186
SLC35E2B	Winter Active	Torpor	1.35826	0.0121382
Dnah17	Winter Active	Torpor	1.36124	0.0155451
DUSP2	Winter Active	Torpor	1.36326	0.00504719
ANOS1	Winter Active	Torpor	1.36642	0.0455106
TEKT3	Winter Active	Torpor	1.36794	0.042877
PTGDR2	Winter Active	Torpor	1.36843	0.0250413
KIAA0930	Winter Active	Torpor	1.37761	0.00291194
DDHD2	Winter Active	Torpor	1.37783	5.34874e-08
CASP2	Winter Active	Torpor	1.38087	1.10395e-05
DND1	Winter Active	Torpor	1.38148	0.00432664
PDE4C	Winter Active	Torpor	1.38243	0.000240534
MYRFL	Winter Active	Torpor	1.39325	0.00383953
QPRT	Winter Active	Torpor	1.40012	1.75394e-05
DRD4	Winter Active	Torpor	1.40071	0.0173933
MAP3K21	Winter Active	Torpor	1.40399	0.00742353
CPNE6	Winter Active	Torpor	1.41247	0.0124193
ERVK-10	Winter Active	Torpor	1.4324	0.0479364
GLTPD2	Winter Active	Torpor	1.4403	0.00610028
PDE6A	Winter Active	Torpor	1.44329	0.0077843
HS3ST4	Winter Active	Torpor	1.44374	0.0241389
NEIL2	Winter Active	Torpor	1.449	0.00520932
SMPD3	Winter Active	Torpor	1.45027	6.64679e-05
PRR33	Winter Active	Torpor	1.45749	0.0127505
AATK	Winter Active	Torpor	1.46151	4.11933e-08
MCM8	Winter Active	Torpor	1.46455	0.000458446
RPH3AL	Winter Active	Torpor	1.46979	3.40487e-07
TMEM145	Winter Active	Torpor	1.4866	0.000601372
ABCA8	Winter Active	Torpor	1.48675	0.00126699
ASIC3	Winter Active	Torpor	1.49045	0.0340687
YPEL2	Winter Active	Torpor	1.4968	0.00655692
EFNA1	Winter Active	Torpor	1.4985	1.26901e-16
FSTL4	Winter Active	Torpor	1.50237	0.034493
ABI3	Winter Active	Torpor	1.50398	0.00128697
UGT2A2	Winter Active	Torpor	1.51034	0.00705114
TSKU	Winter Active	Torpor	1.51607	0.00477148
HABP2	Winter Active	Torpor	1.52075	0.0223863
ANO7	Winter Active	Torpor	1.52388	0.0103841
CLDN8	Winter Active	Torpor	1.52681	0.0409714
ABCG5	Winter Active	Torpor	1.53045	0.0375587
ZFP90	Winter Active	Torpor	1.53588	0.0204263
SP5	Winter Active	Torpor	1.5364	0.0467897
UGT1A10	Winter Active	Torpor	1.54343	0.00350054
TNFRSF8	Winter Active	Torpor	1.55202	0.000252039
GBA3	Winter Active	Torpor	1.55508	0.00419422
UGT1A3	Winter Active	Torpor	1.55947	0.00301793
RSPH6A	Winter Active	Torpor	1.57885	0.0431466
CD22	Winter Active	Torpor	1.58283	0.0259256
Cyp4b1	Winter Active	Torpor	1.58767	1.9486e-14
FOLH1B	Winter Active	Torpor	1.62205	0.012897
TMEM229B	Winter Active	Torpor	1.62315	3.47534e-05
PMAIP1	Winter Active	Torpor	1.62412	0.000376504
ATP7B	Winter Active	Torpor	1.63238	0.00335807
FAT3	Winter Active	Torpor	1.63601	0.0391812
ADGRG4	Winter Active	Torpor	1.64128	0.00511448
CCNB1	Winter Active	Torpor	1.64273	0.0240932
EFNA3	Winter Active	Torpor	1.6494	7.35085e-05
MEP1A	Winter Active	Torpor	1.65153	1.05405e-07
TESK2	Winter Active	Torpor	1.65243	0.00346476
PPP1R1B	Winter Active	Torpor	1.66473	0.0188143
CASP14	Winter Active	Torpor	1.67492	0.00080715
DEFA1	Winter Active	Torpor	1.68007	0.00184371
SAG	Winter Active	Torpor	1.68297	0.040811
PLA2G2A	Winter Active	Torpor	1.68853	0.0041877
UGT2A3	Winter Active	Torpor	1.69465	0.00120994
ERVK-25	Winter Active	Torpor	1.6974	0.00327578
TESC	Winter Active	Torpor	1.69907	2.67147e-05
SLCO4A1	Winter Active	Torpor	1.71424	0.0180723
PLPP5	Winter Active	Torpor	1.729	4.47565e-05
PCDHGB5	Winter Active	Torpor	1.72942	0.011091
ACOT11	Winter Active	Torpor	1.73161	6.77138e-07
C1QTNF3	Winter Active	Torpor	1.73725	4.9165e-05
ENTPD2	Winter Active	Torpor	1.73836	0.000220094
Hes1	Winter Active	Torpor	1.73858	1.10981e-05
SGSM3	Winter Active	Torpor	1.73913	0.00306706
FCAMR	Winter Active	Torpor	1.74265	0.0167193
GGT1	Winter Active	Torpor	1.74756	1.0942e-07
TSC22D3	Winter Active	Torpor	1.75205	5.45374e-14
MYCBPAP	Winter Active	Torpor	1.75568	0.0204612
TM4SF4	Winter Active	Torpor	1.76944	0.000376504
TCN2	Winter Active	Torpor	1.78034	0.0362993
GPR179	Winter Active	Torpor	1.79092	0.000113311
BST1	Winter Active	Torpor	1.80244	0.00183518
EDN2	Winter Active	Torpor	1.8032	0.00297826
SEC14L2	Winter Active	Torpor	1.82285	0.0399873
GIMD1	Winter Active	Torpor	1.82513	0.00641771
TESPA1	Winter Active	Torpor	1.82879	0.00048075
GDPD2	Winter Active	Torpor	1.82982	1.29416e-05
TP53INP1	Winter Active	Torpor	1.83166	0.029488
CCNE2	Winter Active	Torpor	1.85861	0.000384815
LAMB4	Winter Active	Torpor	1.8665	0.000195641
ZNF280B	Winter Active	Torpor	1.87121	0.000420378
FOXD3	Winter Active	Torpor	1.87732	0.0229153
CHRND	Winter Active	Torpor	1.8849	0.000215997
LRAT	Winter Active	Torpor	1.88703	0.0113996
NOS3	Winter Active	Torpor	1.89189	0.00121697
CACNA1D	Winter Active	Torpor	1.89821	2.51603e-10
RDH5	Winter Active	Torpor	1.90785	0.0141213
TMEM158	Winter Active	Torpor	1.91145	0.000230262
ABCG8	Winter Active	Torpor	1.91948	0.00181805
FOS	Winter Active	Torpor	1.97008	0.0172411
HOXC6	Winter Active	Torpor	1.98074	0.00266121
SLC5A4	Winter Active	Torpor	1.99463	0.0480752
CYP2C18	Winter Active	Torpor	1.99588	0.0360659
CYP2W1	Winter Active	Torpor	2.01082	5.71122e-05
ADAMTSL5	Winter Active	Torpor	2.01413	0.0254607
GRIN1	Winter Active	Torpor	2.01976	7.85552e-10
ints6-a	Winter Active	Torpor	2.02455	0.039017
HLA-DMA	Winter Active	Torpor	2.03481	0.0330826
MALRD1	Winter Active	Torpor	2.06808	0.0221358
MROH2A	Winter Active	Torpor	2.06849	0.00212436
Aox4	Winter Active	Torpor	2.07784	3.67812e-05
MKI67	Winter Active	Torpor	2.08479	0.000218766
SLC5A10	Winter Active	Torpor	2.09137	0.0133883
BANK1	Winter Active	Torpor	2.12629	0.0044787
CDCA3	Winter Active	Torpor	2.13582	0.0342319
AQP3	Winter Active	Torpor	2.15169	4.58784e-05
DMRTA1	Winter Active	Torpor	2.17277	1.37038e-05
TRAV22	Winter Active	Torpor	2.1862	0.0401592
CHIT1	Winter Active	Torpor	2.2222	6.27777e-09
CHST6	Winter Active	Torpor	2.22727	5.73569e-08
ERFE	Winter Active	Torpor	2.23835	0.0196434
SLC34A3	Winter Active	Torpor	2.24209	0.0168764
AQP7	Winter Active	Torpor	2.24268	2.82122e-10
CCDC166	Winter Active	Torpor	2.2458	6.08723e-09
kif19	Winter Active	Torpor	2.25588	0.00186249
PNLIPRP2	Winter Active	Torpor	2.28077	2.4708e-05
MXD3	Winter Active	Torpor	2.31472	0.00346476
TP73	Winter Active	Torpor	2.3178	0.0443875
UCP3	Winter Active	Torpor	2.37389	8.88417e-20
RGN	Winter Active	Torpor	2.40792	0.0111856
CEP55	Winter Active	Torpor	2.44507	0.034493
CYP2C42	Winter Active	Torpor	2.46562	0.0265692
AQP10	Winter Active	Torpor	2.48496	0.0086544
SLC5A12	Winter Active	Torpor	2.51102	0.0136079
SLC22A20P	Winter Active	Torpor	2.52375	0.00200221
NR0B2	Winter Active	Torpor	2.53818	0.0345403
FCRL3	Winter Active	Torpor	2.54717	0.0439074
MSX2	Winter Active	Torpor	2.58288	1.48809e-07
GSDME	Winter Active	Torpor	2.5921	1.02544e-10
G6PC	Winter Active	Torpor	2.64333	2.44445e-06
CPO	Winter Active	Torpor	2.66591	0.0441455
LY6D	Winter Active	Torpor	2.68017	0.00346476
SERPINA1	Winter Active	Torpor	2.75495	0.0286724
RNF186	Winter Active	Torpor	2.76196	1.16202e-11
FBN3	Winter Active	Torpor	2.77754	0.0132979
SCNN1B	Winter Active	Torpor	2.77802	7.00213e-06
ATP13A4	Winter Active	Torpor	2.86329	0.0351994
FOXM1	Winter Active	Torpor	2.89891	0.0276458
ATOH1	Winter Active	Torpor	2.96454	0.000574245
KRTAP29-1	Winter Active	Torpor	2.99611	9.56673e-05
SLC39A2	Winter Active	Torpor	3.11843	0.0136147
BEST2	Winter Active	Torpor	3.26954	0.0091413
NAALADL1	Winter Active	Torpor	3.37502	0.00224997
Enpp7	Winter Active	Torpor	3.39641	0.00419422
FBXW12	Winter Active	Torpor	3.42049	0.0400087
ATG9B	Winter Active	Torpor	3.52801	9.87619e-07
ADGB	Winter Active	Torpor	3.62691	1.29596e-05
ASPRV1	Winter Active	Torpor	3.67749	6.93496e-06
ASAH2	Winter Active	Torpor	3.79498	0.0080687
SLC22A13	Winter Active	Torpor	4.02418	0.000602306
CDO1	Winter Active	Torpor	4.48254	5.98527e-05
PLA2G5	Winter Active	Torpor	4.60078	0.000630203
CCDC63	Winter Active	Torpor	5.15516	0.000467886
SCNN1G	Winter Active	Torpor	5.48232	3.63828e-06
FGF19	Winter Active	Torpor	5.59424	0.00288398
PRND	Winter Active	Torpor	5.68524	0.00950945

## Sheet: Winter Active vs Arousal
DEGs	sampleA	sampleB	log2FoldChange	padj
OTOP3	Winter Active	Arousal	-7.27495	1.37278e-30
MLN	Winter Active	Arousal	-7.15574	0.00662736
PDX1	Winter Active	Arousal	-6.75081	6.5167e-07
SLC5A5	Winter Active	Arousal	-6.03287	0.000379255
SPNS2	Winter Active	Arousal	-4.72686	0.00347064
HTR1D	Winter Active	Arousal	-4.27747	0.0334899
GRPEL1	Winter Active	Arousal	-4.08782	0.00513999
SPOCD1	Winter Active	Arousal	-4.05098	0.000416107
HOXB9	Winter Active	Arousal	-3.71889	0.00372729
MYH1	Winter Active	Arousal	-3.47865	1.33641e-09
TSPAN1	Winter Active	Arousal	-3.3896	4.66785e-08
TFCP2L1	Winter Active	Arousal	-3.363	0.000250264
SPP1	Winter Active	Arousal	-3.20993	0.00241713
ENOPH1	Winter Active	Arousal	-3.18819	0.00064962
IL33	Winter Active	Arousal	-2.88492	0.00635264
Dmbt1	Winter Active	Arousal	-2.61323	0.0119643
IFI30	Winter Active	Arousal	-2.48029	0.00529089
TBC1D4	Winter Active	Arousal	-2.28024	0.0427878
LYVE1	Winter Active	Arousal	-2.24693	0.0207906
TNFAIP8L3	Winter Active	Arousal	-2.24685	0.0443096
EHF	Winter Active	Arousal	-2.23636	0.023528
FAM180A	Winter Active	Arousal	-2.16628	0.0283676
B4GALT1	Winter Active	Arousal	-2.07716	0.00764624
TKT	Winter Active	Arousal	-2.01687	0.0328723
LSS	Winter Active	Arousal	-1.9773	0.027521
SULT1B1	Winter Active	Arousal	-1.92831	0.00626011
MRPS35	Winter Active	Arousal	-1.86853	0.0376686
CUNH11orf96	Winter Active	Arousal	-1.84061	0.0427228
SNX3	Winter Active	Arousal	-1.79174	0.0171743
NPHP3	Winter Active	Arousal	-1.76464	0.0229911
EPHX2	Winter Active	Arousal	-1.75453	0.0380691
ZNF385C	Winter Active	Arousal	-1.74585	0.0433325
GOT1	Winter Active	Arousal	-1.71858	0.00064962
EIF4EBP1	Winter Active	Arousal	-1.69269	0.0476161
FFAR4	Winter Active	Arousal	-1.65419	0.0167388
LUM	Winter Active	Arousal	-1.618	0.0492727
HSPB7	Winter Active	Arousal	-1.61405	0.0242521
HSPA8	Winter Active	Arousal	-1.43587	0.0247853
DACT1	Winter Active	Arousal	-1.43265	0.0465347
CYGB	Winter Active	Arousal	-1.41299	0.00653385
MYBBP1A	Winter Active	Arousal	-1.3418	0.0378348
ARHGAP10	Winter Active	Arousal	-1.33371	0.0470664
POMGNT1	Winter Active	Arousal	-1.2969	0.0413802
CS	Winter Active	Arousal	-1.24547	0.0356743
SHB	Winter Active	Arousal	-1.23796	0.0214512
HSPH1	Winter Active	Arousal	-1.23337	0.0282086
SLC25A4	Winter Active	Arousal	-1.22892	0.0362538
POSTN	Winter Active	Arousal	-1.07889	0.0243967
FMO5	Winter Active	Arousal	1.04711	0.0252429
AMN	Winter Active	Arousal	1.0655	0.0269368
VAV2	Winter Active	Arousal	1.07894	0.0253249
C4A	Winter Active	Arousal	1.16048	0.0376686
CEACAM18	Winter Active	Arousal	1.17191	0.0407129
FAXDC2	Winter Active	Arousal	1.19891	0.0282659
FRMD1	Winter Active	Arousal	1.21913	0.0179384
KIAA0319L	Winter Active	Arousal	1.24771	0.0459284
MICALL2	Winter Active	Arousal	1.25272	0.049187
HEATR5A	Winter Active	Arousal	1.26718	0.00977532
ZSWIM1	Winter Active	Arousal	1.27894	0.0435372
WRAP73	Winter Active	Arousal	1.28578	0.01692
HYKK	Winter Active	Arousal	1.29423	0.0322663
OSBPL3	Winter Active	Arousal	1.29642	0.0167388
SLC16A5	Winter Active	Arousal	1.30273	0.0303262
GUCA2A	Winter Active	Arousal	1.31478	0.0254738
VAT1	Winter Active	Arousal	1.32553	0.0100562
NFKBIZ	Winter Active	Arousal	1.33162	0.0470664
TMCC1	Winter Active	Arousal	1.33703	0.0440294
DNAJB2	Winter Active	Arousal	1.34205	0.0307246
ATP8B1	Winter Active	Arousal	1.35166	0.0269368
RORC	Winter Active	Arousal	1.36089	0.029355
CTLA4	Winter Active	Arousal	1.3646	0.0316399
LY6G6C	Winter Active	Arousal	1.36914	0.0420763
MESP2	Winter Active	Arousal	1.37802	0.0290402
SPATS2L	Winter Active	Arousal	1.3891	0.00739097
RELB	Winter Active	Arousal	1.3922	0.0228065
CUNH1orf74	Winter Active	Arousal	1.39992	0.0351025
CXCL16	Winter Active	Arousal	1.40403	0.0443096
GAL	Winter Active	Arousal	1.41452	0.00338785
MED23	Winter Active	Arousal	1.41575	0.0269368
RGCC	Winter Active	Arousal	1.42151	0.0214512
NPAS2	Winter Active	Arousal	1.43862	0.0433325
MAN1A1	Winter Active	Arousal	1.44082	0.029355
SLC2A9	Winter Active	Arousal	1.44594	0.0283665
MTMR11	Winter Active	Arousal	1.45033	0.0443096
SEC23IP	Winter Active	Arousal	1.45055	0.0261773
CTH	Winter Active	Arousal	1.47145	0.0214512
LSM4	Winter Active	Arousal	1.47698	0.00179362
EFNA1	Winter Active	Arousal	1.52119	0.0228065
ACSF2	Winter Active	Arousal	1.52556	0.00163745
GLT1D1	Winter Active	Arousal	1.5509	0.0351025
SLC5A9	Winter Active	Arousal	1.5826	0.0433325
HMGB2	Winter Active	Arousal	1.58438	0.00946449
BTC	Winter Active	Arousal	1.59327	0.0470664
LRIG2	Winter Active	Arousal	1.60898	0.0134537
INSR	Winter Active	Arousal	1.63213	0.0269368
THEM6	Winter Active	Arousal	1.63948	0.0351025
CYP2U1	Winter Active	Arousal	1.64295	0.0206567
CBX4	Winter Active	Arousal	1.65587	0.0065211
MLIP	Winter Active	Arousal	1.66036	0.0369015
SGPL1	Winter Active	Arousal	1.66617	0.00529089
NUDT16	Winter Active	Arousal	1.68855	0.0307246
ADRA2A	Winter Active	Arousal	1.69667	0.0351025
GPR146	Winter Active	Arousal	1.71786	0.00341892
SETD6	Winter Active	Arousal	1.73103	0.0247853
OAS2	Winter Active	Arousal	1.73806	0.00236525
GGH	Winter Active	Arousal	1.75633	0.0263946
OAS1	Winter Active	Arousal	1.75723	0.0231976
SPSB4	Winter Active	Arousal	1.77923	0.016787
UCP3	Winter Active	Arousal	1.79582	0.00529089
SEC14L2	Winter Active	Arousal	1.81024	0.0207906
PTPN21	Winter Active	Arousal	1.81189	0.0167388
GDPD2	Winter Active	Arousal	1.83192	0.029355
ANO7	Winter Active	Arousal	1.83414	0.0228065
PLOD1	Winter Active	Arousal	1.83713	0.00831054
CD22	Winter Active	Arousal	1.84539	0.0303486
ADGRD1	Winter Active	Arousal	1.84569	0.00946449
AOC1	Winter Active	Arousal	1.84643	0.0028819
RGN	Winter Active	Arousal	1.86813	0.0269368
SATB2	Winter Active	Arousal	1.87471	0.0268584
TRMT6	Winter Active	Arousal	1.87891	0.0214512
PM20D1	Winter Active	Arousal	1.88483	0.00118766
KIF26B	Winter Active	Arousal	1.88798	0.0355585
IL32	Winter Active	Arousal	1.89346	0.0435372
SLC30A2	Winter Active	Arousal	1.89761	0.0266646
TMTC4	Winter Active	Arousal	1.90212	0.0214512
REG4	Winter Active	Arousal	1.90804	0.00635264
LY75	Winter Active	Arousal	1.92217	0.00306401
SLC22A7	Winter Active	Arousal	1.93019	0.00130208
SPINK4	Winter Active	Arousal	1.95755	0.000353767
CUNH5orf34	Winter Active	Arousal	1.96967	0.0444544
GSTA2	Winter Active	Arousal	1.9925	0.0358703
NR4A1	Winter Active	Arousal	2.00409	0.000665936
DRD5	Winter Active	Arousal	2.03341	0.0269368
RPH3AL	Winter Active	Arousal	2.0458	0.0405561
Gstp1	Winter Active	Arousal	2.04964	0.0116061
CEP162	Winter Active	Arousal	2.06118	0.0303486
DMRTA1	Winter Active	Arousal	2.07196	0.0261312
Oasl2	Winter Active	Arousal	2.079	0.000546238
SLC34A3	Winter Active	Arousal	2.08351	0.00054574
ABCC2	Winter Active	Arousal	2.11662	0.00224712
CD36	Winter Active	Arousal	2.12394	0.0238746
ASTE1	Winter Active	Arousal	2.1417	0.0167388
LRAT	Winter Active	Arousal	2.18699	0.0370013
UBE2QL1	Winter Active	Arousal	2.19544	0.000204599
PTPRU	Winter Active	Arousal	2.20397	0.0269368
L3MBTL4	Winter Active	Arousal	2.22104	0.00513999
AATK	Winter Active	Arousal	2.22326	0.000133626
SUN1	Winter Active	Arousal	2.23998	0.00147342
RNF186	Winter Active	Arousal	2.2683	0.000379255
TM4SF4	Winter Active	Arousal	2.26916	8.57671e-05
ST6GALNAC1	Winter Active	Arousal	2.27685	0.0214512
MGAT3	Winter Active	Arousal	2.3274	0.00372729
GSDMB	Winter Active	Arousal	2.33724	0.0312498
DNAJC17	Winter Active	Arousal	2.34133	0.0228065
DAPK2	Winter Active	Arousal	2.34255	0.0405561
ITPRIPL1	Winter Active	Arousal	2.35722	0.00607689
CAMKK1	Winter Active	Arousal	2.36324	0.0198438
env	Winter Active	Arousal	2.37737	0.00734
ST3GAL1	Winter Active	Arousal	2.38177	0.0163055
CPNE6	Winter Active	Arousal	2.39663	0.00147342
IFI44	Winter Active	Arousal	2.41198	0.00236525
ITIH5	Winter Active	Arousal	2.42011	0.0303486
SLC18B1	Winter Active	Arousal	2.43005	0.00101353
IQANK1	Winter Active	Arousal	2.45292	0.00893325
CHST6	Winter Active	Arousal	2.45516	0.0253249
UNC13D	Winter Active	Arousal	2.46531	0.0136498
ATP7B	Winter Active	Arousal	2.48232	7.73017e-05
APBB3	Winter Active	Arousal	2.49624	0.0168037
C10orf143	Winter Active	Arousal	2.50712	0.00529089
TNFRSF8	Winter Active	Arousal	2.52006	0.000416107
GINS3	Winter Active	Arousal	2.52072	0.00372729
UGT2A1	Winter Active	Arousal	2.52947	0.000416107
T-enol	Winter Active	Arousal	2.52991	0.0307246
LOC109439977	Winter Active	Arousal	2.53535	0.0269368
LARGE2	Winter Active	Arousal	2.54807	0.0470664
GRAMD1B	Winter Active	Arousal	2.55241	0.0154171
ISG15	Winter Active	Arousal	2.55752	0.00064962
P2RY2	Winter Active	Arousal	2.59405	3.24114e-08
MPDU1	Winter Active	Arousal	2.59793	0.0376686
UGT2A2	Winter Active	Arousal	2.63197	5.09955e-07
GDPD1	Winter Active	Arousal	2.63758	3.61375e-07
CTSL	Winter Active	Arousal	2.65418	0.00338785
MPIG6B	Winter Active	Arousal	2.66907	9.67647e-05
IFI6	Winter Active	Arousal	2.66915	0.0142071
GC	Winter Active	Arousal	2.66933	0.000250264
FAM89B	Winter Active	Arousal	2.73935	0.0443096
GCHFR	Winter Active	Arousal	2.73976	0.0270871
TMEM86B	Winter Active	Arousal	2.74237	9.67647e-05
ANXA1	Winter Active	Arousal	2.757	0.0351025
SMPDL3A	Winter Active	Arousal	2.76886	0.0154171
WFIKKN2	Winter Active	Arousal	2.78909	0.00630322
CDO1	Winter Active	Arousal	2.79769	0.0214512
SLC5A12	Winter Active	Arousal	2.81493	0.00180773
CCDC166	Winter Active	Arousal	2.82779	0.0375201
TESPA1	Winter Active	Arousal	2.83452	0.00357806
IFI44L	Winter Active	Arousal	2.84068	0.000809992
RXFP4	Winter Active	Arousal	2.86991	6.0116e-05
KCNN4	Winter Active	Arousal	2.89177	0.0270071
GPRIN3	Winter Active	Arousal	3.01753	0.0351025
SLC46A3	Winter Active	Arousal	3.02372	0.000255017
HOGA1	Winter Active	Arousal	3.03279	0.0102004
JMJD8	Winter Active	Arousal	3.10742	0.0228065
CHIT1	Winter Active	Arousal	3.12249	0.000114925
UGT2A3	Winter Active	Arousal	3.14373	0.000102125
TMEM56	Winter Active	Arousal	3.21515	4.46737e-05
DNAH3	Winter Active	Arousal	3.24236	0.0290402
PNLIPRP2	Winter Active	Arousal	3.24448	1.24287e-07
LPCAT2	Winter Active	Arousal	3.25185	0.00977532
MALRD1	Winter Active	Arousal	3.26827	8.43685e-09
GDF9	Winter Active	Arousal	3.33397	0.0375201
SLC22A20P	Winter Active	Arousal	3.62344	0.0380691
MSX2	Winter Active	Arousal	3.67114	0.0282086
SGSM3	Winter Active	Arousal	3.67426	2.07126e-12
GPR179	Winter Active	Arousal	3.7235	0.015165
CA7	Winter Active	Arousal	3.72845	0.000102125
PIK3R5	Winter Active	Arousal	3.76713	0.000317991
DCDC2	Winter Active	Arousal	3.93467	0.000416107
IL13RA2	Winter Active	Arousal	4.03828	0.00126973
FOSB	Winter Active	Arousal	4.08029	0.0228065
HOXA7	Winter Active	Arousal	4.37628	0.000204599
GSDME	Winter Active	Arousal	4.46257	0.00762817
HOXC6	Winter Active	Arousal	4.53676	2.04122e-06
WEE2	Winter Active	Arousal	4.65846	0.000416107
LAMB4	Winter Active	Arousal	4.84138	0.000416107
FCAMR	Winter Active	Arousal	5.00796	0.0154171
PIEZO2	Winter Active	Arousal	5.02154	9.67647e-05
CFHR3	Winter Active	Arousal	5.1402	0.0303486
Gvin1	Winter Active	Arousal	5.59558	0.0256823
SLC22A13	Winter Active	Arousal	5.81982	0.0397384
CPO	Winter Active	Arousal	5.89572	0.000317991
ADGB	Winter Active	Arousal	6.16362	0.000541755
FAM151A	Winter Active	Arousal	6.31308	0.000331054
NAALADL1	Winter Active	Arousal	6.46803	8.66624e-33
TP73	Winter Active	Arousal	7.10362	0.00118766
ANXA10	Winter Active	Arousal	7.12718	0.0214512
PRND	Winter Active	Arousal	7.30858	0.000102125
SERPINA1	Winter Active	Arousal	8.4795	0.0433325
ALOXE3	Winter Active	Arousal	8.57932	0.00331153
