# Supplementary material for: Gut transcriptomic changes during hibernation in the greater horseshoe bat (Rhinolophus ferrumequinum)
Source: Front Zool. 2020 Jul 17;17:21. doi: 10.1186/s12983-020-00366-w (PMC7366455; doi:10.1186/s12983-020-00366-w)
Supplement: Supplementary file 9 — Additional file 9: Table S5. Results of WGCNA module detection of 1614 DEGs and mean log2CPM of DEGs in each of the four states. Table S6. Gene ontology (GO) terms enriched in DEGs identified in each pairwise comparison of states. Table S7. KEGG and Reactome pathways enriched in DEGs identified in each pairwise comparison of states. Table S8. Summary of KEGG and Reactome pathways and GO terms enriched in DEGs in each WGCNA module. Table S9. Details of DEGs included in PPI network of module TP-M9 associated with Torpor. Table S10. Details of DEGs included in PPI network of TP-M10 module associated with Torpor. Table S11. Details of DEGs included in PPI network of module AS-M1 associated with Arousal. Table S12. DEGs upregulated in winter torpor relative to summer active that were shared by the three tissues (intestine, liver and brain) in Rhinolophus ferrumequinum. [file 12983_2020_366_MOESM9_ESM.xlsx]

## Sheet: Table S5
Table S5. Results of WGCNA module identification among 1614 DEGs.
				Average log2CPM across samples							States
DEGs	Modules	States	Module Membership	Torpor	Arousal	Winter Active	Active				Arousal
CCNA2	AS-M2	Arousal	0.763545	1.57732	1.91709	0.977678	3.88448				Summer Active
CKAP2L	AS-M2	Arousal	0.803316	1.73323	2.891	1.86138	2.81618				Torpor
KLF15	AS-M2	Arousal	0.716886	2.70617	4.19595	2.7414	2.56024				Winter Active
HSD11B2	AS-M2	Arousal	0.395988	2.99903	5.36125	5.08849	3.53861
SCNN1G	AS-M2	Arousal	0.640966	-0.802343	5.1567	2.67051	0.124307
ADSS	AS-M2	Arousal	0.738906	4.88132	5.95948	5.36979	4.64339
PPP1R1B	AS-M2	Arousal	0.759509	1.83367	3.00395	2.99335	2.47229
Dmbt1	AS-M2	Arousal	0.680016	5.25629	7.7551	3.42934	8.00787
LAD1	AS-M2	Arousal	0.600501	5.70163	6.39454	5.6643	5.14305
REP15	AS-M2	Arousal	0.58342	4.25269	5.46322	5.38576	3.79532
TFCP2L1	AS-M2	Arousal	0.831798	0.570582	4.75875	1.90771	-0.762538
NRTN	AS-M2	Arousal	0.641637	1.78236	2.59498	1.5131	1.33602
PDCD4	AS-M2	Arousal	0.778093	7.46981	8.47208	8.12242	6.6721
CDC14A	AS-M2	Arousal	0.725619	4.14507	6.1625	5.14953	3.93522
AHCYL2	AS-M2	Arousal	0.753926	7.51908	8.54426	7.16678	7.33582
PBK	AS-M2	Arousal	0.691631	0.151647	0.690007	-0.299054	1.92086
MAP3K5	AS-M2	Arousal	0.601093	3.58486	4.10019	3.47226	3.56138
METTL7A	AS-M2	Arousal	0.861555	4.26554	6.41527	5.2918	3.16444
SHROOM1	AS-M2	Arousal	0.834432	3.03775	4.62986	3.52711	2.61741
HPGD	AS-M2	Arousal	0.86284	8.5426	10.1585	9.23155	8.05218
PCK1	AS-M2	Arousal	0.745398	8.31719	9.77923	8.14759	8.37213
PLA2G2A	AS-M2	Arousal	0.65301	2.66304	4.09181	3.70459	3.26642
Sult1d1	AS-M2	Arousal	0.628909	6.51403	7.24664	5.99785	6.39451
UBALD2	AS-M2	Arousal	0.766811	4.6696	5.63159	4.27272	4.77596
gag	AS-M2	Arousal	0.686797	2.19802	3.75586	2.29939	0.809567
BEND3	AS-M2	Arousal	0.613475	1.29222	2.08224	1.3451	1.25009
THEMIS2	AS-M2	Arousal	0.602656	4.56842	5.18878	3.64248	4.82173
CLDN8	AS-M2	Arousal	0.724819	2.8823	5.09756	4.06967	1.49547
TST	AS-M2	Arousal	0.562368	1.3933	2.90781	1.51508	1.46117
BBIP1	AS-M2	Arousal	0.838316	4.45192	5.00428	4.58497	3.55456
SULT1B1	AS-M2	Arousal	0.699241	5.94728	6.91417	5.95723	6.59479
SYT8	AS-M2	Arousal	0.755253	0.956667	2.01159	1.59296	-0.149703
RFC2	AS-M2	Arousal	0.729634	3.94996	4.15584	3.25726	4.34961
ISX	AS-M2	Arousal	0.760186	4.97703	5.61308	4.77419	4.65763
EXOC6	AS-M2	Arousal	0.741517	3.71553	4.62246	3.94636	3.18524
TSEN34	AS-M2	Arousal	0.450511	1.12014	1.64026	0.602916	-0.0814164
OLFM4	AS-M2	Arousal	0.765481	2.43342	5.10646	3.98965	3.11718
PLA2G7	AS-M2	Arousal	0.510325	6.25276	7.84922	7.07893	5.97336
CCDC91	AS-M2	Arousal	0.515114	1.91556	2.43638	2.4773	1.34218
ZNF608	AS-M2	Arousal	0.765694	4.01094	4.95909	3.51337	3.75268
WNT2B	AS-M2	Arousal	0.650149	1.76278	2.74395	2.26029	0.363879
MYB	AS-M2	Arousal	0.561404	1.14562	1.75943	0.839366	1.33689
ZNRF2	AS-M2	Arousal	0.791438	4.87659	5.6199	4.95557	4.2781
SVEP1	AS-M2	Arousal	0.715346	3.65249	3.821	3.70379	2.51764
COBLL1	AS-M2	Arousal	0.599014	3.70237	3.96462	3.04035	2.64861
CSTA	AS-M2	Arousal	0.835224	5.02494	6.39095	5.37012	3.74092
RBM20	AS-M2	Arousal	0.592472	1.68491	1.68652	2.08235	0.433728
DAPK1	AS-M2	Arousal	0.773872	2.50918	3.30664	2.45417	1.9613
RRS1	AS-M2	Arousal	0.684705	2.85773	2.99953	2.80601	2.62881
MCM4	AS-M2	Arousal	0.729246	3.4595	3.53619	2.54676	4.53295
PDE7A	AS-M2	Arousal	0.674661	3.71073	4.68028	3.46275	3.95431
KLF5	AS-M2	Arousal	0.715124	7.60828	8.19341	7.37729	6.74653
KIAA1147	AS-M2	Arousal	0.734929	6.02122	6.43691	5.97297	5.06032
ASCC1	AS-M2	Arousal	0.67986	1.87846	2.37607	1.85851	1.05776
IL6R	AS-M2	Arousal	0.621904	2.02774	3.40833	2.15155	1.84497
SPATA22	AS-M2	Arousal	0.726773	2.66384	2.96083	1.59346	0.816252
TMEM101	AS-M2	Arousal	0.27943	3.88637	4.04581	4.15888	3.58115
ALOX12	AS-M2	Arousal	0.536511	-0.732902	2.72917	1.32753	-1.9981
SMIM14	AS-M2	Arousal	0.644172	6.15168	7.00694	6.58895	5.60201
STEAP4	AS-M2	Arousal	0.593116	3.0214	3.63195	2.53235	0.569739
CCNI2	AS-M2	Arousal	0.528372	4.47789	4.75336	4.77534	3.41305
FZD7	AS-M2	Arousal	0.680785	3.84206	4.31826	3.73773	2.75852
AGR3	AS-M2	Arousal	0.694667	3.61191	4.56059	3.4246	2.7798
SUCLG2	AS-M2	Arousal	0.820194	4.97938	5.6639	4.33156	4.3775
SYCP3	AS-M2	Arousal	0.437341	2.57897	3.27817	3.00575	1.73442
CLDN2	AS-M2	Arousal	0.341199	3.52443	5.38265	3.09011	0.562625
APOPT1	AS-M2	Arousal	0.72552	3.45992	4.05629	2.71143	3.07812
BOK	AS-M2	Arousal	0.575856	4.8283	5.4187	4.04089	4.26129
TMEM252	AS-M2	Arousal	0.687496	0.530408	2.93966	1.09932	-0.796763
FRAT1	AS-M2	Arousal	0.611755	3.47951	4.39761	2.54835	3.16682
env	AS-M2	Arousal	0.429775	4.13669	4.49389	4.24386	2.89511
UBE2V2	AS-M2	Arousal	0.760777	5.17021	5.63083	4.78514	4.05487
RNF125	AS-M2	Arousal	0.625774	3.46294	3.9311	3.43096	2.82991
MRPS35	AS-M2	Arousal	0.529414	3.31764	3.5661	3.21883	2.62154
BRIX1	AS-M2	Arousal	0.593405	3.51447	3.54724	3.0692	3.21392
ADSSL1	AS-M2	Arousal	0.56937	3.36346	3.70819	3.17422	2.86743
FAM102B	AS-M2	Arousal	0.751203	3.75572	4.77261	3.87252	2.99689
HNF1B	AS-M2	Arousal	0.709489	5.51422	6.08667	5.05867	4.20885
CYP4X1	AS-M2	Arousal	0.567964	1.71431	2.33145	2.76926	0.19677
SPATA5L1	AS-M2	Arousal	0.667818	1.65056	1.58668	1.32493	0.932119
NEK1	AS-M2	Arousal	0.619356	3.046	3.26923	2.93377	1.96394
D1Pas1	AS-M2	Arousal	0.538441	4.37243	5.0389	4.59936	3.16511
PYGL	AS-M2	Arousal	0.675091	6.03757	6.13962	5.77535	5.09972
NUFIP1	AS-M2	Arousal	0.631824	1.70066	2.08342	1.3621	1.08162
FAIM	AS-M2	Arousal	0.689325	0.784747	1.6942	0.615315	0.0508609
TMEM11	AS-M2	Arousal	0.52606	3.66376	3.88386	3.6223	3.04568
MYBL1	AS-M2	Arousal	0.53625	2.6135	2.50125	1.86129	5.03891
TFRC	AS-M2	Arousal	0.640904	4.60753	5.01029	4.50399	4.06976
JPH4	AS-M2	Arousal	0.652598	3.79237	4.61605	3.62778	2.98886
PDLIM1	AS-M2	Arousal	0.705402	6.37276	6.53029	5.13479	5.01953
RGCC	AS-M2	Arousal	0.423832	6.39361	6.38177	6.16164	5.63585
MTHFS	AS-M2	Arousal	0.694809	4.6339	4.72878	3.72517	3.99788
TIGD7	AS-M2	Arousal	0.566086	2.46008	2.72348	2.84136	1.74529
CFTR	AS-M2	Arousal	0.722481	2.76774	2.85334	2.12289	1.9705
PDK1	AS-M2	Arousal	0.532634	2.99393	4.0714	3.52181	1.96617
MED4	AS-M2	Arousal	0.565811	3.29668	3.5168	2.93486	2.39855
COL14A1	AS-M2	Arousal	0.597284	1.75536	1.70141	1.29915	0.410018
ING3	AS-M2	Arousal	0.425075	2.9561	3.05608	2.98256	2.37821
HOPX	AS-M2	Arousal	0.733055	4.86745	5.59993	3.78181	3.3764
FAM214A	AS-M2	Arousal	0.739178	4.77932	5.54321	4.96048	4.33639
GIMAP8	SAT-M5	Summer Active	0.514904	3.02741	3.69163	3.38489	4.88202
GPR55	SAT-M5	Summer Active	0.690928	-0.0107018	0.622452	0.18263	2.16959
GRPEL1	SAT-M5	Summer Active	0.426966	3.44181	2.108	0.72607	2.60489
LCP2	SAT-M5	Summer Active	0.648569	1.42686	1.37851	1.16303	2.8663
NCKAP1L	SAT-M5	Summer Active	0.641973	2.55014	1.50924	1.27259	5.40828
RASAL3	SAT-M5	Summer Active	0.644305	2.334	2.00722	1.33753	4.11173
DOCK2	SAT-M5	Summer Active	0.72465	2.72077	1.58679	1.07231	5.13207
PRF1	SAT-M5	Summer Active	0.717338	0.678385	0.957727	0.742965	2.99025
MRPL18	SAT-M5	Summer Active	0.189493	2.79315	1.95031	1.1246	1.61774
CD37	SAT-M5	Summer Active	0.689119	2.58267	1.88003	1.6417	5.521
CD5	SAT-M5	Summer Active	0.751878	0.801854	0.495013	0.668946	2.54957
LAT2	SAT-M5	Summer Active	0.443118	1.04659	1.10893	-0.159315	3.82225
GATA5	SAT-M5	Summer Active	0.652339	6.15656	5.88695	5.93598	6.65471
MDK	SAT-M5	Summer Active	0.340854	4.83912	5.23487	3.84386	4.42394
NCF4	SAT-M5	Summer Active	0.767968	0.848026	-0.275517	-0.320886	3.10684
THBS4	SAT-M5	Summer Active	0.341065	2.18222	1.16501	-0.403908	0.844244
DBP	SAT-M5	Summer Active	0.522932	5.43009	3.70949	3.36053	5.25765
GIMAP7	SAT-M5	Summer Active	0.787821	3.12617	3.74478	3.28209	5.10878
GBP5	SAT-M5	Summer Active	0.562427	1.81978	0.218358	0.432787	1.76772
CD7	SAT-M5	Summer Active	0.814715	6.08006	5.7638	5.74632	6.98626
GIMAP1	SAT-M5	Summer Active	0.645106	1.13815	0.699467	0.407297	2.65175
F3	SAT-M5	Summer Active	0.540456	2.85378	1.51186	1.40023	2.69188
PSTPIP1	SAT-M5	Summer Active	0.671868	0.796985	0.3623	-0.33357	2.57256
PRDM16	SAT-M5	Summer Active	0.338296	5.07633	5.09595	2.97314	4.71886
BMP1	SAT-M5	Summer Active	0.738795	4.75826	4.40919	4.76729	5.14317
IDH3B	SAT-M5	Summer Active	0.255104	2.75917	0.0659038	0.346318	1.59037
CORO1A	SAT-M5	Summer Active	0.727532	3.60007	2.71608	2.71132	6.00588
MUC5B	SAT-M5	Summer Active	0.842681	-0.474403	-0.797629	-1.33628	3.24664
MAP4K1	SAT-M5	Summer Active	0.766468	3.17136	1.56876	1.43263	5.59884
FAM78A	SAT-M5	Summer Active	0.462613	1.19173	2.20874	2.06256	3.06502
TGFB1	SAT-M5	Summer Active	0.548653	3.91054	3.03404	2.71177	4.31283
ADGRB2	SAT-M5	Summer Active	0.633488	2.19241	1.53252	1.69899	2.10459
QPCT	SAT-M5	Summer Active	0.118839	2.94951	2.65425	2.06595	2.03936
CTSW	SAT-M5	Summer Active	0.739992	0.989441	0.748633	-0.350743	2.29741
IFNAR2	SAT-M5	Summer Active	0.817795	5.19779	5.28224	5.09292	6.18175
HIC1	SAT-M5	Summer Active	0.466333	2.65561	1.1839	1.51463	2.30546
SEC22C	SAT-M5	Summer Active	0.673734	6.60318	6.14934	5.97326	7.21337
GPR18	SAT-M5	Summer Active	0.772347	-0.119909	-0.396803	-0.176372	3.06217
HELZ2	SAT-M5	Summer Active	0.562935	7.40347	6.36488	6.80945	7.41715
CHKA	SAT-M5	Summer Active	0.301286	7.9819	7.55824	6.68872	7.78073
FHOD1	SAT-M5	Summer Active	0.715331	4.45152	3.09987	3.77704	4.47712
TNFRSF14	SAT-M5	Summer Active	0.380335	4.62506	3.98169	2.69143	4.36886
CTSS	SAT-M5	Summer Active	0.610307	8.06393	7.45681	7.69233	8.4869
HLA-C	SAT-M5	Summer Active	0.763287	6.76496	6.24661	6.32886	7.25412
TMEM120A	SAT-M5	Summer Active	0.723303	7.36627	7.05127	6.5736	8.41173
KDELR3	SAT-M5	Summer Active	0.720387	3.80074	3.68914	2.80155	4.61264
FRMD5	SAT-M5	Summer Active	0.74951	1.12216	0.682875	1.24615	2.14052
FAM114A2	SAT-M5	Summer Active	0.61356	6.41228	5.93248	6.36502	6.73373
CITED4	SAT-M5	Summer Active	0.645446	4.85857	3.31686	3.73852	4.83998
B2M	SAT-M5	Summer Active	0.77033	11.4593	11.0469	11.0837	11.6198
RGS19	SAT-M5	Summer Active	0.700713	1.60638	0.368989	0.462461	4.15026
TICAM1	SAT-M5	Summer Active	0.664494	5.94422	5.92076	5.3908	6.01227
NT5E	SAT-M5	Summer Active	0.844164	8.61241	8.21434	8.46404	9.52444
LUM	SAT-M5	Summer Active	0.272163	5.27279	4.88394	4.61798	4.40926
ARHGAP4	SAT-M5	Summer Active	0.711831	3.28261	1.78213	1.6601	5.14653
CD74	SAT-M5	Summer Active	0.879625	10.0579	7.52655	8.03373	10.7855
CD96	SAT-M5	Summer Active	0.725843	1.92576	2.29821	1.55223	3.29075
EVI2B	SAT-M5	Summer Active	0.627944	1.15993	0.850852	0.362705	3.03726
LOC105300961	SAT-M5	Summer Active	0.858955	2.48223	0.591214	2.27828	5.06835
TNFAIP2	SAT-M5	Summer Active	0.55412	1.14291	0.357504	0.115892	2.18035
PIK3R5	SAT-M5	Summer Active	0.69907	4.57361	3.23401	4.10133	4.80554
OASL	SAT-M5	Summer Active	0.558512	4.41291	3.76336	4.41401	4.26535
FGD2	SAT-M5	Summer Active	0.69407	2.46013	0.69131	0.846825	4.07451
NUDT7	SAT-M5	Summer Active	0.588931	3.84743	2.6279	3.43619	4.38123
PARVG	SAT-M5	Summer Active	0.680756	1.80836	0.633878	0.379839	3.91803
IL12RB1	SAT-M5	Summer Active	0.785513	1.61113	0.874446	0.785025	3.12494
SLC27A2	SAT-M5	Summer Active	0.206242	3.53148	3.7647	0.610579	1.78584
MTA1	SAT-M5	Summer Active	0.548448	5.67601	5.43312	5.13174	5.87476
CASP10	SAT-M5	Summer Active	0.691526	3.30249	2.99827	3.27253	3.05803
APOH	SAT-M5	Summer Active	0.419857	5.32929	3.69263	4.78069	4.73299
CD3D	SAT-M5	Summer Active	0.822375	1.79267	2.04677	1.42716	3.15493
RASL12	SAT-M5	Summer Active	0.460704	5.64344	2.78556	5.49149	5.41339
RTN2	SAT-M5	Summer Active	0.706165	4.2692	3.5009	3.82222	4.80491
OTC	SAT-M5	Summer Active	0.412125	1.87695	0.206378	1.34209	1.3689
TAP2	SAT-M5	Summer Active	0.856065	6.25262	5.65686	5.76054	6.49614
FSCN1	SAT-M5	Summer Active	0.714382	2.6989	1.42176	1.77217	3.15299
Nradd	SAT-M5	Summer Active	0.570752	2.91166	1.45022	2.26932	3.09872
NAPSA	SAT-M5	Summer Active	0.561622	0.363087	-1.53919	-0.539608	2.36008
ST14	SAT-M5	Summer Active	0.667757	8.9289	9.01607	9.1051	9.33133
VWCE	SAT-M5	Summer Active	0.759218	0.236354	-0.448204	-0.276388	2.10735
MFSD2A	SAT-M5	Summer Active	0.778591	4.82174	3.94925	4.46131	5.54493
CD53	SAT-M5	Summer Active	0.692222	1.73929	0.0731729	0.193449	4.62407
APOL6	SAT-M5	Summer Active	0.873616	4.63223	4.7064	2.26981	7.34677
KARS	SAT-M5	Summer Active	0.702617	7.50893	7.26897	6.32155	7.96743
C3	SAT-M5	Summer Active	0.628593	5.44951	5.78119	3.73851	7.06604
MTMR11	SAT-M5	Summer Active	0.679879	4.18372	3.97245	4.38318	4.53973
SERPINC1	SAT-M5	Summer Active	0.378257	1.61289	1.03522	0.191454	1.89638
UBA7	SAT-M5	Summer Active	0.859974	4.96545	4.21702	4.67567	5.63332
SLC52A2	SAT-M5	Summer Active	0.621695	4.04432	3.56365	3.303	4.24373
RGS18	SAT-M5	Summer Active	0.515717	0.608534	0.0212203	-0.192287	2.51231
CARMIL2	SAT-M5	Summer Active	0.778451	2.52596	1.40928	1.15323	4.18476
LOC104002919	SAT-M5	Summer Active	0.656213	3.37629	3.02515	2.62927	3.8781
ALDOB	SAT-M5	Summer Active	0.463357	10.3944	10.6652	9.49399	10.693
RFX5	SAT-M5	Summer Active	0.80336	3.78701	3.21182	3.46782	4.5661
CBLC	SAT-M5	Summer Active	0.668496	6.24297	5.80654	5.39628	6.4207
LRMP	SAT-M5	Summer Active	0.638052	2.74805	1.69526	1.93646	4.9261
COL9A2	SAT-M5	Summer Active	0.666223	0.527241	-0.883518	-0.43557	2.67469
BATF2	SAT-M5	Summer Active	0.811077	3.92371	4.17483	3.59829	4.84366
SAMD9L	SAT-M5	Summer Active	0.689476	6.62372	6.06782	7.11337	6.88586
LTB	SAT-M5	Summer Active	0.587243	1.67333	0.579483	0.772515	3.83069
VAV1	SAT-M5	Summer Active	0.640875	2.44669	1.08613	1.27322	4.36284
ICAM2	SAT-M5	Summer Active	0.544456	1.42181	0.760954	0.985243	2.39655
SETD6	SAT-M5	Summer Active	0.226768	4.86613	4.2075	3.9264	4.67293
SEMA5A	SAT-M5	Summer Active	0.799829	7.00356	6.86443	7.02968	7.36642
NAIF1	SAT-M5	Summer Active	0.773965	1.67641	1.13572	1.38641	2.16485
PI4K2A	SAT-M5	Summer Active	0.7407	6.3435	5.56664	5.86884	6.78808
JAK3	SAT-M5	Summer Active	0.756693	3.77256	2.91715	2.53182	6.00353
Cd84	SAT-M5	Summer Active	0.451708	5.65084	4.80722	5.6453	6.5961
FGR	SAT-M5	Summer Active	0.691534	1.72112	0.434915	0.493426	4.51509
GIP	SAT-M5	Summer Active	0.746223	3.3523	1.98176	0.481061	3.42125
MOGAT1	SAT-M5	Summer Active	0.691313	6.54157	6.27135	4.57158	7.5724
ERAP1	SAT-M5	Summer Active	0.751071	3.43537	2.98355	3.06311	4.03623
MELTF	SAT-M5	Summer Active	0.844255	2.55616	0.721158	1.80679	3.73332
ZBTB22	SAT-M5	Summer Active	0.602914	6.91264	6.22287	5.85112	6.7168
LRRC61	SAT-M5	Summer Active	0.691595	4.1861	3.38992	3.56692	4.55735
NEURL3	SAT-M5	Summer Active	0.705273	4.94453	4.40553	4.15634	5.53149
EIF4EBP1	SAT-M5	Summer Active	0.514705	3.81193	3.95019	3.19048	3.99065
SURF4	SAT-M5	Summer Active	0.733179	7.47088	7.20196	6.71566	7.77642
LPCAT3	SAT-M5	Summer Active	0.694674	6.415	5.78575	6.07178	6.52878
SLAMF6	SAT-M5	Summer Active	0.60587	0.373517	-1.24436	-1.0288	3.11772
NLRC5	SAT-M5	Summer Active	0.909492	5.4325	4.22766	3.93023	6.11375
HVCN1	SAT-M5	Summer Active	0.829736	2.537	0.672719	0.675963	5.78793
LIMD2	SAT-M5	Summer Active	0.643951	1.08002	-0.468205	-0.688894	3.70027
HBB	SAT-M5	Summer Active	0.799735	0.375665	-2.95285	-2.95305	5.53181
NFE2L3	SAT-M5	Summer Active	0.631006	4.70294	4.11443	4.5736	4.8919
LOC109376701	SAT-M5	Summer Active	0.78224	5.24513	4.6258	4.19166	5.54208
S100A14	SAT-M5	Summer Active	0.819995	6.53888	6.57731	6.61102	6.88846
CARD10	SAT-M5	Summer Active	0.566342	4.29977	4.67202	3.52329	4.13665
REC8	SAT-M5	Summer Active	0.650559	2.34523	0.965262	1.43566	2.2195
HLA-G	SAT-M5	Summer Active	0.904766	5.84611	5.18339	5.17116	6.57014
TRIM38	SAT-M5	Summer Active	0.734299	3.51813	2.45973	2.6759	3.77276
GNLY	SAT-M5	Summer Active	0.836234	1.4728	0.858358	-0.927333	3.53506
MYRF	SAT-M5	Summer Active	0.558443	4.33435	3.7348	3.48261	4.68922
CCDC88B	SAT-M5	Summer Active	0.594637	2.71464	1.14788	1.35624	4.1572
ANKRD9	SAT-M5	Summer Active	0.679225	6.70734	6.22749	6.2956	7.05855
IRF4	SAT-M5	Summer Active	0.891359	5.5118	4.7928	4.24436	6.23624
LOC109460663	SAT-M5	Summer Active	0.810761	1.33784	-1.77582	-1.95364	6.09073
ATOX1	SAT-M5	Summer Active	0.659582	4.19705	2.81311	1.57691	4.40754
LAT	SAT-M5	Summer Active	0.752292	2.93161	1.8832	1.55796	4.06135
ZNF385A	SAT-M5	Summer Active	0.57465	1.56695	0.551617	0.741131	2.14279
TMEM176B	SAT-M5	Summer Active	0.593909	6.0771	5.57269	4.90786	6.77575
BCO1	SAT-M5	Summer Active	0.666893	5.59459	2.62094	3.56995	6.24844
Patr-A	SAT-M5	Summer Active	0.86316	11.912	10.9979	10.8555	12.3397
PPP1R3C	SAT-M5	Summer Active	0.596417	3.18446	2.71946	3.5721	3.0601
ZDHHC23	SAT-M5	Summer Active	0.64438	2.49806	2.26137	2.32942	2.21833
CIITA	SAT-M5	Summer Active	0.91516	3.38329	2.16509	1.97348	5.16073
PLA2G15	SAT-M5	Summer Active	0.685413	5.33126	5.12382	5.05092	5.62709
LOC109439977	SAT-M5	Summer Active	0.752355	3.16919	1.9332	2.74697	3.96776
RARRES2	SAT-M5	Summer Active	0.646845	8.00802	7.02996	6.93439	8.16458
IL4R	SAT-M5	Summer Active	0.802528	5.22791	4.23199	4.51646	5.61873
HLA-DMB	SAT-M5	Summer Active	0.920637	6.12045	4.49966	4.48368	7.68282
PSME2	SAT-M5	Summer Active	0.680353	6.868	6.37178	5.67044	6.95349
HLA-DRB1	SAT-M5	Summer Active	0.946594	5.93634	3.92045	4.45323	7.87788
KIF21B	SAT-M5	Summer Active	0.866895	4.78072	3.32695	4.17216	5.90245
PHLDB3	SAT-M5	Summer Active	0.662306	4.4508	3.99937	3.97315	4.72354
PSMB9	SAT-M5	Summer Active	0.851016	4.18771	2.8785	2.83138	4.97618
IFI30	SAT-M5	Summer Active	0.716845	4.81086	4.32438	3.52197	5.59413
IL17RE	SAT-M5	Summer Active	0.674556	2.78915	1.71648	2.81599	2.66656
MAFF	SAT-M5	Summer Active	0.637387	5.53318	5.32037	5.64502	5.64299
EFNB1	SAT-M5	Summer Active	0.748758	5.84559	5.42722	5.68289	6.10322
HPSE	SAT-M5	Summer Active	0.636581	5.85736	5.06267	6.03525	6.07589
FMNL3	SAT-M5	Summer Active	0.73032	2.87741	1.31622	1.57344	4.87406
SYNPO	SAT-M5	Summer Active	0.70293	5.32016	4.755	4.74376	5.54413
TAP1	SAT-M5	Summer Active	0.882508	6.96295	6.03377	5.89007	7.54679
COL1A2	SAT-M5	Summer Active	0.650706	5.15257	4.75465	4.71545	5.21232
B4GALNT4	SAT-M5	Summer Active	0.818422	2.31428	1.78362	1.67794	3.209
OGFR	SAT-M5	Summer Active	0.596857	5.82793	5.24582	5.07016	5.98046
HLA-DQA2	SAT-M5	Summer Active	0.926796	7.41772	5.26703	5.81335	8.3399
ZBP1	SAT-M5	Summer Active	0.795869	3.09299	2.07059	2.08802	3.73544
FGD3	SAT-M5	Summer Active	0.791392	3.2386	2.03354	1.70676	5.09746
LOC101405854	SAT-M5	Summer Active	0.942016	4.61415	2.71726	3.54832	6.52691
HLA-B	SAT-M5	Summer Active	0.746702	11.611	10.6931	10.5844	11.5585
NME6	SAT-M5	Summer Active	0.688161	4.30024	2.96238	3.80169	4.55345
TPM4	SAT-M5	Summer Active	0.763942	4.6667	4.29095	3.79981	5.26795
UBD	SAT-M5	Summer Active	0.896243	9.06458	7.49036	6.80737	9.99666
SH2D7	SAT-M5	Summer Active	0.630955	2.65204	2.54468	2.17063	3.10359
TRAF2	SAT-M5	Summer Active	0.752509	5.08384	4.0643	4.22799	5.71089
UBE2L6	SAT-M5	Summer Active	0.856686	5.56158	5.06536	4.97525	6.38593
HLA-DQB1	SAT-M5	Summer Active	0.956701	6.84167	5.08581	5.30884	8.36931
MUC4	SAT-M5	Summer Active	0.63818	2.10964	4.42872	2.9353	2.64423
ITGA3	SAT-M5	Summer Active	0.737038	7.00265	7.01981	6.70165	7.33701
pol	SAT-M5	Summer Active	0.747959	9.11256	8.65368	8.59135	9.4976
CD6	SAT-M5	Summer Active	0.75009	1.6317	1.06755	1.24534	3.08931
SHPK	SAT-M5	Summer Active	0.77599	5.44269	4.39621	4.93419	5.67033
ADAP2	SAT-M5	Summer Active	0.798063	2.681	1.5158	1.76185	3.4341
TP53I13	SAT-M5	Summer Active	0.771265	3.30085	1.92858	2.15858	3.69446
GZMB	SAT-M5	Summer Active	0.825164	2.48473	2.07768	0.192207	3.62518
SDR39U1	SAT-M5	Summer Active	0.771506	6.40717	5.54545	6.14214	6.53334
CLDND2	SAT-M5	Summer Active	0.768118	1.85968	1.30316	0.38027	2.84605
LOC109440590	SAT-M5	Summer Active	0.568578	1.75838	1.98581	0.0968359	2.61287
CD40	SAT-M5	Summer Active	0.587389	0.476585	-1.77344	-1.68844	3.57648
ARHGAP30	SAT-M5	Summer Active	0.667065	3.01037	1.59834	1.50205	4.6447
ABHD17B	SAT-M5	Summer Active	0.632618	4.35681	3.97993	4.04204	4.33112
DPT	SAT-M5	Summer Active	0.653599	2.78314	2.32103	1.65202	3.26122
TMEM140	SAT-M5	Summer Active	0.848134	2.99051	2.21105	1.82631	3.29356
ZNFX1	SAT-M5	Summer Active	0.795459	7.07384	6.4255	6.9992	7.07407
PSMB8	SAT-M5	Summer Active	0.827307	7.06504	6.06433	5.5422	7.41509
EMG1	SAT-M5	Summer Active	0.785685	6.71695	5.38944	5.22136	7.08063
KCNF1	SAT-M5	Summer Active	0.54012	3.27498	3.28673	2.44089	3.69201
GBP1	SAT-M5	Summer Active	0.899172	3.14278	2.43674	2.62083	3.86857
ERN2	SAT-M5	Summer Active	0.676426	4.09621	3.61428	4.40793	3.9589
CAMKK1	SAT-M5	Summer Active	0.58745	2.73845	1.58782	2.87116	3.03918
ELP5	SAT-M5	Summer Active	0.778019	7.66578	6.84677	7.11231	7.65583
VKORC1L1	SAT-M5	Summer Active	0.774086	4.14669	3.3947	2.54338	4.51146
BAIAP2L2	SAT-M5	Summer Active	0.575076	6.95825	6.59992	6.26935	7.03931
MYO1G	SAT-M5	Summer Active	0.819689	3.90467	2.5388	2.49153	5.39452
ZAP70	SAT-M5	Summer Active	0.592737	3.49202	2.52777	2.3586	4.5397
HLA-A	SAT-M5	Summer Active	0.806378	10.1224	9.50939	9.24143	10.5444
MYOM3	SAT-M5	Summer Active	0.64559	2.52204	1.77636	2.43895	2.56562
TRIP11	SAT-M5	Summer Active	0.47049	5.56548	5.02956	5.65657	5.37616
Mamu-DRA	SAT-M5	Summer Active	0.962922	7.7794	5.45188	5.92174	9.74434
IER3	SAT-M5	Summer Active	0.72693	2.58762	2.40105	2.22432	2.89758
CLEC2D	SAT-M5	Summer Active	0.738201	0.836601	-0.446719	-0.0788962	3.86894
KCNAB2	SAT-M5	Summer Active	0.608557	2.75292	1.88264	1.7083	4.13799
ACLY	SAT-M5	Summer Active	0.810605	5.83819	5.83428	5.89072	6.42478
GGT1	AS-M1	Arousal	0.882311	5.88331	8.14469	7.47585	8.11584
kif19	AS-M1	Arousal	0.854559	0.0781483	1.85799	0.93123	1.37114
SLC25A5	AS-M1	Arousal	0.896948	9.43943	10.1477	9.22639	10.4011
PSAT1	AS-M1	Arousal	0.893473	2.32936	3.0095	2.40123	4.55083
RRM2	AS-M1	Arousal	0.873534	0.254936	1.3317	0.105454	4.04349
PIM3	AS-M1	Arousal	0.881331	3.71714	5.4288	4.80967	5.18524
BIRC5	AS-M1	Arousal	0.87035	0.481296	1.53127	0.700034	4.7305
NUSAP1	AS-M1	Arousal	0.864419	0.00881708	0.902761	0.231718	3.5119
NFKBIA	AS-M1	Arousal	0.923327	5.61091	7.0497	6.01824	6.40769
TOP2A	AS-M1	Arousal	0.823401	1.72381	2.22973	1.34732	5.13617
SLC25A24	AS-M1	Arousal	0.749624	6.47857	8.03479	7.35394	6.78551
IP6K2	AS-M1	Arousal	0.838536	4.65764	5.70734	4.84808	5.33394
A1CF	AS-M1	Arousal	0.773557	5.6284	6.45032	5.54575	6.47401
AURKB	AS-M1	Arousal	0.854931	-0.701602	0.355345	-0.303201	3.61642
CDT1	AS-M1	Arousal	0.668683	0.191964	0.101677	0.076952	2.76499
WWOX	AS-M1	Arousal	0.792566	1.4032	2.20604	1.59614	2.14221
RBM24	AS-M1	Arousal	0.760639	2.99947	3.91817	4.07169	3.31828
CCNB1	AS-M1	Arousal	0.824859	0.377389	1.58996	0.567546	4.00425
HMCN2	AS-M1	Arousal	0.681075	4.56642	5.02834	5.58176	4.65593
SERTAD2	AS-M1	Arousal	0.872065	4.53814	5.68769	5.40459	5.40293
SLC35E2B	AS-M1	Arousal	0.73188	3.18568	3.94785	3.44401	4.56988
SPECC1L	AS-M1	Arousal	0.892046	5.60689	6.60328	6.03191	6.36597
KIF4A	AS-M1	Arousal	0.830507	0.737436	1.44566	0.528778	3.44185
BUB1B	AS-M1	Arousal	0.760056	-0.489082	-0.120601	-0.587204	3.65393
Cyp4b1	AS-M1	Arousal	0.695875	6.57119	7.47218	7.70724	6.97938
FKBP5	AS-M1	Arousal	0.853651	6.70574	8.20982	7.57963	7.01506
CDCA3	AS-M1	Arousal	0.779091	-0.120881	0.864196	0.262792	3.74279
CCNF	AS-M1	Arousal	0.834272	-0.561923	0.180995	-0.718104	2.88215
MYBL2	AS-M1	Arousal	0.848866	1.89126	2.17048	1.31378	5.90615
NPAS2	AS-M1	Arousal	0.700501	5.06833	6.16184	6.2133	5.34946
CKS1B	AS-M1	Arousal	0.751624	2.38024	2.9643	2.39617	3.16493
Hes1	AS-M1	Arousal	0.734339	1.58737	3.00988	3.02724	2.5324
ZBTB16	AS-M1	Arousal	0.755083	3.97827	5.94595	5.38803	5.1165
Aox4	AS-M1	Arousal	0.672331	0.516884	2.43086	2.32839	2.21781
JPH1	AS-M1	Arousal	0.822426	1.91784	3.91943	2.79328	3.18042
CCNE2	AS-M1	Arousal	0.703892	1.75435	3.08461	2.62606	2.64079
NOCT	AS-M1	Arousal	0.82367	3.79226	5.10347	4.06934	4.35122
RASL11B	AS-M1	Arousal	0.810827	1.2219	2.00743	1.33029	1.28506
ENO3	AS-M1	Arousal	0.795149	4.23986	5.11463	4.22072	4.64932
MAP2K2	AS-M1	Arousal	0.792197	8.74621	9.09727	8.1075	9.4884
TMEM170A	AS-M1	Arousal	0.711414	3.7936	4.58923	4.59864	4.02886
SLC25A42	AS-M1	Arousal	0.779141	5.67808	7.38628	6.55663	6.33571
SMTNL2	AS-M1	Arousal	0.763017	6.47669	6.94144	6.06931	7.56708
NFATC4	AS-M1	Arousal	0.696295	2.00321	2.46639	2.40269	2.96637
CA9	AS-M1	Arousal	0.827013	4.40879	5.90966	3.6693	5.79799
ADRA2A	AS-M1	Arousal	0.789242	4.3283	5.94622	5.04276	6.48704
G6PC	AS-M1	Arousal	0.572415	4.7175	5.37204	4.85796	5.35725
UGT1A10	AS-M1	Arousal	0.568042	6.63656	6.75754	6.74569	7.61731
DEFA1	AS-M1	Arousal	0.685184	6.35532	8.01842	6.55759	7.83784
PTGS2	AS-M1	Arousal	0.618678	1.4808	2.55886	2.58831	1.32915
FAM180A	AS-M1	Arousal	0.820632	1.98798	3.60299	2.33881	2.40856
ANKRD2	AS-M1	Arousal	0.750619	2.45925	3.95956	1.84419	4.21801
CEBPD	AS-M1	Arousal	0.854556	4.79771	6.35761	4.9135	5.71023
FAM222A	AS-M1	Arousal	0.58988	2.21458	3.50856	2.61104	3.17987
NT5DC2	AS-M1	Arousal	0.644233	1.36079	1.24823	1.46875	2.48906
RECK	AS-M1	Arousal	0.558356	0.985327	1.50621	1.92417	0.832831
QPRT	AS-M1	Arousal	0.4914	5.05192	4.98972	5.24415	5.62285
CHST6	AS-M1	Arousal	0.638696	4.4076	5.42754	4.6748	5.74434
PLAGL2	AS-M1	Arousal	0.814814	4.3909	5.23628	4.40792	5.29674
PIK3AP1	AS-M1	Arousal	0.681069	5.65109	6.37356	5.14663	6.59972
ABCA6	AS-M1	Arousal	0.702333	3.39967	4.23201	3.76806	3.44953
ABCA8	AS-M1	Arousal	0.626409	1.72685	2.82418	2.74544	1.8553
SLFN11	AS-M1	Arousal	0.689547	1.20027	2.34397	1.61195	2.51007
DDC	AS-M1	Arousal	0.792209	4.49477	5.3106	4.11466	5.17839
CDC20	AS-M1	Arousal	0.787455	0.476096	1.39368	-0.064821	3.40269
RELN	AS-M1	Arousal	0.63728	0.584913	1.51143	0.829273	0.959706
KNL1	AS-M1	Arousal	0.73162	0.0222717	0.531296	0.0886574	3.3729
EVL	AS-M1	Arousal	0.721996	4.98346	5.1719	4.59967	5.94524
MYOM1	AS-M1	Arousal	0.581565	4.0437	4.90287	4.68499	3.91497
GLT1D1	AS-M1	Arousal	0.570067	4.82971	5.03562	5.25667	4.90164
DUSP6	AS-M1	Arousal	0.742042	6.7318	8.02891	7.07222	7.29013
KIF11	AS-M1	Arousal	0.713832	1.18999	1.4963	0.538928	3.82443
INPP5J	AS-M1	Arousal	0.735839	4.88216	5.16369	4.86747	5.42798
EIF4EBP3	AS-M1	Arousal	0.634242	4.60029	5.44141	5.03499	4.84342
RPL22L1	AS-M1	Arousal	0.639998	3.94242	4.1795	3.4423	4.92263
SLC47A1	AS-M1	Arousal	0.673126	1.1147	2.13162	1.48994	1.05811
EFNA2	AS-M1	Arousal	0.731134	5.36193	6.28018	5.60706	6.22639
CLIP2	AS-M1	Arousal	0.690979	6.3451	7.45903	6.35134	6.54808
ZNF256	AS-M1	Arousal	0.492059	3.10371	3.22669	3.84165	3.02247
USP54	AS-M1	Arousal	0.546431	4.65654	5.47608	5.70346	4.70505
ABCA9	AS-M1	Arousal	0.682119	1.37574	2.39822	2.18665	1.96003
EPHX2	AS-M1	Arousal	0.664562	5.93012	6.84185	5.7667	6.81739
ACY3	AS-M1	Arousal	0.546995	2.89935	3.47859	3.02062	2.9268
MEP1A	AS-M1	Arousal	0.437854	8.51671	9.38409	9.31961	8.7887
MAT2A	AS-M1	Arousal	0.646185	6.37195	7.34441	7.32749	6.79378
CPED1	AS-M1	Arousal	0.739601	3.9018	4.90891	4.76881	3.55802
TPD52L2	AS-M1	Arousal	0.645266	6.05754	5.85217	5.62643	6.86669
CENPM	AS-M1	Arousal	0.586143	0.981457	0.768088	0.15918	3.61218
TMEM79	AS-M1	Arousal	0.710568	3.32669	5.01915	3.96765	3.42367
SEMA3C	AS-M1	Arousal	0.598374	3.25396	4.35801	4.04428	3.08076
OAF	AS-M1	Arousal	0.665192	3.54289	4.37375	3.58968	4.5834
IRAK2	AS-M1	Arousal	0.639522	3.37032	3.90391	3.62546	4.36
KIT	AS-M1	Arousal	0.522147	3.00454	3.29487	3.91676	2.91581
PMAIP1	AS-M1	Arousal	0.518948	1.93067	2.84969	3.07962	1.90017
ANGPTL4	AS-M1	Arousal	0.612503	4.79149	5.7862	5.29469	4.74031
PTGIS	AS-M1	Arousal	0.670403	3.14024	3.62911	3.60155	3.0189
SHF	AS-M1	Arousal	0.604809	5.12297	5.77207	4.61941	5.54862
GDF5	AS-M1	Arousal	0.550833	1.14142	1.28363	1.10347	1.12025
CCNB2	AS-M1	Arousal	0.698593	-0.375927	0.67206	-0.4215	2.45974
E2F2	AS-M1	Arousal	0.632019	2.97775	3.37526	2.71644	4.23982
THEM4	AS-M1	Arousal	0.627308	5.08906	5.68341	5.03752	5.92546
HILPDA	AS-M1	Arousal	0.512887	1.75796	1.5601	1.91234	2.45018
DUSP2	AS-M1	Arousal	0.572204	0.563593	0.491774	0.393107	2.91947
MMD	AS-M1	Arousal	0.694277	3.45568	4.71413	2.64125	4.98913
GJB1	AS-M1	Arousal	0.704195	0.577142	1.49304	0.337663	2.88104
TSPAN12	AS-M1	Arousal	0.492184	2.16672	3.19156	3.61801	1.45161
CKAP2	AS-M1	Arousal	0.616706	0.128883	1.68166	0.633541	2.54029
BEST2	AS-M1	Arousal	0.467315	1.11179	3.58428	3.48162	0.358189
UGT1A3	AS-M1	Arousal	0.444635	3.11648	3.9802	4.09053	2.7218
UBE2C	AS-M1	Arousal	0.583754	1.47549	1.92685	0.847317	3.79432
LPAR6	AS-M1	Arousal	0.563166	2.23492	3.55587	3.22869	2.97072
GALM	AS-M1	Arousal	0.383932	3.67162	4.00718	4.10082	3.27452
ALAS1	AS-M1	Arousal	0.619361	5.62734	6.33224	5.34378	6.35896
CYS1	AS-M1	Arousal	0.57761	3.79301	4.04545	4.26036	3.92517
PDZD3	AS-M1	Arousal	0.571732	3.47882	3.80451	3.82605	4.29664
BANK1	AS-M1	Arousal	0.395601	2.95452	4.05755	4.20154	3.39671
CHDH	AS-M1	Arousal	0.552758	3.37755	5.42815	3.36107	4.60398
DHCR24	AS-M1	Arousal	0.503785	5.61055	6.15602	5.55341	5.90405
SIRT7	AS-M1	Arousal	0.636782	8.87556	8.83048	8.20324	9.48144
BTBD16	AS-M1	Arousal	0.430552	1.76691	2.99769	1.24358	2.11526
RNF152	AS-M1	Arousal	0.43569	3.52789	4.86757	4.4808	3.60358
CYCS	AS-M1	Arousal	0.532948	5.45588	6.21244	5.94277	6.45663
PKMYT1	AS-M1	Arousal	0.604087	4.91996	5.15269	4.45683	6.20187
KCNE3	AS-M1	Arousal	0.597877	1.59689	3.50556	0.907169	3.32403
RNF128	AS-M1	Arousal	0.397612	6.6863	7.65493	7.81634	6.77054
Calml3	AS-M1	Arousal	0.50682	3.57256	4.89728	4.06295	4.77177
CS	AS-M1	Arousal	0.535451	8.09851	8.83898	7.83462	8.35233
SPP1	AS-M1	Arousal	0.502207	5.72562	7.63046	5.32557	5.99462
SDK2	AS-M1	Arousal	0.506043	0.922257	1.37566	0.353988	1.64098
MFAP5	AS-M1	Arousal	0.469569	0.184248	2.54946	1.83885	0.339402
SHCBP1	AS-M1	Arousal	0.642695	-0.503116	-0.374287	-1.23372	3.05002
CHRM1	AS-M1	Arousal	0.436643	2.64646	4.11381	2.68077	3.14555
SLC25A4	AS-M1	Arousal	0.561763	5.06306	5.83063	4.82449	5.20576
CILP	AS-M1	Arousal	0.588995	1.12847	1.46253	0.898001	1.91466
HSPB7	AS-M1	Arousal	0.613826	5.06354	5.68978	4.57714	5.38016
UPP1	AS-M1	Arousal	0.60617	4.81228	5.10078	3.60552	5.45968
AKAP7	AS-M1	Arousal	0.511586	5.17348	6.07357	5.00538	5.36407
OTOP3	AS-M1	Arousal	0.606196	4.47651	6.6162	-1.68369	5.95462
ACAD11	AS-M1	Arousal	0.516521	2.79345	3.32443	2.27368	3.02579
TMED8	AS-M1	Arousal	0.390041	2.91012	3.12703	3.94194	3.67866
KIAA0930	AS-M1	Arousal	0.194224	5.33753	5.06618	5.74298	5.637
TRAF4	AS-M1	Arousal	0.555505	6.30162	6.677	5.77344	6.92771
CENPA	AS-M1	Arousal	0.492647	-0.697777	0.043173	-1.14963	2.13516
SCML4	AS-M1	Arousal	0.207313	1.59738	1.62308	1.94319	1.89486
WIPF3	AS-M1	Arousal	0.271504	4.62965	5.22188	4.80479	3.82955
UPB1	AS-M1	Arousal	0.490753	1.90556	2.24502	0.340303	3.06658
TEKT3	AS-M1	Arousal	0.227207	2.15756	3.05607	3.17548	1.41
FMO2	AS-M1	Arousal	0.424333	0.435648	1.65659	1.05552	0.407217
LY6D	AS-M1	Arousal	0.260322	0.828273	2.29778	1.98234	0.429103
DDHD2	AS-M1	Arousal	0.13318	6.87238	7.00591	7.02753	6.4783
ADGRG6	AS-M1	Arousal	0.152317	3.02007	3.8778	4.50956	2.78564
RPIA	AS-M1	Arousal	0.359338	4.25079	4.57921	3.92163	4.34085
LSS	AS-M1	Arousal	0.305387	4.93646	5.05931	4.49981	4.38569
SFTPD	AS-M1	Arousal	0.380769	4.10072	5.30615	3.38955	5.02036
CDCA2	AS-M1	Arousal	0.393376	0.0506844	0.845142	-0.848381	1.85163
ZNF385C	AS-M1	Arousal	0.227084	3.69923	3.75665	3.19693	3.67817
FFAR4	AS-M1	Arousal	0.18795	3.94182	4.75612	3.35594	3.28611
AQP7	SAT-M7	Summer Active	0.766327	5.40168	6.87456	7.02543	6.8294
C11orf95	SAT-M7	Summer Active	0.835879	2.50908	2.8134	3.18478	3.3055
UCP3	SAT-M7	Summer Active	0.754813	7.66791	8.58178	8.52661	9.36801
TSC22D3	SAT-M7	Summer Active	0.737743	5.61412	6.55034	6.41663	6.47202
JAG1	SAT-M7	Summer Active	0.810499	4.51327	5.66972	5.49937	5.47917
TMEM229B	SAT-M7	Summer Active	0.933882	5.67613	6.60525	7.29921	7.27405
CCDC166	SAT-M7	Summer Active	0.824685	0.0446356	0.654174	1.56507	1.01354
RHPN2	SAT-M7	Summer Active	0.819293	5.91848	6.99465	7.08009	6.47944
CLK1	SAT-M7	Summer Active	0.639992	5.96033	6.6034	7.18242	6.69759
MKI67	SAT-M7	Summer Active	0.617144	2.43767	2.66821	3.10769	5.71978
GPR162	SAT-M7	Summer Active	0.889652	1.3571	1.4561	1.50463	2.40862
SERTAD3	SAT-M7	Summer Active	0.787446	3.90483	4.17626	4.51545	4.83899
CCNG2	SAT-M7	Summer Active	0.642819	2.12807	3.0468	3.36185	3.89398
AQP3	SAT-M7	Summer Active	0.793155	3.82076	4.57757	5.06295	5.65132
DGKD	SAT-M7	Summer Active	0.751635	4.32714	5.14391	5.19526	5.54598
BIRC3	SAT-M7	Summer Active	0.793696	6.13362	6.82291	7.25742	7.10931
MAP3K21	SAT-M7	Summer Active	0.869539	6.1695	6.99986	6.46618	7.23071
SAT1	SAT-M7	Summer Active	0.72395	10.5412	10.9017	10.6932	10.8554
POU2AF1	SAT-M7	Summer Active	0.838136	0.0538144	-0.8134	-1.08118	4.69226
ACOT11	SAT-M7	Summer Active	0.639627	5.65352	6.22272	7.0983	6.50025
CXCR4	SAT-M7	Summer Active	0.849584	1.42073	0.742527	1.4986	4.8434
PIF1	SAT-M7	Summer Active	0.594481	0.962803	1.27816	1.52456	3.55723
TP53INP1	SAT-M7	Summer Active	0.660013	1.89839	2.70765	2.39613	2.62908
TMEM158	SAT-M7	Summer Active	0.597105	2.1192	2.74844	3.6136	2.84995
ZCCHC3	SAT-M7	Summer Active	0.518009	1.53604	1.80543	2.39721	2.2349
FBXL7	SAT-M7	Summer Active	0.67942	2.99446	3.08779	4.06327	3.41554
TMEM37	SAT-M7	Summer Active	0.715786	8.82205	9.79445	9.34911	9.10229
DACT3	SAT-M7	Summer Active	0.748046	5.05296	5.8686	6.07612	5.76659
PHOSPHO1	SAT-M7	Summer Active	0.916282	6.18888	6.48152	6.81274	7.32555
ID3	SAT-M7	Summer Active	0.728624	5.30859	5.44073	5.77587	5.82923
COX3	SAT-M7	Summer Active	0.840889	14.0373	14.7673	15.0471	15.1163
TPRN	SAT-M7	Summer Active	0.781957	6.79446	7.3224	6.53048	7.39049
SIGLEC14	SAT-M7	Summer Active	0.777791	-0.239853	-1.15849	-1.21511	2.35132
TMEM80	SAT-M7	Summer Active	0.825906	4.66256	4.62825	4.5677	5.52019
METTL23	SAT-M7	Summer Active	0.62539	4.35049	4.55893	5.13342	5.20863
ACTN2	SAT-M7	Summer Active	0.656253	2.48133	3.36821	2.86322	3.3055
KIF24	SAT-M7	Summer Active	0.755437	2.44396	3.21665	2.92027	3.21972
GDPD2	SAT-M7	Summer Active	0.727388	4.43014	5.06965	5.66443	5.56707
ZC3H12A	SAT-M7	Summer Active	0.870051	4.01054	4.29757	4.67124	5.50824
MAX	SAT-M7	Summer Active	0.775169	5.9788	6.69388	6.8307	6.6023
PIM2	SAT-M7	Summer Active	0.768933	0.102759	0.206177	0.131335	2.70565
ZBTB32	SAT-M7	Summer Active	0.870592	1.78864	3.19607	4.81014	4.23273
SLC37A2	SAT-M7	Summer Active	0.736809	7.44099	7.75923	7.25085	8.23615
CASP2	SAT-M7	Summer Active	0.636348	4.02037	4.58258	5.01887	4.66615
RASGEF1B	SAT-M7	Summer Active	0.82187	3.92057	4.81315	4.59275	4.88904
ATOH1	SAT-M7	Summer Active	0.545447	2.66478	4.05828	5.19672	3.72367
SLC12A7	SAT-M7	Summer Active	0.868007	6.79027	7.06145	6.77112	7.56383
RMI2	SAT-M7	Summer Active	0.829583	0.0739638	-0.0384649	-0.0720707	3.17613
ERBB3	SAT-M7	Summer Active	0.798083	7.53189	7.76747	8.12392	7.97127
B4GALT3	SAT-M7	Summer Active	0.741377	5.90784	6.04356	5.85194	6.37863
SCNN1B	SAT-M7	Summer Active	0.401344	2.33718	5.81919	4.86085	2.65737
ATP6	SAT-M7	Summer Active	0.809675	14.7645	15.1941	15.4011	15.3851
LITAF	SAT-M7	Summer Active	0.803857	5.53473	6.25573	5.9875	6.03667
PPOX	SAT-M7	Summer Active	0.829719	4.8185	5.04633	4.34823	5.93058
FAM71F1	SAT-M7	Summer Active	0.703477	2.83627	3.30415	3.23667	2.82403
KCNK5	SAT-M7	Summer Active	0.839177	6.91448	7.1892	7.42357	7.53203
ARHGAP25	SAT-M7	Summer Active	0.827248	1.32559	1.03018	1.17382	4.09739
RNF186	SAT-M7	Summer Active	0.768358	2.15283	2.14918	3.48994	3.56508
RASGRP3	SAT-M7	Summer Active	0.697029	1.91617	1.67191	2.06324	4.74
MXD3	SAT-M7	Summer Active	0.510395	0.418858	0.53746	0.656065	2.56342
CTPS1	SAT-M7	Summer Active	0.833059	6.14312	6.89035	7.03186	7.24199
MPIG6B	SAT-M7	Summer Active	0.685819	1.68588	1.97395	3.87943	2.31434
ENTPD8	SAT-M7	Summer Active	0.865681	7.17212	7.15078	7.26442	8.03547
SMPD2	SAT-M7	Summer Active	0.716661	5.92689	6.08685	6.07837	6.85834
EFNA1	SAT-M7	Summer Active	0.589175	5.64783	5.56158	6.31129	6.09802
PCDH18	SAT-M7	Summer Active	0.667768	2.57994	2.6584	3.77586	2.53369
DDIT3	SAT-M7	Summer Active	0.850394	4.50241	3.93055	4.73374	5.09413
DUT	SAT-M7	Summer Active	0.63063	1.27743	1.55668	1.152	4.02623
CPT1B	SAT-M7	Summer Active	0.750842	3.71213	4.15592	4.26187	4.19239
CYP27A1	SAT-M7	Summer Active	0.664487	5.1236	4.60803	5.39289	5.71167
KIF18B	SAT-M7	Summer Active	0.716791	-0.0148386	-0.0562521	0.091388	3.76182
ADA2	SAT-M7	Summer Active	0.592391	0.126709	-0.434667	0.00627327	2.8704
ABI3	SAT-M7	Summer Active	0.562989	1.61189	1.57609	1.63009	3.0267
NCAPG	SAT-M7	Summer Active	0.627909	1.26042	1.3707	1.12301	3.51622
LOC109439760	SAT-M7	Summer Active	0.690555	-0.251262	-2.10586	-1.50427	3.12192
FOS	SAT-M7	Summer Active	0.686198	7.05879	7.82261	7.68546	7.66103
NEIL2	SAT-M7	Summer Active	0.825968	1.29298	1.51282	1.98506	2.5945
ID1	SAT-M7	Summer Active	0.750044	5.77189	5.42781	5.98748	6.24823
MTHFD2	SAT-M7	Summer Active	0.830148	1.2456	1.02452	1.22625	3.80627
PPP1R14A	SAT-M7	Summer Active	0.749508	3.40015	3.22001	3.73438	3.64589
H2AFX	SAT-M7	Summer Active	0.720577	5.22415	5.2548	4.9731	5.87629
CYTB	SAT-M7	Summer Active	0.841482	14.2636	14.7335	15.021	15.0209
CSNK1E	SAT-M7	Summer Active	0.71281	4.93647	5.03497	4.7462	5.26986
Cox4i2	SAT-M7	Summer Active	0.69862	3.35082	3.09353	3.46727	3.64728
MCM2	SAT-M7	Summer Active	0.71214	2.15508	1.94107	2.00171	4.76081
ADIPOR2	SAT-M7	Summer Active	0.809833	8.23377	8.15139	8.10683	8.75427
PDE4C	SAT-M7	Summer Active	0.591091	3.20771	3.54456	4.22289	3.63333
TESK2	SAT-M7	Summer Active	0.447874	3.1114	3.11465	3.95274	3.60564
C2CD2L	SAT-M7	Summer Active	0.769226	6.22673	6.36144	6.5394	6.92228
GINS3	SAT-M7	Summer Active	0.467311	1.76602	1.39738	2.3969	3.33068
DNPEP	SAT-M7	Summer Active	0.766856	9.25016	9.38704	9.03405	9.86974
ITGAD	SAT-M7	Summer Active	0.741867	1.54372	2.684	3.2912	4.57628
ND3	SAT-M7	Summer Active	0.730162	11.3071	11.413	11.574	11.5435
IL18BP	SAT-M7	Summer Active	0.535097	3.28657	3.04494	3.42915	4.54644
ARG2	SAT-M7	Summer Active	0.649688	1.08764	1.07843	0.469869	1.8537
SLCO2A1	SAT-M7	Summer Active	0.73694	5.66257	6.44257	6.68653	6.49969
LDB3	SAT-M7	Summer Active	0.687897	2.12707	2.70483	2.61019	2.89013
SGK2	SAT-M7	Summer Active	0.852275	6.51744	6.58862	6.67762	7.26278
HLA-DOB	SAT-M7	Summer Active	0.755302	-0.0324914	-0.686936	-0.416472	3.03711
SLC27A4	SAT-M7	Summer Active	0.826005	6.33617	6.9404	6.21621	7.35207
GRAP	SAT-M7	Summer Active	0.844665	1.62271	0.526915	0.644178	4.9529
NGEF	SAT-M7	Summer Active	0.576895	4.20824	4.44616	3.91111	4.96918
FER1L4	SAT-M7	Summer Active	0.555269	1.15417	2.49558	1.37868	2.47421
SLC39A10	SAT-M7	Summer Active	0.656163	3.19925	4.11499	3.74456	4.16122
IL21R	SAT-M7	Summer Active	0.693181	0.521103	-0.225922	0.530805	4.15131
USP21	SAT-M7	Summer Active	0.798821	6.11578	5.91798	5.6369	6.78715
SEMA4C	SAT-M7	Summer Active	0.656165	2.52823	2.62451	2.97196	3.06413
RNF122	SAT-M7	Summer Active	0.536925	0.308882	0.3107	0.541079	2.13114
KLHL6	SAT-M7	Summer Active	0.655647	0.73673	-0.337083	-0.435481	4.66204
AP3S2	SAT-M7	Summer Active	0.816594	5.12764	4.72231	5.02919	5.84621
RUBCNL	SAT-M7	Summer Active	0.520554	0.60181	-0.229346	0.330249	3.55237
SEMA4A	SAT-M7	Summer Active	0.880845	6.383	6.10644	6.80941	7.30351
EMP1	SAT-M7	Summer Active	0.601818	4.54265	5.77645	5.08142	4.91636
IFNLR1	SAT-M7	Summer Active	0.510569	2.55515	2.60753	3.02436	3.02097
CAPG	SAT-M7	Summer Active	0.78162	4.40936	4.50186	4.14973	5.14134
PLA2G4F	SAT-M7	Summer Active	0.65688	1.31309	2.63522	1.89405	2.77723
MNX1	SAT-M7	Summer Active	0.419306	3.29825	2.41059	3.05897	3.02192
UHRF1	SAT-M7	Summer Active	0.669709	3.17301	2.95794	3.14674	5.27808
MATN2	SAT-M7	Summer Active	0.703587	1.90603	1.89106	1.73355	1.93673
GIMAP6	SAT-M7	Summer Active	0.693837	1.87822	2.06575	1.97109	4.01648
PNCK	SAT-M7	Summer Active	0.572965	2.31762	2.57978	2.51909	2.54828
CPNE6	SAT-M7	Summer Active	0.535689	2.61594	3.22235	4.02148	2.66442
CD180	SAT-M7	Summer Active	0.792141	-0.527145	-2.21553	-1.10327	4.77611
FCMR	SAT-M7	Summer Active	0.70605	1.51362	-0.275803	-0.177646	5.05375
HOXC4	SAT-M7	Summer Active	0.621192	1.34733	1.97686	1.71505	2.14242
COX2	SAT-M7	Summer Active	0.686046	14.603	14.9464	15.2557	15.1388
CX3CL1	SAT-M7	Summer Active	0.796334	6.22417	6.26953	6.20563	6.98995
GRB7	SAT-M7	Summer Active	0.677291	4.93297	4.74124	5.74999	5.34873
ITGA6	SAT-M7	Summer Active	0.655512	7.36689	8.36484	7.62648	7.94457
CUNH16orf54	SAT-M7	Summer Active	0.776233	1.58962	1.32785	1.41831	3.0813
FAM129B	SAT-M7	Summer Active	0.620939	5.91886	6.5795	5.63999	6.41799
ACP5	SAT-M7	Summer Active	0.662007	1.56493	1.28399	0.760175	3.97239
SLAMF1	SAT-M7	Summer Active	0.503433	0.198915	-0.302848	-0.708969	2.50939
LY86	SAT-M7	Summer Active	0.588069	-0.122465	-1.47052	-1.33875	3.01913
TMEM184A	SAT-M7	Summer Active	0.511357	4.25923	3.88776	4.37887	4.12874
ADRB1	SAT-M7	Summer Active	0.588413	1.21694	1.28896	1.97281	1.60494
ZNF740	SAT-M7	Summer Active	0.783857	3.57965	3.02526	3.94021	4.51295
LPCAT4	SAT-M7	Summer Active	0.671184	1.66268	2.30325	2.30461	2.45837
Arl5c	SAT-M7	Summer Active	0.749972	1.27627	-0.00111526	0.622561	5.16234
SLC22A5	SAT-M7	Summer Active	0.683925	7.29364	6.92597	7.39206	7.98183
ND4	SAT-M7	Summer Active	0.686631	13.6882	14.0069	14.3955	14.0009
GAS8	SAT-M7	Summer Active	0.54875	1.9598	1.54743	2.51376	1.88485
GNA15	SAT-M7	Summer Active	0.758627	4.08819	3.95482	4.22116	5.24478
SERTAD1	SAT-M7	Summer Active	0.749215	4.04849	3.4452	3.85421	4.36496
PPP6R2	SAT-M7	Summer Active	0.619441	4.94619	5.00825	4.59411	5.47873
IL32	SAT-M7	Summer Active	0.725882	7.68256	7.17825	6.72662	9.12928
FAM83H	SAT-M7	Summer Active	0.728912	6.34662	6.62868	6.4066	6.48494
DGAT1	SAT-M7	Summer Active	0.714402	8.35957	8.40509	8.14246	8.7016
TMEM184B	SAT-M7	Summer Active	0.812042	7.36243	7.62273	7.50827	7.98541
LPIN2	SAT-M7	Summer Active	0.723574	5.82106	5.79326	5.79363	6.24805
ARPC1B	SAT-M7	Summer Active	0.760514	3.85573	3.24745	3.29742	5.86523
ACCS	SAT-M7	Summer Active	0.641568	2.84687	2.10184	2.24743	3.63608
FMOD	SAT-M7	Summer Active	0.710971	1.47221	0.166205	1.06135	4.31486
Sh3bgr	SAT-M7	Summer Active	0.624351	3.79888	4.13443	3.712	4.10279
HCST	SAT-M7	Summer Active	0.561425	-0.00766448	-0.731877	-0.772673	2.32109
NREP	SAT-M7	Summer Active	0.476659	2.45878	2.28177	2.63775	3.57849
PPP1R16A	SAT-M7	Summer Active	0.694148	6.5625	6.10838	6.05104	7.05988
IL27RA	SAT-M7	Summer Active	0.556399	2.00029	1.77579	1.45638	3.66589
MED23	SAT-M7	Summer Active	0.36355	4.67668	4.3356	4.47061	5.28315
SOCS1	SAT-M7	Summer Active	0.616758	1.33056	1.15667	1.17409	2.35846
PTPRCAP	SAT-M7	Summer Active	0.543466	4.54029	5.11635	4.02604	6.97765
PCDHB17	SAT-M7	Summer Active	0.54832	0.494926	0.531684	1.21747	1.31766
SSH2	SAT-M7	Summer Active	0.671635	5.21861	5.14501	5.69973	5.89835
ARSA	SAT-M7	Summer Active	0.739251	5.16324	4.91705	5.32264	6.234
SORD	SAT-M7	Summer Active	0.670235	2.04997	1.95814	2.50981	2.73272
CARD11	SAT-M7	Summer Active	0.61499	3.19165	1.56309	1.53226	5.55698
ANXA3	SAT-M7	Summer Active	0.660784	3.66688	3.82777	3.42149	4.36462
ITGB2	SAT-M7	Summer Active	0.558027	2.26727	0.971842	1.2005	4.29908
ASL	SAT-M7	Summer Active	0.663275	6.79993	6.61269	5.74018	7.38626
RELT	SAT-M7	Summer Active	0.665304	1.02557	-0.751474	-0.188794	3.27105
ARL14	SAT-M7	Summer Active	0.63133	5.719	5.85547	6.20318	6.26505
GPA33	SAT-M7	Summer Active	0.728659	8.75564	8.60828	8.56021	9.18974
ND4L	SAT-M7	Summer Active	0.625226	8.67329	8.90234	9.56994	8.89402
C4A	SAT-M7	Summer Active	0.546139	8.09714	8.07094	7.73713	8.79625
RASSF2	SAT-M7	Summer Active	0.625013	3.41026	2.33942	2.4596	5.63572
SPNS2	SAT-M7	Summer Active	0.365002	-0.508858	1.99969	0.0901483	0.580912
FCHO1	SAT-M7	Summer Active	0.64062	1.36915	-0.517942	-0.428934	3.99391
CEACAM18	SAT-M7	Summer Active	0.561263	6.36027	6.53597	6.94619	6.75194
LPGAT1	SAT-M7	Summer Active	0.612053	6.60039	7.1125	6.87032	7.19323
CXCL16	SAT-M7	Summer Active	0.58778	6.69436	6.12434	6.59576	6.71988
ZDHHC21	SAT-M7	Summer Active	0.454433	1.85881	1.75393	2.05919	2.03387
WDFY4	SAT-M7	Summer Active	0.492981	2.29921	0.2119	0.140265	4.97761
oxdD	SAT-M7	Summer Active	0.510152	3.55737	6.39553	5.63406	4.76882
ELF4	SAT-M7	Summer Active	0.559083	6.58439	6.44269	6.46831	6.75351
POMGNT1	SAT-M7	Summer Active	0.189443	4.42761	4.43597	3.91561	4.09571
CYP1A2	SAT-M7	Summer Active	0.473503	3.77117	3.00625	4.2355	4.60265
CUNH11orf96	SAT-M7	Summer Active	0.284742	5.13565	5.43144	4.82512	4.97279
CA14	SAT-M7	Summer Active	0.41119	1.69112	1.96322	1.11057	2.03167
ALS2CL	SAT-M7	Summer Active	0.447397	4.0532	3.58882	2.77058	4.9243
HERC4	SAT-M7	Summer Active	0.292472	5.85015	6.02641	5.70341	5.85989
SNX3	SAT-M7	Summer Active	0.13485	5.90499	6.09082	5.1937	5.63027
MAFG	SAT-M7	Summer Active	0.263133	3.57857	3.07805	3.05663	3.43591
HPX	TP-M9	Torpor	0.905352	2.76925	-2.1614	-1.95119	1.48724
HIST2H2BE	TP-M9	Torpor	0.777257	2.65538	1.3723	1.52607	1.15318
EGR1	TP-M9	Torpor	0.753078	4.44321	3.16994	3.40339	3.5975
FETUB	TP-M9	Torpor	0.81924	1.39022	-2.95323	-3.1592	0.303569
AHSG	TP-M9	Torpor	0.789053	2.01601	-2.00476	-2.9528	0.75052
HSPB1	TP-M9	Torpor	0.5297	6.90169	4.199	3.88928	3.81466
TF	TP-M9	Torpor	0.836623	3.17442	-2.3385	-2.77128	2.22159
OSGIN1	TP-M9	Torpor	0.662978	6.09526	3.07225	3.2297	3.34665
ALB	TP-M9	Torpor	0.832159	5.59179	1.12407	-0.762384	4.84875
CPS1	TP-M9	Torpor	0.83877	2.56714	-2.33923	-2.53672	1.93148
FGB	TP-M9	Torpor	0.801437	2.37156	-2.69105	-0.884394	1.5492
FGA	TP-M9	Torpor	0.83175	1.65881	-3.05287	-3.05156	0.873148
MRPL49	TP-M9	Torpor	0.693202	1.58788	-0.234569	-0.545476	0.576441
CKMT1A	TP-M9	Torpor	0.58498	1.82597	-0.165012	0.83962	-0.0930381
ANGPTL6	TP-M9	Torpor	0.77129	2.9432	0.922707	1.79381	2.93178
Tnfrsf26	TP-M9	Torpor	0.817408	2.16589	0.917411	1.26023	1.52965
CUNH3orf67	TP-M9	Torpor	0.690568	3.59033	1.8567	2.16957	2.37807
HP	TP-M9	Torpor	0.734887	2.35381	-0.442853	-0.589309	1.43403
IGFBP6	TP-M9	Torpor	0.604537	2.81156	1.33153	1.80899	0.924151
ITIH3	TP-M9	Torpor	0.736302	2.44228	1.22077	0.670242	1.70479
Tnfrsf23	TP-M9	Torpor	0.752888	3.93018	2.78058	2.9131	3.50892
EDNRA	TP-M9	Torpor	0.62904	1.47102	0.141625	-0.0303449	0.682012
NABP1	TP-M9	Torpor	0.832577	3.42121	1.68934	2.57226	2.38035
SHTN1	TP-M9	Torpor	0.703456	2.60751	1.55291	2.31925	1.61022
DHX58	TP-M9	Torpor	0.574654	3.65047	2.33869	2.58903	3.15141
IZUMO4	TP-M9	Torpor	0.721419	1.49099	-0.131062	0.482223	1.11645
SLX4	TP-M9	Torpor	0.7951	3.69745	1.87316	2.84779	3.96852
HSPA1	TP-M9	Torpor	0.440772	10.1964	8.60435	8.06637	7.88093
PCYT2	TP-M9	Torpor	0.796543	6.52264	4.94426	5.29794	6.36884
HBEGF	TP-M9	Torpor	0.556789	6.05588	5.24426	4.47785	4.84698
CCDC191	TP-M9	Torpor	0.515932	1.65412	0.711266	0.877052	0.38086
A2M	TP-M9	Torpor	0.721153	3.07716	1.72469	1.80368	2.78212
RBM14	TP-M9	Torpor	0.338162	4.73199	3.94786	3.48306	3.97478
CUNH14orf119	TP-M9	Torpor	0.762678	3.08057	1.389	1.7452	2.80018
SLC29A3	TP-M9	Torpor	0.711957	2.99328	1.34977	2.2458	2.41774
CCDC51	TP-M9	Torpor	0.674185	2.9088	1.0892	1.65999	2.26676
IKBKE	TP-M9	Torpor	0.815967	4.54992	2.71616	3.06462	4.32872
PLIN1	TP-M9	Torpor	0.581602	4.34661	2.4062	3.46044	3.82487
ZNF593	TP-M9	Torpor	0.585595	3.61257	1.92944	2.24967	2.97433
FKBP4	TP-M9	Torpor	0.341546	6.34993	5.16347	4.83513	4.68193
TMEM231	TP-M9	Torpor	0.655485	1.72733	0.183067	0.941142	0.770583
DNAH3	TP-M9	Torpor	0.68946	2.15726	0.224449	1.88617	0.646274
OSBPL5	TP-M9	Torpor	0.571607	5.22312	4.14874	5.24476	3.95794
TET2	TP-M9	Torpor	0.734678	4.88252	4.22446	4.4952	4.5896
THTPA	TP-M9	Torpor	0.709068	2.56909	1.08816	1.91408	1.68992
Oasl2	TP-M9	Torpor	0.641997	5.26719	3.69655	4.77871	4.66114
CHPF2	TP-M9	Torpor	0.719275	4.22583	2.47881	3.23442	3.84291
MXRA5	TP-M9	Torpor	0.665205	1.78958	0.619037	1.02569	1.19631
TRPV3	TP-M9	Torpor	0.566912	1.45248	0.726455	1.02778	0.244932
SCARB1	TP-M9	Torpor	0.438282	6.36882	4.94084	4.88074	5.63107
TRARG1	TP-M9	Torpor	0.699978	1.84144	-0.856661	0.427929	1.29293
CA3	TP-M9	Torpor	0.602687	5.1354	2.62888	3.74536	4.8527
UNC5B	TP-M9	Torpor	0.66777	2.62935	1.60616	1.79622	1.73965
C1QTNF12	TP-M9	Torpor	0.659796	2.86198	1.36475	2.08624	2.30073
F13B	TP-M9	Torpor	0.601888	2.24897	0.612332	-0.189578	2.06276
SOX6	TP-M9	Torpor	0.427016	2.03064	1.41807	1.57294	1.30032
CSF1	TP-M9	Torpor	0.673126	3.24313	1.5719	2.66353	2.81787
ZFP36	TP-M9	Torpor	0.749994	6.28421	4.98557	5.98146	5.58392
POLR2C	TP-M9	Torpor	0.431142	4.49409	3.295	2.84985	3.3874
TNFRSF11A	TP-M9	Torpor	0.546848	1.75927	-0.952374	0.0215815	1.04725
MEST	TP-M9	Torpor	0.36206	2.28795	1.20112	0.596461	2.28249
ALOX5	TP-M9	Torpor	0.537	2.20972	0.547434	1.50029	1.40013
GALNT6	TP-M9	Torpor	0.646264	7.66463	6.77231	6.97155	7.42422
S100A4	TP-M9	Torpor	0.56112	3.457	1.76668	1.97027	2.42243
DRC1	TP-M9	Torpor	0.672513	3.59435	2.0048	2.3851	2.81312
PATR-G	TP-M9	Torpor	0.712657	1.77411	-0.0164195	0.0295962	2.32781
RBM11	TP-M9	Torpor	0.49199	1.71084	0.396799	1.09622	0.406895
DHRS3	TP-M9	Torpor	0.587144	5.42275	4.08914	4.80845	4.65382
DHRS9	TP-M9	Torpor	0.615174	4.09427	2.0725	2.01239	3.37742
FOXS1	TP-M9	Torpor	0.683946	2.33743	-0.0597677	1.03568	1.91421
GATM	TP-M9	Torpor	0.523956	1.88689	0.566355	2.11153	0.438052
CIDEA	TP-M9	Torpor	0.360628	4.82385	3.39277	3.64487	3.80646
POLDIP2	TP-M9	Torpor	0.500422	4.86829	3.42593	4.33914	4.52033
REG4	TP-M9	Torpor	0.550424	9.51905	7.07878	8.35936	8.6408
PLXNA1	TP-M9	Torpor	0.498427	5.38442	5.18396	4.9111	5.32306
NSUN6	TP-M9	Torpor	0.650993	4.2073	3.05504	4.17527	3.51453
ITGB6	TP-M9	Torpor	0.714702	4.06382	4.19044	4.92184	4.17319
MPZL3	TP-M9	Torpor	0.62061	2.00005	1.18795	1.32664	1.29625
DGKQ	TP-M9	Torpor	0.529018	4.8085	3.68054	3.00384	4.68318
NAB2	TP-M9	Torpor	0.57143	4.46487	3.15686	4.23073	3.807
PLEKHN1	TP-M9	Torpor	0.586908	2.30061	0.657526	1.51298	1.9556
CST3	TP-M9	Torpor	0.678708	8.55404	7.34454	7.75086	8.62211
IGFLR1	TP-M9	Torpor	0.507612	3.08894	1.27556	2.0477	3.66956
KLHL17	TP-M9	Torpor	0.440105	2.15918	0.555574	1.34778	2.11875
TRIM68	TP-M9	Torpor	0.340428	2.60098	1.43154	2.47077	2.02465
SIRT6	TP-M9	Torpor	0.524547	4.93712	3.60536	4.45699	4.22818
ALDH18A1	TP-M9	Torpor	0.553819	3.90526	2.86128	3.33443	3.91149
ACHE	TP-M9	Torpor	0.613991	5.27854	4.24638	4.61285	5.01905
MISP3	TP-M9	Torpor	0.456446	3.27123	1.73297	2.72607	2.02512
STOML1	TP-M9	Torpor	0.531293	2.98535	1.54559	2.6508	3.35143
PLSCR3	TP-M9	Torpor	0.411067	1.98518	0.519392	1.63917	2.50726
ZMYND15	TP-M9	Torpor	0.49632	6.12108	5.15484	5.63661	6.15628
RGN	WAT-M4	Winter Active	0.470984	3.26942	4.18719	3.97462	3.99251
C2CD4B	WAT-M4	Winter Active	0.781575	0.516954	0.832625	3.01584	2.09238
LRAT	WAT-M4	Winter Active	0.851268	7.899	8.9199	8.81111	8.31549
SOWAHD	WAT-M4	Winter Active	0.409021	3.26275	3.50847	3.43294	4.08926
MYZAP	WAT-M4	Winter Active	0.714677	5.42171	6.11335	6.15309	6.461
OAS2	WAT-M4	Winter Active	0.74219	4.44231	4.16094	5.40487	4.97696
SLC34A3	WAT-M4	Winter Active	0.654289	6.68246	7.15641	6.91991	8.04048
EDN2	WAT-M4	Winter Active	0.758508	2.62491	2.56712	3.88116	3.44405
MME	WAT-M4	Winter Active	0.805344	10.0594	10.6044	10.6654	10.8638
GALR2	WAT-M4	Winter Active	0.6619	2.87624	2.58725	3.54198	2.82895
DLL4	WAT-M4	Winter Active	0.792944	4.76636	4.8297	5.57351	5.28646
CCL25	WAT-M4	Winter Active	0.36821	8.50314	8.74944	7.96467	8.9629
SMIM24	WAT-M4	Winter Active	0.827068	9.34548	9.17494	9.10618	9.785
TESC	WAT-M4	Winter Active	0.536704	2.23714	2.08781	2.66817	2.05742
METTL27	WAT-M4	Winter Active	0.631315	5.02752	4.58029	5.07851	5.15051
CDO1	WAT-M4	Winter Active	0.858486	3.93244	4.58977	7.86308	6.49516
SLC22A13	WAT-M4	Winter Active	0.902313	4.17676	4.39546	6.17924	5.61545
RPH3AL	WAT-M4	Winter Active	0.760046	4.69056	5.1919	5.93375	5.29841
MAN1A1	WAT-M4	Winter Active	0.684881	5.55147	6.30203	6.52976	6.04375
GRIN1	WAT-M4	Winter Active	0.815376	2.8525	2.92515	4.38771	3.14354
CHIT1	WAT-M4	Winter Active	0.924842	2.56531	1.90942	4.13881	3.20915
CD22	WAT-M4	Winter Active	0.72374	3.15698	2.15391	2.88422	6.03958
CYP2J2	WAT-M4	Winter Active	0.566956	5.58256	5.33081	5.56878	5.88948
ANO7	WAT-M4	Winter Active	0.7392	5.82122	5.4669	6.80708	6.50693
SLC13A1	WAT-M4	Winter Active	0.734743	5.96226	6.48961	7.26575	7.60108
HMGB2	WAT-M4	Winter Active	0.709112	4.37647	4.00158	4.56537	6.19325
ABHD2	WAT-M4	Winter Active	0.70758	9.70893	10.7249	10.4742	10.2261
CYP3A12	WAT-M4	Winter Active	0.773174	10.3305	10.7265	10.4469	10.5995
SMPD3	WAT-M4	Winter Active	0.814843	7.47222	7.96798	8.49861	7.72455
BAD	WAT-M4	Winter Active	0.744041	4.88238	4.80599	4.60563	5.52538
MCM8	WAT-M4	Winter Active	0.785546	2.44166	2.25592	3.25472	3.58705
UGT2A2	WAT-M4	Winter Active	0.482241	5.44031	5.2573	5.61087	6.19923
ADGRD1	WAT-M4	Winter Active	0.852529	6.83249	6.99587	7.54934	7.29216
GPR146	WAT-M4	Winter Active	0.715119	4.68042	4.46541	5.01608	4.75333
ITPRIPL1	WAT-M4	Winter Active	0.751204	2.11412	1.48191	2.44424	3.13715
ABCC12	WAT-M4	Winter Active	0.712346	1.99397	1.55659	3.58639	3.67571
CAPN2	WAT-M4	Winter Active	0.629099	4.96425	5.20849	5.66045	5.57971
SPRED3	WAT-M4	Winter Active	0.789438	2.15976	1.69265	2.95038	2.42138
CTH	WAT-M4	Winter Active	0.237021	6.29441	6.33049	6.19267	6.86105
LFNG	WAT-M4	Winter Active	0.687734	7.31765	7.45523	7.94092	7.97068
ACVR1B	WAT-M4	Winter Active	0.806545	4.00806	3.91514	4.35888	4.18465
MAPK13	WAT-M4	Winter Active	0.758338	7.40481	7.69775	6.96425	7.64878
TMEM86B	WAT-M4	Winter Active	0.869944	6.55815	6.00256	6.9831	7.03447
CBLN3	WAT-M4	Winter Active	0.81555	2.38364	2.09748	3.23566	3.24687
SUSD2	WAT-M4	Winter Active	0.78056	9.35963	9.91457	10.2257	9.88616
UGT1A1	WAT-M4	Winter Active	0.370329	5.20473	5.50671	5.41183	5.5409
UGT2A1	WAT-M4	Winter Active	0.319321	4.33125	4.2135	4.47236	4.48117
SLC7A4	WAT-M4	Winter Active	0.582997	2.02295	2.11176	2.66761	1.9165
Enpp7	WAT-M4	Winter Active	0.901616	10.3985	10.1412	11.3322	10.9172
GAL	WAT-M4	Winter Active	0.685882	5.21193	3.90109	5.28883	4.65825
GLI2	WAT-M4	Winter Active	0.528906	2.18872	2.06301	2.70465	1.77575
ALAD	WAT-M4	Winter Active	0.709699	6.34138	6.04109	6.24569	6.59356
MFGE8	WAT-M4	Winter Active	0.821191	6.98683	6.41046	6.69726	8.49474
BCL3	WAT-M4	Winter Active	0.76785	5.86615	5.47134	6.64655	6.34006
L3MBTL4	WAT-M4	Winter Active	0.519453	3.57324	3.28714	3.97631	2.93948
TNS4	WAT-M4	Winter Active	0.358142	3.19332	5.6848	4.19097	4.2419
HIP1	WAT-M4	Winter Active	0.824994	3.46853	3.08614	5.01521	4.35434
C1QTNF3	WAT-M4	Winter Active	0.754091	0.862053	0.95971	2.72119	1.30897
ASPRV1	WAT-M4	Winter Active	0.619704	-0.435422	1.3956	2.75045	-0.0645627
GATA4	WAT-M4	Winter Active	0.745167	7.02548	7.00155	6.72636	7.24123
LSM4	WAT-M4	Winter Active	0.614364	4.9988	4.523	5.0623	4.96969
GIMD1	WAT-M4	Winter Active	0.580493	2.69372	1.99229	2.35857	2.54189
SLC5A12	WAT-M4	Winter Active	0.842571	6.87075	6.67733	7.18748	6.73062
SLC23A1	WAT-M4	Winter Active	0.857114	4.64144	4.61775	4.95801	5.24452
CEP128	WAT-M4	Winter Active	0.604176	1.6062	1.42149	2.18026	1.63941
OBSCN	WAT-M4	Winter Active	0.588061	2.74826	2.26046	2.84081	4.7483
TM4SF4	WAT-M4	Winter Active	0.719436	7.80142	7.80679	8.42402	7.97489
VNN3	WAT-M4	Winter Active	0.790362	6.36464	6.3889	7.33369	6.78023
MALRD1	WAT-M4	Winter Active	0.739603	3.92799	3.54645	5.3326	4.98653
CUNH5orf34	WAT-M4	Winter Active	0.629886	2.12446	1.63269	2.79077	2.42209
KCNN4	WAT-M4	Winter Active	0.513178	2.54479	2.07696	3.05996	2.36275
PRTFDC1	WAT-M4	Winter Active	0.200286	2.69134	3.17658	3.31364	2.45062
CFAP157	WAT-M4	Winter Active	0.600308	1.47311	1.86798	2.32898	1.43194
ST6GALNAC1	WAT-M4	Winter Active	0.623557	6.05389	6.35793	6.9542	6.36059
REEP6	WAT-M4	Winter Active	0.779907	8.34614	8.216	8.24277	8.34665
F11R	WAT-M4	Winter Active	0.735882	8.04874	7.87148	8.01132	8.31855
DRD5	WAT-M4	Winter Active	0.336686	5.31234	5.32653	5.823	4.86277
UBAP1L	WAT-M4	Winter Active	0.688022	1.1058	-0.0129672	1.65756	0.999317
TRMT6	WAT-M4	Winter Active	0.714013	3.25917	3.08964	3.74274	3.67746
NR0B2	WAT-M4	Winter Active	0.834658	3.91364	2.90559	4.85677	5.08249
ANAPC5	WAT-M4	Winter Active	0.657846	6.10379	6.05348	6.30115	5.99926
DCK	WAT-M4	Winter Active	0.624318	5.24054	5.22938	6.0401	5.08514
ACSS2	WAT-M4	Winter Active	0.684818	7.67146	7.91322	8.15301	8.12464
ASAH2	WAT-M4	Winter Active	0.833546	6.89323	5.23161	7.60784	7.85307
Gstp1	WAT-M4	Winter Active	0.720031	8.42331	7.98065	8.46167	8.34523
HSPA12A	WAT-M4	Winter Active	0.800725	5.05906	4.30119	5.32017	5.24318
CACNA1D	WAT-M4	Winter Active	0.548136	2.48071	2.08475	3.75487	2.39538
LY75	WAT-M4	Winter Active	0.889468	4.96168	4.7196	5.55643	5.92305
RHOBTB1	WAT-M4	Winter Active	0.754327	5.00149	4.99443	6.16053	5.54716
SLC19A3	WAT-M4	Winter Active	0.608249	3.98977	3.62497	4.14985	4.58364
CSRNP1	WAT-M4	Winter Active	0.452894	4.97132	5.32187	4.76019	5.40191
PDE7B	WAT-M4	Winter Active	0.591919	3.18474	3.20922	4.33034	3.0954
RFLNA	WAT-M4	Winter Active	0.324029	7.17901	8.34058	7.78548	7.70312
SPIB	WAT-M4	Winter Active	0.795407	3.29969	1.67273	2.69063	5.99116
SLC5A9	WAT-M4	Winter Active	0.660596	6.49619	6.38184	6.89429	6.35538
SFI1	WAT-M4	Winter Active	0.687125	2.81647	1.98153	3.67252	3.38181
HOXC6	WAT-M4	Winter Active	0.708005	3.15542	2.83901	4.3086	2.77251
ADAMTSL5	WAT-M4	Winter Active	0.914051	6.1683	5.86989	6.99063	6.63113
PNLIPRP2	WAT-M4	Winter Active	0.794645	5.87937	4.53891	6.51723	6.98204
NPC1L1	WAT-M4	Winter Active	0.885313	9.68557	9.61962	10.0608	10.2666
CA7	WAT-M4	Winter Active	0.453123	5.22754	5.68144	5.55714	4.42759
ATG9B	WAT-M4	Winter Active	0.784505	0.312538	0.634857	3.20615	0.766719
INSR	WAT-M4	Winter Active	0.641501	3.75046	3.74557	4.39809	3.63098
NFKBIZ	WAT-M4	Winter Active	0.701977	5.24342	5.3197	6.1289	5.79854
TM6SF2	WAT-M4	Winter Active	0.797842	7.01037	6.91405	7.11267	7.29588
CYP2W1	WAT-M4	Winter Active	0.511443	3.28304	4.41958	5.47774	2.71106
MGAT3	WAT-M4	Winter Active	0.372782	2.13593	1.60118	2.74729	1.94216
LRRC37A2	WAT-M4	Winter Active	0.481719	6.37213	6.08773	6.54069	6.89545
ANXA13	WAT-M4	Winter Active	0.708232	6.80115	6.59892	7.52426	6.93122
IFFO2	WAT-M4	Winter Active	0.575696	1.58658	0.957695	2.33211	1.90094
MYRFL	WAT-M4	Winter Active	0.63906	6.19783	6.23527	6.80903	6.30453
RASSF8	WAT-M4	Winter Active	0.538652	1.72171	2.24401	2.93081	2.12653
CLDN4	WAT-M4	Winter Active	0.492842	9.42818	8.78962	9.38474	8.90397
ABCG5	WAT-M4	Winter Active	0.713146	3.91353	3.5341	3.69749	4.42728
CTLA4	WAT-M4	Winter Active	0.527236	5.256	3.72201	4.8874	4.90324
DNAH10	WAT-M4	Winter Active	0.499344	3.31051	2.61839	4.33878	2.73963
NIPAL1	WAT-M4	Winter Active	0.816979	4.54373	4.28879	5.08512	5.11653
PLA2G6	WAT-M4	Winter Active	0.691607	3.34441	3.0347	3.72783	3.15805
SPSB4	WAT-M4	Winter Active	0.710685	4.47648	3.90371	4.93476	5.16078
DCDC2	WAT-M4	Winter Active	0.519556	1.19026	0.190807	2.20483	0.468564
HAPLN4	WAT-M4	Winter Active	0.795918	4.66772	4.05667	4.88543	4.88384
DOK3	WAT-M4	Winter Active	0.393006	0.933563	-0.415252	-0.727242	3.02408
NAALADL1	WAT-M4	Winter Active	0.817966	6.92869	5.52635	8.59906	7.84499
AATK	WAT-M4	Winter Active	0.917599	5.90567	5.08337	6.63731	6.09319
ZFP90	WAT-M4	Winter Active	0.666936	1.18888	0.854461	2.24429	1.38868
NR4A1	WAT-M4	Winter Active	0.453511	4.34002	3.74315	4.27452	3.71078
CYP1A1	WAT-M4	Winter Active	0.477526	5.57429	5.70576	5.99702	5.74207
FCAMR	WAT-M4	Winter Active	0.728047	3.10929	0.322128	1.31853	5.61539
CD83	WAT-M4	Winter Active	0.722615	2.2324	0.650926	1.93583	4.9439
ASTE1	WAT-M4	Winter Active	0.363596	4.11465	3.2653	4.06577	3.63024
SPINK4	WAT-M4	Winter Active	0.572391	7.84836	6.8599	8.1824	7.63178
YOD1	WAT-M4	Winter Active	0.662076	4.8933	4.79107	5.90382	6.17154
MSX2	WAT-M4	Winter Active	0.647489	1.68291	2.40683	3.71225	1.44034
FA2H	WAT-M4	Winter Active	0.216271	5.1359	6.54654	6.32274	4.67898
NOS3	WAT-M4	Winter Active	0.819232	3.69592	3.33022	5.38802	3.67214
GUCA2A	WAT-M4	Winter Active	0.632404	6.81215	5.8871	6.60002	7.16622
ZSWIM1	WAT-M4	Winter Active	0.56316	5.23264	5.1357	5.49413	4.94781
TMEM56	WAT-M4	Winter Active	0.648604	4.18959	3.92744	5.4266	3.89803
APOC3	WAT-M4	Winter Active	0.540332	7.74711	6.02672	7.2711	6.70428
RSAD2	WAT-M4	Winter Active	0.617284	7.64281	7.18821	8.51047	7.48095
FRMD1	WAT-M4	Winter Active	0.695816	6.61423	5.99076	6.62853	6.76406
WFIKKN2	WAT-M4	Winter Active	0.451616	1.717	1.28762	2.4406	1.31573
CPO	WAT-M4	Winter Active	0.795238	8.40705	6.63813	9.42495	8.31468
TSKU	WAT-M4	Winter Active	0.780042	5.97651	5.96751	7.0254	5.63361
ACSF2	WAT-M4	Winter Active	0.55319	6.61131	5.35457	6.41793	5.87864
HEATR5A	WAT-M4	Winter Active	0.487633	5.84842	5.79502	6.30748	5.70623
ABCC2	WAT-M4	Winter Active	0.761359	6.78265	6.58683	7.44198	7.10526
TM4SF5	WAT-M4	Winter Active	0.810941	9.25131	8.56673	8.86569	9.57988
ENTPD2	WAT-M4	Winter Active	0.705287	4.73037	5.08162	5.99335	5.40816
BTC	WAT-M4	Winter Active	0.715398	4.55191	3.71963	5.00089	4.82851
IGSF23	WAT-M4	Winter Active	0.728272	8.06266	7.50119	7.70089	8.30077
ORMDL3	WAT-M4	Winter Active	0.736044	6.54947	6.255	6.78336	6.74668
SLC2A9	WAT-M4	Winter Active	0.792129	4.72457	4.3239	4.27172	4.76368
IRF5	WAT-M4	Winter Active	0.609745	3.36175	1.94167	2.87614	4.66074
GSTA2	WAT-M4	Winter Active	0.0926825	5.22604	4.18087	5.04364	5.14297
KHNYN	WAT-M4	Winter Active	0.864573	6.23043	5.38917	6.33814	6.37147
LPCAT2	WAT-M4	Winter Active	0.498429	3.99205	4.13334	5.25385	3.61284
VAT1	WAT-M4	Winter Active	0.727007	7.70246	7.31435	7.65046	7.58449
TCN2	WAT-M4	Winter Active	0.713358	7.87293	8.3955	9.15257	8.0678
SNED1	WAT-M4	Winter Active	0.599347	2.25326	1.3002	2.82275	2.33951
WDR48	WAT-M4	Winter Active	0.456678	3.43084	3.02206	4.00433	3.60551
PPP1R13L	WAT-M4	Winter Active	0.631656	4.09342	3.839	4.17773	4.48746
WEE2	WAT-M4	Winter Active	0.388528	0.572241	-0.371715	1.76823	0.0583266
FCGR2B	WAT-M4	Winter Active	0.562056	1.77658	0.556473	1.53522	2.62864
CPLANE2	WAT-M4	Winter Active	0.675591	1.79819	0.669701	2.09649	1.58705
ST3GAL1	WAT-M4	Winter Active	0.275295	5.64633	5.73152	5.51898	5.03965
IGKV1-5	WAT-M4	Winter Active	0.594825	0.943791	-1.40215	-0.325818	5.07506
KIAA0556	WAT-M4	Winter Active	0.398683	5.62163	5.01298	5.65	5.50649
SSR4	WAT-M4	Winter Active	0.344359	2.57345	0.0173439	0.269519	3.45274
AOC1	WAT-M4	Winter Active	0.637273	8.82385	8.23828	8.89223	9.35387
GRAMD1B	WAT-M4	Winter Active	0.774975	5.11158	5.0481	6.26692	5.55335
DAPK2	WAT-M4	Winter Active	0.848424	5.14366	4.30329	5.59364	5.16659
DND1	WAT-M4	Winter Active	0.633132	1.16647	0.292642	2.09178	1.30524
VNN2	WAT-M4	Winter Active	0.804125	5.57981	5.41544	6.19877	5.76954
FGF19	WAT-M4	Winter Active	0.665336	0.938677	-2.85964	3.04428	1.26797
NUDT16	WAT-M4	Winter Active	0.258501	3.36079	2.3141	2.98882	3.38653
RELB	WAT-M4	Winter Active	0.602355	6.65787	5.99694	6.83924	6.58596
PIEZO2	WAT-M4	Winter Active	0.713439	1.96788	0.521068	2.85698	1.98989
SYK	WAT-M4	Winter Active	0.463492	2.82529	0.508319	0.635829	5.51807
ABCG8	WAT-M4	Winter Active	0.800958	6.23876	4.92389	5.84121	6.29361
CREM	WAT-M4	Winter Active	0.687629	4.04535	3.47296	4.7824	4.26768
KMT5C	WAT-M4	Winter Active	0.631746	3.41518	2.57903	3.26972	3.72893
TRANK1	WAT-M4	Winter Active	0.701559	8.54957	8.00646	9.05819	8.69683
FAM184B	WAT-M4	Winter Active	0.409159	1.49431	0.431484	1.62305	1.5747
GGH	WAT-M4	Winter Active	0.595479	7.26789	6.39863	6.72536	7.18552
CD34	WAT-M4	Winter Active	0.721143	2.9142	2.23294	3.09579	3.07601
P2RY2	WAT-M4	Winter Active	0.70125	4.11161	4.13955	5.45132	4.04072
KIF26B	WAT-M4	Winter Active	0.636398	2.21264	1.6505	2.88648	1.39573
PQLC3	WAT-M4	Winter Active	0.460813	4.28987	3.28019	4.02766	4.35314
PLA2G12B	WAT-M4	Winter Active	0.771435	5.36184	4.5213	5.27339	5.51202
TMC7	WAT-M4	Winter Active	0.728521	4.16339	3.49223	4.46084	4.25552
FAM151A	WAT-M4	Winter Active	0.742144	5.963	1.78321	6.57281	5.28393
NUAK2	WAT-M4	Winter Active	0.496415	5.47448	4.74043	5.83566	5.01742
PLOD1	WAT-M4	Winter Active	0.60255	4.56215	3.82806	5.04228	4.33873
SERPINA1	WAT-M4	Winter Active	0.6043	4.66971	2.77198	7.49437	5.82262
UNC13D	WAT-M4	Winter Active	0.785397	4.82896	3.64741	4.67921	4.68606
LRIG2	WAT-M4	Winter Active	0.259955	5.61842	5.42196	6.04507	5.27
SOAT2	WAT-M4	Winter Active	0.579696	6.70987	6.45334	6.37533	6.72542
SLC30A2	WAT-M4	Winter Active	0.661189	5.94362	5.04303	5.86663	5.54226
XKR9	WAT-M4	Winter Active	0.678745	4.55094	3.83621	4.71915	4.27668
TMEM253	WAT-M4	Winter Active	0.840481	6.11167	5.25455	6.35196	5.95407
LAMB4	WAT-M4	Winter Active	0.5922	0.98542	-0.156941	1.88141	1.05013
SUN1	WAT-M4	Winter Active	0.620168	6.15708	4.99698	7.04856	6.4172
GSDMB	WAT-M4	Winter Active	0.700488	3.88409	3.28758	4.34394	3.97997
JPT2	SAT-M8	Summer Active	0.714868	5.35851	5.96535	5.66062	6.30228
IMMP2L	SAT-M8	Summer Active	0.641719	2.43549	3.89458	3.09581	3.63887
DPYD	SAT-M8	Summer Active	0.632299	6.33714	7.39829	6.94012	7.15249
SLC25A34	SAT-M8	Summer Active	0.677508	4.46639	5.36263	4.84016	5.9963
PNKD	SAT-M8	Summer Active	0.840609	3.89785	3.91122	3.66485	5.43629
ALDH1A1	SAT-M8	Summer Active	0.644173	7.58232	8.14587	8.15731	8.31369
ATP6V1C2	SAT-M8	Summer Active	0.534519	3.38749	4.43267	3.74104	5.18583
DYRK1B	SAT-M8	Summer Active	0.747779	5.17617	5.33315	5.51827	6.29457
RAB17	SAT-M8	Summer Active	0.779114	6.52877	6.49132	6.00644	7.5803
CASP14	SAT-M8	Summer Active	0.943775	4.96955	5.20678	4.66607	7.00664
CCL16	SAT-M8	Summer Active	0.68939	0.293752	1.63871	-0.0956806	2.53679
BST1	SAT-M8	Summer Active	0.684877	2.82575	3.36428	2.73697	3.83746
SLC22A20P	SAT-M8	Summer Active	0.931266	2.06811	3.06873	3.34982	5.28777
FNBP1	SAT-M8	Summer Active	0.705604	5.75729	5.9436	6.19614	6.619
TMEM145	SAT-M8	Summer Active	0.858229	0.596115	0.519833	1.66849	2.99505
SLC41A2	SAT-M8	Summer Active	0.484723	6.456	7.48222	6.66108	7.06761
PSTPIP2	SAT-M8	Summer Active	0.489784	3.05461	4.51641	2.94155	3.86806
CYP4F2	SAT-M8	Summer Active	0.868481	3.74244	4.33764	4.83309	6.15623
EPOP	SAT-M8	Summer Active	0.627903	1.29622	1.55188	1.19649	2.22243
CHRND	SAT-M8	Summer Active	0.829833	1.26586	2.60439	1.81327	3.97539
C4BPA	SAT-M8	Summer Active	0.688278	2.99573	2.39267	1.43774	6.44149
INSIG1	SAT-M8	Summer Active	0.612726	4.21309	4.85538	4.65429	5.65628
ATP7B	SAT-M8	Summer Active	0.778195	4.97832	5.19022	5.52102	6.17363
SLC39A5	SAT-M8	Summer Active	0.833455	4.97052	5.60233	4.98304	6.98586
MGAT4A	SAT-M8	Summer Active	0.676631	3.78818	4.43999	4.31873	5.14206
Gosr2	SAT-M8	Summer Active	0.808569	6.54712	6.25279	6.14585	7.15316
GOLT1A	SAT-M8	Summer Active	0.83094	4.93702	5.02198	4.36538	5.96234
MYPOP	SAT-M8	Summer Active	0.724851	3.03289	2.94064	2.67754	4.39608
SERPINF2	SAT-M8	Summer Active	0.724578	3.75901	4.07995	3.37903	4.6941
DIO1	SAT-M8	Summer Active	0.73625	2.90296	3.45982	2.40647	4.34968
CDCA8	SAT-M8	Summer Active	0.597304	0.901037	1.23574	0.582868	3.77366
SLC5A4	SAT-M8	Summer Active	0.745345	4.95461	6.36966	4.8705	6.26381
MPST	SAT-M8	Summer Active	0.696876	6.92245	6.89566	5.93011	7.85288
GRAMD1A	SAT-M8	Summer Active	0.911191	5.15057	4.75548	4.85524	6.33941
PTGR1	SAT-M8	Summer Active	0.733392	5.43064	6.11901	5.22896	7.06692
AIMP2	SAT-M8	Summer Active	0.65245	1.2986	1.05823	1.07084	2.88402
STOX1	SAT-M8	Summer Active	0.598499	0.631107	1.17199	0.873009	1.7315
LYZ	SAT-M8	Summer Active	0.596276	6.58385	7.29204	5.91373	8.13497
ABHD1	SAT-M8	Summer Active	0.768077	3.6036	3.24658	3.56288	4.88896
INPP5B	SAT-M8	Summer Active	0.787803	5.55803	5.49527	5.29037	6.64892
IRF8	SAT-M8	Summer Active	0.755303	3.10199	2.79395	2.54802	5.51099
PRSS56	SAT-M8	Summer Active	0.880632	0.932638	1.33989	0.703532	3.52565
SIAH2	SAT-M8	Summer Active	0.753859	4.11281	4.12675	4.61727	5.04374
PYDC1	SAT-M8	Summer Active	0.779668	5.37196	5.74832	4.9921	7.22971
LIPA	SAT-M8	Summer Active	0.828131	6.35942	5.99987	6.15607	7.12127
SLC35C2	SAT-M8	Summer Active	0.883533	7.2123	6.63189	6.58917	8.30168
PGPEP1	SAT-M8	Summer Active	0.574039	3.00461	3.2037	3.21241	3.62367
PCOLCE	SAT-M8	Summer Active	0.739639	5.23268	5.62298	4.27968	6.62123
DHFR	SAT-M8	Summer Active	0.724146	2.47667	2.62833	1.75407	3.73957
CES1	SAT-M8	Summer Active	0.803965	7.08387	6.98754	6.3039	8.19086
ORC1	SAT-M8	Summer Active	0.691607	-0.438076	-0.491249	-0.630066	2.7814
REG3G	SAT-M8	Summer Active	0.691887	3.7397	5.3374	2.75694	7.17741
PM20D1	SAT-M8	Summer Active	0.75211	5.45827	4.96883	5.78618	6.19727
HLA-DMA	SAT-M8	Summer Active	0.787634	0.792223	-0.376105	1.51616	3.26699
MOGAT2	SAT-M8	Summer Active	0.809632	5.46173	5.56506	5.38804	6.62051
IL10RA	SAT-M8	Summer Active	0.665601	0.799907	0.387858	0.559435	2.79648
LRFN3	SAT-M8	Summer Active	0.865173	2.88123	2.6726	2.8612	3.42863
SLC2A5	SAT-M8	Summer Active	0.633353	6.77368	7.09054	6.06243	7.9537
CUNH17orf78	SAT-M8	Summer Active	0.673013	0.0202679	1.39528	0.540182	2.77775
CD200	SAT-M8	Summer Active	0.637308	1.77979	1.87394	2.76412	2.99728
MEP1B	SAT-M8	Summer Active	0.887395	9.07267	9.44561	9.23418	9.98884
TMEM61	SAT-M8	Summer Active	0.594531	3.73242	4.23991	3.96209	4.73207
AQP10	SAT-M8	Summer Active	0.685961	5.73136	5.96344	5.56863	7.1171
SLC17A4	SAT-M8	Summer Active	0.702203	0.93773	1.32922	1.52413	2.09279
IGF2BP3	SAT-M8	Summer Active	0.730267	-1.01533	-0.93415	-1.90349	2.62654
TMCC1	SAT-M8	Summer Active	0.755609	4.73879	4.53011	5.0435	5.0263
LOC109461442	SAT-M8	Summer Active	0.340613	5.53328	6.12681	5.89315	5.97774
PTGDR2	SAT-M8	Summer Active	0.753387	1.20326	0.992259	1.0042	2.91632
Aldh3b1	SAT-M8	Summer Active	0.683985	5.35208	5.51001	5.31603	5.99072
PCTP	SAT-M8	Summer Active	0.69362	2.91306	2.72105	3.27846	3.90002
TIMELESS	SAT-M8	Summer Active	0.751861	2.35001	1.87533	2.25666	4.41992
SH3BP2	SAT-M8	Summer Active	0.848557	3.59888	3.65609	3.51445	4.87622
Cox6a2	SAT-M8	Summer Active	0.734778	1.46077	2.00054	0.594162	2.49137
LAP3	SAT-M8	Summer Active	0.683016	9.92354	10.5221	9.33731	10.4698
PARP14	SAT-M8	Summer Active	0.699189	7.3099	7.73676	7.73371	8.16041
GLTPD2	SAT-M8	Summer Active	0.782012	5.57792	5.60828	5.49987	6.07843
SULT1C4	SAT-M8	Summer Active	0.760817	7.89075	8.35454	7.47442	8.71581
ENPP3	SAT-M8	Summer Active	0.745637	6.79801	7.4202	5.7211	8.39612
FAXDC2	SAT-M8	Summer Active	0.894652	5.85468	5.71934	6.03562	7.52691
MASP2	SAT-M8	Summer Active	0.730207	0.426864	0.583465	0.234222	2.22689
SLC23A2	SAT-M8	Summer Active	0.588361	6.23736	6.21204	6.43857	6.72316
EXOC3L4	SAT-M8	Summer Active	0.674897	5.90815	5.14427	5.16049	6.47065
NUCB1	SAT-M8	Summer Active	0.595639	7.71509	7.64304	7.19988	8.09611
CLDN15	SAT-M8	Summer Active	0.874123	7.12303	6.88931	6.6099	7.47493
KHK	SAT-M8	Summer Active	0.582192	7.08014	6.47347	5.63305	7.5713
NIPSNAP1	SAT-M8	Summer Active	0.753988	2.65491	1.98733	2.67131	4.00812
RGS14	SAT-M8	Summer Active	0.77309	2.34435	1.19592	1.54146	3.99032
OSBPL1A	SAT-M8	Summer Active	0.843502	7.60302	8.10942	7.64076	8.3561
CYP2C18	SAT-M8	Summer Active	0.781318	6.4058	6.76541	6.07302	7.81796
RBP2	SAT-M8	Summer Active	0.808539	10.3774	10.1273	9.06293	11.8219
PAQR9	SAT-M8	Summer Active	0.799799	3.2121	2.54841	2.2208	4.18555
ANLN	SAT-M8	Summer Active	0.575738	1.54512	2.26244	1.79687	2.43043
SLC25A22	SAT-M8	Summer Active	0.763323	7.40315	7.19706	7.29825	8.12438
ANO2	SAT-M8	Summer Active	0.815936	1.25184	1.18393	1.35952	2.03842
B4GALT1	SAT-M8	Summer Active	0.363115	4.34006	5.54641	3.89753	4.86719
GPD1	SAT-M8	Summer Active	0.676707	6.66638	6.75641	5.93926	8.00932
SEC14L2	SAT-M8	Summer Active	0.809858	9.57891	9.11259	8.66152	11.017
COL16A1	SAT-M8	Summer Active	0.731327	2.21162	1.59989	2.37498	2.93282
ZNF709	SAT-M8	Summer Active	0.642239	1.76879	1.54362	2.63777	2.39577
CHRDL1	SAT-M8	Summer Active	0.537922	1.07883	1.86383	1.82557	1.44468
GBA3	SAT-M8	Summer Active	0.510521	3.41136	3.41765	3.2085	3.78222
CYP2C42	SAT-M8	Summer Active	0.728746	4.58544	4.85624	4.64102	6.00477
NR2F6	SAT-M8	Summer Active	0.765485	6.88054	6.59249	6.14262	7.65399
RHOV	SAT-M8	Summer Active	0.725427	0.983504	0.690951	0.160345	2.64157
TNFRSF8	SAT-M8	Summer Active	0.849952	4.65173	3.37503	4.70308	5.87581
ENPEP	SAT-M8	Summer Active	0.619229	9.191	9.94867	9.05447	10.1034
ACE	SAT-M8	Summer Active	0.721499	8.20932	8.34343	7.37642	8.85088
TMIGD1	SAT-M8	Summer Active	0.666609	6.38689	7.40586	6.69579	5.92293
CMYA5	SAT-M8	Summer Active	0.490161	1.17174	2.53128	1.21624	1.87513
MTTP	SAT-M8	Summer Active	0.785931	8.54014	8.36465	8.07795	9.59861
G2E3	SAT-M8	Summer Active	0.649882	1.74824	2.47914	0.313827	3.75596
PRXL2A	SAT-M8	Summer Active	0.876287	5.87181	5.43556	5.15382	6.75601
ALPI	SAT-M8	Summer Active	0.659536	8.95645	9.28927	8.7728	9.63502
FMO4	SAT-M8	Summer Active	0.807663	3.98055	3.23655	3.50292	4.39401
LMBR1L	SAT-M8	Summer Active	0.744357	5.31752	4.6519	4.75547	6.00902
GSTM4	SAT-M8	Summer Active	0.782031	5.16733	5.34331	5.37796	5.92109
MLXIPL	SAT-M8	Summer Active	0.758673	4.13319	3.42529	3.64313	5.03768
RASGRP2	SAT-M8	Summer Active	0.769217	2.62905	1.96227	2.42688	3.86455
FABP2	SAT-M8	Summer Active	0.728333	10.727	10.0752	9.34164	12.0278
XPNPEP2	SAT-M8	Summer Active	0.84477	6.23189	6.16947	6.74745	7.22446
IL2RG	SAT-M8	Summer Active	0.754073	3.49034	2.96254	2.1782	5.10352
GSTT2B	SAT-M8	Summer Active	0.771821	6.17537	6.74941	4.37335	7.73175
CERS4	SAT-M8	Summer Active	0.879753	7.18489	6.94516	6.14258	7.76886
DGKA	SAT-M8	Summer Active	0.676975	3.94114	4.10257	3.90499	5.18678
ABHD6	SAT-M8	Summer Active	0.627207	4.52465	3.71274	4.13363	5.53477
AADAC	SAT-M8	Summer Active	0.679058	5.53148	5.35537	4.90403	6.07879
CDR2	SAT-M8	Summer Active	0.716233	5.69031	5.37875	4.08724	6.55806
AZIN2	SAT-M8	Summer Active	0.879881	3.64289	2.93772	2.72107	4.3742
AGMO	SAT-M8	Summer Active	0.651253	0.911925	0.0535323	1.55574	3.08914
TMEM106C	SAT-M8	Summer Active	0.766546	4.04876	3.61049	3.52874	4.70176
PTPN21	SAT-M8	Summer Active	0.530777	5.08914	5.24667	5.62146	5.148
UGT2A3	SAT-M8	Summer Active	0.727914	2.72492	2.4057	3.23533	4.13476
C10orf143	SAT-M8	Summer Active	0.671219	3.59889	3.05356	3.76449	4.27593
RAB30	SAT-M8	Summer Active	0.738327	6.821	6.69518	5.68063	7.27484
PPIC	SAT-M8	Summer Active	0.769496	2.57455	1.92508	2.4114	3.08586
OSBPL3	SAT-M8	Summer Active	0.819779	5.27685	5.23082	5.02653	5.70462
IL13RA2	SAT-M8	Summer Active	0.755743	3.08465	2.37474	3.31921	4.59618
SNTA1	SAT-M8	Summer Active	0.561094	1.76328	1.3627	1.01513	2.2695
TESPA1	SAT-M8	Summer Active	0.806536	4.49756	3.51759	4.28261	5.59032
TKT	SAT-M8	Summer Active	0.290933	7.91632	8.07656	6.64664	8.26838
PFKFB4	SAT-M8	Summer Active	0.731843	5.30393	4.99461	4.92899	5.69962
MBOAT2	SAT-M8	Summer Active	0.585523	3.16189	3.86359	2.385	4.47596
SLC46A1	SAT-M8	Summer Active	0.371006	6.52364	7.46694	4.48926	7.20478
P4HB	SAT-M8	Summer Active	0.789251	11.469	11.1435	10.5029	11.9894
SLC22A7	SAT-M8	Summer Active	0.606145	4.59039	4.01359	4.98377	5.26583
PTPRH	SAT-M8	Summer Active	0.691433	7.67821	7.23222	7.5774	8.17909
B3GNT3	SAT-M8	Summer Active	0.712265	4.37937	3.13945	4.64311	5.94723
SGPL1	SAT-M8	Summer Active	0.729544	7.39092	6.90184	7.43499	7.62822
PDE6G	SAT-M8	Summer Active	0.795662	3.05955	3.04708	2.02224	3.34254
SLC2A7	SAT-M8	Summer Active	0.269417	5.76106	6.24742	4.84239	6.0993
CUNH6orf58	SAT-M8	Summer Active	0.760196	1.18614	1.54306	0.449518	6.05439
VAV2	SAT-M8	Summer Active	0.785254	5.9884	5.36964	5.64916	6.84352
IFI6	SAT-M8	Summer Active	0.618969	4.52513	3.26136	5.04352	5.16891
ISG15	SAT-M8	Summer Active	0.655868	5.11804	3.36839	5.40551	6.06484
RTP3	SAT-M8	Summer Active	0.754151	2.69597	2.81007	1.59607	4.6655
HYKK	SAT-M8	Summer Active	0.59458	4.57282	4.31528	4.19632	5.09424
ATP8B1	SAT-M8	Summer Active	0.710978	7.19527	7.13698	7.82081	7.46745
MX1	SAT-M8	Summer Active	0.476764	5.51107	4.05845	4.55338	5.82704
HOXA7	SAT-M8	Summer Active	0.62938	1.82118	0.829565	2.23013	1.42245
SLC16A5	SAT-M8	Summer Active	0.703624	6.08919	5.19219	5.74159	6.79061
SEC16B	SAT-M8	Summer Active	0.816773	6.43065	5.88127	6.02421	6.9695
OSBPL6	SAT-M8	Summer Active	0.661544	4.92643	5.43673	3.44955	6.64649
CFI	SAT-M8	Summer Active	0.721212	2.37781	2.4813	1.35768	4.05789
PANX1	SAT-M8	Summer Active	0.64393	2.23046	1.79388	2.52066	2.31125
MFAP3	SAT-M8	Summer Active	0.851132	4.07114	3.76195	4.5182	5.01448
IFI44L	SAT-M8	Summer Active	0.645116	4.48551	3.71716	5.4831	5.1834
OAS1	SAT-M8	Summer Active	0.109319	5.82769	4.99315	5.42352	5.1778
TEF	SAT-M8	Summer Active	0.460408	2.54665	2.53593	2.14013	3.71365
CD36	SAT-M8	Summer Active	0.793293	11.446	10.4199	10.866	11.8569
IFIT1	SAT-M8	Summer Active	0.418806	4.94224	4.46778	5.02963	4.92505
WNT11	SAT-M8	Summer Active	0.647507	1.2643	0.280834	0.890575	2.53992
STARD3	SAT-M8	Summer Active	0.648963	5.83599	5.51533	5.37311	6.28668
C9	SAT-M8	Summer Active	0.495855	3.74194	4.14831	2.82979	4.63527
THEM6	SAT-M8	Summer Active	0.316033	3.62258	2.65857	3.25487	3.46453
GLA	SAT-M8	Summer Active	0.693135	5.43448	4.86727	5.23873	5.80284
GKN2	SAT-M8	Summer Active	0.69112	-2.87206	-2.77219	-3.05156	2.75947
ABCD1	SAT-M8	Summer Active	0.703926	7.39663	7.21143	6.92161	7.97712
CREB3L2	SAT-M8	Summer Active	0.643534	4.81452	4.59413	4.6105	4.85407
UBE2QL1	SAT-M8	Summer Active	0.50139	4.43746	3.73053	3.7009	4.39944
YIPF1	SAT-M8	Summer Active	0.736926	4.59489	3.81451	3.59922	5.25414
GDPD1	SAT-M8	Summer Active	0.446261	4.71239	3.79451	4.72074	4.74245
MBOAT7	SAT-M8	Summer Active	0.554367	2.32413	1.28951	2.19574	2.51214
CCKAR	SAT-M8	Summer Active	0.533213	3.80146	2.68303	3.98611	3.49723
ITIH5	SAT-M8	Summer Active	0.626809	4.93139	3.7134	5.53572	4.98114
TMC4	SAT-M8	Summer Active	0.662787	7.73076	7.51734	7.17855	7.96851
MPZL2	SAT-M8	Summer Active	0.10072	2.63892	2.88277	1.13441	2.46674
GC	SAT-M8	Summer Active	0.659866	6.2088	5.25603	4.7719	6.98825
SATB2	SAT-M8	Summer Active	0.331017	3.37928	4.92071	4.02898	2.84537
C1QTNF6	SAT-M8	Summer Active	0.693534	2.53842	1.65371	1.32213	3.17204
ACSL5	SAT-M8	Summer Active	0.697392	9.10413	8.61689	7.52959	9.80537
CENPBD1	SAT-M8	Summer Active	0.513798	4.28463	3.45605	4.33487	4.49953
SAPCD2	SAT-M8	Summer Active	0.433519	2.50448	1.58394	1.92456	2.29358
SREBF1	SAT-M8	Summer Active	0.453801	5.65299	4.91613	5.30605	5.78159
SLC46A3	SAT-M8	Summer Active	0.646335	4.67514	3.28825	5.08239	5.56288
DIO2	SAT-M8	Summer Active	0.783934	4.07287	3.146	3.05378	5.13914
USP18	SAT-M8	Summer Active	0.617907	2.36508	0.530702	1.73462	2.5503
UGDH	SAT-M8	Summer Active	0.431815	4.47173	3.79874	4.0915	4.48269
C3orf85	SAT-M8	Summer Active	0.696344	5.88961	4.90419	4.44228	6.32909
KCNK10	SAT-M8	Summer Active	0.649026	3.0437	2.8105	1.96497	3.43003
DDX24	SAT-M8	Summer Active	0.765155	6.31751	5.58733	5.43808	7.39491
SULT2B1	SAT-M8	Summer Active	0.138476	7.99456	7.90928	7.04863	7.83703
LARGE2	SAT-M8	Summer Active	0.445986	2.66313	2.1324	2.31211	3.20537
LOC109439173	SAT-M8	Summer Active	0.458764	8.86612	8.22035	8.14715	9.08103
PLXDC1	SAT-M8	Summer Active	0.643374	3.30404	2.41075	3.34206	3.08739
IFI44	SAT-M8	Summer Active	0.645548	3.98757	2.92895	3.93119	4.46898
TMEM106A	SAT-M8	Summer Active	0.552002	1.71455	0.629118	0.439743	2.55668
CASP1	SAT-M8	Summer Active	0.380638	5.62127	4.26502	4.02557	5.40431
Gvin1	SAT-M8	Summer Active	0.627916	1.83196	-0.975785	1.96327	3.56465
TNNI2	AS-M3	Arousal	0.659712	0.116402	2.06383	-0.479739	0.746962
PCDHGB7	AS-M3	Arousal	0.631827	3.61199	3.26923	0.276023	2.37538
DDIT4	AS-M3	Arousal	0.685381	4.85905	6.2437	4.15442	5.46322
NR1D1	AS-M3	Arousal	0.619211	6.57624	6.28166	4.25194	5.08751
NPHP3	AS-M3	Arousal	0.759978	3.83508	3.63495	2.92446	2.74686
HOXA9	AS-M3	Arousal	0.685896	2.51687	2.7692	-1.00019	-1.44453
CSMD1	AS-M3	Arousal	0.685067	1.51116	3.38537	-1.02177	2.04709
NFIB	AS-M3	Arousal	0.701141	3.01671	3.20007	2.74832	1.33125
ITGB8	AS-M3	Arousal	0.567306	2.75714	4.12004	2.70178	2.19153
LGR4	AS-M3	Arousal	0.692579	5.59432	5.95441	5.14963	4.23255
HSPH1	AS-M3	Arousal	0.588273	6.43808	6.73546	5.58875	5.02852
MLN	AS-M3	Arousal	0.727313	2.31879	2.18817	-3.05156	0.68981
SLC35G1	AS-M3	Arousal	0.687798	5.23875	5.17762	3.93543	3.82812
IL33	AS-M3	Arousal	0.509323	4.36001	4.03038	2.11774	3.4933
MGP	AS-M3	Arousal	0.696347	4.42391	4.0487	2.92254	2.47264
SLC5A5	AS-M3	Arousal	0.723149	2.09843	2.21497	-2.33144	0.976739
PSMB1	AS-M3	Arousal	0.468823	5.51472	4.58997	3.50972	4.65655
PDZK1IP1	AS-M3	Arousal	0.765889	2.01167	4.11643	-1.04531	-1.84731
HTR1D	AS-M3	Arousal	0.609944	0.169312	3.04947	-0.69435	0.566935
DACT1	AS-M3	Arousal	0.676482	2.83332	3.68473	2.67484	2.38024
LOC109451110	AS-M3	Arousal	0.709211	1.02833	2.85333	-2.53805	-2.72553
HOXB9	AS-M3	Arousal	0.65718	4.47974	5.37565	2.42714	-0.765596
PHYHIPL	AS-M3	Arousal	0.500416	2.77165	2.94594	1.32864	1.65842
MYH1	AS-M3	Arousal	0.821633	-0.630811	4.38746	-1.90652	-1.11374
TMEM65	AS-M3	Arousal	0.696689	3.34211	3.69484	3.05191	1.94385
ARHGAP10	AS-M3	Arousal	0.536431	4.76069	5.22443	4.41133	4.13169
PQLC2	AS-M3	Arousal	0.521865	1.67783	2.04973	0.356114	0.366958
CYP1B1	AS-M3	Arousal	0.747606	2.17446	3.61831	1.1788	1.71737
TCF7	AS-M3	Arousal	0.389286	3.27362	3.06328	2.15625	3.92713
MMRN1	AS-M3	Arousal	0.64277	1.6918	2.29141	0.00695391	0.544651
SLC1A1	AS-M3	Arousal	0.783846	4.19777	5.54616	2.83419	2.26431
ENOPH1	AS-M3	Arousal	0.598771	2.98721	3.20768	1.47845	1.71248
SETD7	AS-M3	Arousal	0.499973	4.92779	5.53913	4.7744	4.17899
TNNC2	AS-M3	Arousal	0.811566	-2.17657	2.18037	-3.05231	-2.46522
SAMD12	AS-M3	Arousal	0.68571	2.14027	2.63124	1.3396	0.83322
CKM	AS-M3	Arousal	0.831659	0.173396	2.70254	-1.07688	-0.158244
KRT7	AS-M3	Arousal	0.701657	2.08774	2.9644	1.30879	0.505851
S100G	AS-M3	Arousal	0.583284	5.07855	6.53814	-0.339001	6.20753
XRCC5	AS-M3	Arousal	0.577055	3.65803	4.61076	3.47737	2.84937
ITSN2	AS-M3	Arousal	0.796927	3.64888	3.90365	3.3825	3.55996
MYLPF	AS-M3	Arousal	0.82921	-2.38883	2.56908	-3.05215	-3.0368
SLC12A2	AS-M3	Arousal	0.579388	4.02868	4.54688	4.4672	2.97463
SHB	AS-M3	Arousal	0.390305	6.97383	7.12493	5.88424	6.62344
CLTRN	AS-M3	Arousal	0.881566	0.572182	3.65381	-0.906698	-0.159246
TBC1D4	AS-M3	Arousal	0.573925	2.23188	2.71129	1.41996	2.7527
MECOM	AS-M3	Arousal	0.724154	2.12831	2.24244	1.25365	0.63034
AHDC1	AS-M3	Arousal	0.676864	4.16165	4.37191	3.70687	3.00571
GJB5	AS-M3	Arousal	0.708548	1.95367	2.88079	-1.13081	1.28789
CYP4A6	AS-M3	Arousal	0.581449	0.782435	2.63252	0.282995	0.117082
SPOCD1	AS-M3	Arousal	0.801308	1.35099	2.62268	-0.284546	0.595079
TNFAIP8L3	AS-M3	Arousal	0.752014	2.69296	3.97682	2.16617	1.7652
SLC25A48	AS-M3	Arousal	0.742397	2.93449	3.4296	1.34602	0.868446
AK6	AS-M3	Arousal	0.627678	1.31893	1.87792	0.408794	0.964926
TNNT3	AS-M3	Arousal	0.77138	-0.231955	3.04878	-1.57112	-0.638422
TSPAN1	AS-M3	Arousal	0.583775	5.06982	6.24491	4.72747	3.21983
MYBBP1A	AS-M3	Arousal	0.66052	5.76519	6.34168	5.284	5.5355
DYNLT3	AS-M3	Arousal	0.53917	5.92052	6.54652	6.5582	5.21894
EHF	AS-M3	Arousal	0.743159	3.23757	4.31085	2.55396	2.44453
APIP	AS-M3	Arousal	0.568379	2.73336	2.94007	2.02674	1.40331
KCTD6	AS-M3	Arousal	0.504928	2.10654	2.46542	1.92304	1.30163
LBP	AS-M3	Arousal	0.693607	2.14647	2.71228	0.457367	1.91851
LYVE1	AS-M3	Arousal	0.734373	2.68539	3.20335	2.36765	1.7373
GJB3	AS-M3	Arousal	0.831031	1.35743	3.91868	-2.15978	-1.53562
EFHB	AS-M3	Arousal	0.615905	1.79496	1.96494	0.430896	1.05365
NQO1	AS-M3	Arousal	0.694296	4.50458	5.17345	2.52527	3.13328
AP1M2	AS-M3	Arousal	0.511392	4.63864	4.7877	3.98033	3.53994
APPL1	AS-M3	Arousal	0.512204	5.31323	6.11323	5.77779	4.7624
ANGPT1	AS-M3	Arousal	0.635926	0.876631	1.63455	0.397785	0.307079
SLC40A1	AS-M3	Arousal	0.699063	5.5903	6.47185	3.84948	3.98961
PDX1	AS-M3	Arousal	0.700537	3.47763	3.56398	-1.65009	2.40228
CPXM2	AS-M3	Arousal	0.513315	2.35885	3.12443	1.64494	1.72235
GOT1	AS-M3	Arousal	0.739784	5.87809	5.98354	4.56637	5.38449
MUC13	SAT-M6	Summer Active	0.755726	9.05819	8.75482	9.20734	8.589
PLOD2	SAT-M6	Summer Active	0.668596	5.95984	6.2119	6.30326	6.24586
T-enol	SAT-M6	Summer Active	0.54257	3.11565	1.35442	2.77576	2.78253
CLCA4	SAT-M6	Summer Active	0.721355	9.38891	9.69646	9.15811	9.94433
GCHFR	SAT-M6	Summer Active	0.659905	2.90228	1.28335	2.36102	3.06496
IGHG1	SAT-M6	Summer Active	0.572599	7.79389	2.4981	5.15728	11.409
TNFRSF12A	SAT-M6	Summer Active	0.4548	5.30279	4.88792	3.9737	4.88496
SH3BP1	SAT-M6	Summer Active	0.803784	4.36818	3.41927	4.11705	5.36846
UBFD1	SAT-M6	Summer Active	0.460628	1.85255	0.477596	-0.225148	2.29754
SLC16A13	SAT-M6	Summer Active	0.789649	0.710753	-0.292274	0.710497	1.68882
NDST1	SAT-M6	Summer Active	0.732792	4.7479	4.85217	5.03793	5.30531
MATK	SAT-M6	Summer Active	0.80477	6.27012	5.42879	5.27089	6.95441
GAREM1	SAT-M6	Summer Active	0.319299	4.11724	4.19799	3.28656	3.53617
ADGRF1	SAT-M6	Summer Active	0.86414	1.83098	0.80639	1.31198	3.15603
SBNO2	SAT-M6	Summer Active	0.819461	6.53173	5.94707	6.43202	6.51695
SIGLEC1	SAT-M6	Summer Active	0.624848	0.701272	-0.632276	-0.216418	2.14773
LOC109443182	SAT-M6	Summer Active	0.596739	3.7649	2.49359	2.78641	4.00631
HES4	SAT-M6	Summer Active	0.904117	5.0532	3.37378	4.63095	4.97885
TRAF3	SAT-M6	Summer Active	0.547148	2.5302	1.15101	1.81063	2.53057
GPATCH3	SAT-M6	Summer Active	0.807835	4.42651	3.67943	3.91898	4.59754
GLTP	SAT-M6	Summer Active	0.762328	5.00721	4.65346	4.86787	5.98053
GPR107	SAT-M6	Summer Active	0.784099	4.09646	4.10652	4.18101	4.59562
SERPINE1	SAT-M6	Summer Active	0.654028	2.39708	3.107	2.16965	4.14112
ATG16L2	SAT-M6	Summer Active	0.48116	3.26832	1.85415	2.40014	3.12865
PCSK7	SAT-M6	Summer Active	0.705054	5.38124	4.83441	5.25531	5.4985
FOSB	SAT-M6	Summer Active	0.878129	2.15194	0.0684899	2.31761	2.57448
RBMS1	SAT-M6	Summer Active	0.674138	2.7499	1.37482	3.09093	2.8965
PLA2G2D	SAT-M6	Summer Active	0.741431	-0.372059	-2.21528	-1.61052	3.45588
PIK3CD	SAT-M6	Summer Active	0.836129	6.38309	6.53249	6.49602	7.53098
SLC30A10	SAT-M6	Summer Active	0.60282	3.59346	3.17754	3.32114	3.79076
EPHA2	SAT-M6	Summer Active	0.631415	5.42107	5.04927	4.67419	5.19428
HIC2	SAT-M6	Summer Active	0.757713	2.26667	1.32046	2.10406	2.0845
CYP11A1	SAT-M6	Summer Active	0.719336	-0.67871	-2.95312	-1.77272	3.19367
RGS13	SAT-M6	Summer Active	0.237946	2.60354	1.57168	2.52202	3.32584
AMN	SAT-M6	Summer Active	0.816689	8.0475	7.28927	7.32524	8.35174
ISG20	SAT-M6	Summer Active	0.883179	6.82317	5.98273	5.93134	7.0197
FCHSD1	SAT-M6	Summer Active	0.857021	6.72833	6.05562	6.21935	6.73545
CR2	SAT-M6	Summer Active	0.631997	3.49253	-1.7712	0.807637	6.25806
SIAE	SAT-M6	Summer Active	0.676593	2.13741	2.08767	2.58737	2.86102
CEACAM6	SAT-M6	Summer Active	0.812308	3.67067	3.59109	4.021	4.4188
LOC109378398	SAT-M6	Summer Active	0.760808	3.10751	2.44332	3.10619	3.33799
FOSL1	SAT-M6	Summer Active	0.555134	1.35979	-0.244892	0.533623	1.02166
RASA4B	SAT-M6	Summer Active	0.666169	3.81067	2.91209	3.52326	4.08443
SIDT2	SAT-M6	Summer Active	0.842898	7.31019	6.84196	7.14159	7.81582
SFN	SAT-M6	Summer Active	0.912606	4.38898	2.52354	3.2073	6.97212
MXD1	SAT-M6	Summer Active	0.767684	6.47113	6.16148	6.45676	6.36773
TNFAIP8L2	SAT-M6	Summer Active	0.673041	3.92077	2.93987	3.79272	3.90868
OTUD3	SAT-M6	Summer Active	0.837096	3.46952	3.12044	3.33234	3.43853
CD79A	SAT-M6	Summer Active	0.667738	2.32051	-1.81478	-0.864804	5.91197
SDC4	SAT-M6	Summer Active	0.60603	3.83454	3.49976	3.46495	3.93811
RALGDS	SAT-M6	Summer Active	0.842424	6.17941	5.9723	6.47222	6.60635
FAM3D	SAT-M6	Summer Active	0.801333	6.45585	5.46911	5.62194	6.55368
PHLDA1	SAT-M6	Summer Active	0.632432	3.35124	2.64196	3.32231	3.44364
ADCY7	SAT-M6	Summer Active	0.811521	6.04158	5.26547	5.63831	6.29683
PAX5	SAT-M6	Summer Active	0.50034	2.14263	-2.27485	-0.526278	6.18116
SLC28A1	SAT-M6	Summer Active	0.702025	5.89996	5.24924	5.53682	5.9543
DUSP8	SAT-M6	Summer Active	0.729833	5.54872	5.14373	5.63182	5.57851
SLC35E4	SAT-M6	Summer Active	0.775801	5.45791	5.20438	5.65254	5.36054
CGREF1	SAT-M6	Summer Active	0.863327	5.35216	4.38131	4.73719	5.91085
ARID3A	SAT-M6	Summer Active	0.72885	5.33573	5.15693	5.43112	5.69713
SNX21	SAT-M6	Summer Active	0.804724	1.84048	1.21225	1.98592	2.04712
ABCC5	SAT-M6	Summer Active	0.576831	7.70751	6.51053	7.46098	7.57249
IL17RC	SAT-M6	Summer Active	0.734055	5.96556	5.22374	5.39908	6.13872
CD79B	SAT-M6	Summer Active	0.698341	2.0406	-1.4661	-0.562314	6.43039
LOC109439655	SAT-M6	Summer Active	0.434093	0.236814	-1.90766	-1.47001	5.05501
C1QTNF4	SAT-M6	Summer Active	0.721016	1.65803	0.754336	0.270982	1.91015
CYP2S1	SAT-M6	Summer Active	0.714388	6.97086	6.70082	7.14748	7.24349
IFI27L2	SAT-M6	Summer Active	0.802669	1.06275	0.264376	0.490264	2.33662
BCAN	SAT-M6	Summer Active	0.705223	0.438443	-1.54148	-1.02897	2.33762
TRIM25	SAT-M6	Summer Active	0.609139	6.81155	6.5267	6.73546	6.88472
FGD6	SAT-M6	Summer Active	0.623449	5.85732	5.40798	5.5913	5.69726
SH3GL1	SAT-M6	Summer Active	0.689003	5.41774	5.20226	4.82316	5.60456
DNAJC17	SAT-M6	Summer Active	0.517424	5.28322	2.50698	4.17389	5.62598
ACSBG1	TP-M10	Torpor	0.703399	3.86505	2.12855	2.36588	2.59886
CYB5RL	TP-M10	Torpor	0.834063	3.01876	1.51193	1.92477	1.79975
TEX264	TP-M10	Torpor	0.691237	5.31318	4.02187	3.79043	4.1045
Hist1h2bm	TP-M10	Torpor	0.747066	3.28229	1.76777	1.56633	1.32183
FNIP2	TP-M10	Torpor	0.771909	4.31791	3.79226	3.97022	2.85238
HIST1H1D	TP-M10	Torpor	0.727694	3.80157	1.9706	2.29373	2.1921
CRYAB	TP-M10	Torpor	0.637546	3.46706	2.31518	1.61182	1.57575
PAPLN	TP-M10	Torpor	0.628702	2.3044	0.585849	0.292568	0.583569
LOC109378025	TP-M10	Torpor	0.663827	1.5629	0.159502	0.380402	0.0491658
CNDP1	TP-M10	Torpor	0.82592	3.8638	2.00875	1.98949	1.18709
ADAM7	TP-M10	Torpor	0.614384	2.02027	0.298789	0.484375	0.854588
WDR3	TP-M10	Torpor	0.72022	3.762	2.82622	2.81534	2.92433
FAM135A	TP-M10	Torpor	0.683423	6.32147	5.80966	5.60236	4.96635
Hist2h2aa3	TP-M10	Torpor	0.823981	4.68503	2.39828	2.85219	2.08868
CIART	TP-M10	Torpor	0.762299	5.67003	4.18641	2.97112	3.08911
CCDC180	TP-M10	Torpor	0.739664	2.8805	1.44419	0.742258	1.16732
CCN4	TP-M10	Torpor	0.577102	2.87379	1.39979	1.6743	1.39278
Eppk1	TP-M10	Torpor	0.589679	7.34347	6.43442	7.07342	5.77428
PLK2	TP-M10	Torpor	0.731143	4.97985	3.58255	3.28777	3.10798
LAMB3	TP-M10	Torpor	0.642863	8.12342	7.46439	7.12279	6.00123
LRIF1	TP-M10	Torpor	0.811218	5.65698	5.14917	5.05758	4.03756
LRFN4	TP-M10	Torpor	0.697593	2.01194	0.943823	0.090443	0.391803
HSPA8	TP-M10	Torpor	0.789127	10.2115	9.32031	8.74816	8.5512
FOXN1	TP-M10	Torpor	0.750165	4.06907	2.60226	2.48918	1.81098
PPIL6	TP-M10	Torpor	0.560441	2.44432	0.782785	1.30893	1.16692
CUNH7orf57	TP-M10	Torpor	0.650951	5.82126	4.80269	4.70187	4.2014
DGAT2	TP-M10	Torpor	0.59304	4.5489	3.72086	2.36355	3.02199
GADD45G	TP-M10	Torpor	0.659174	4.69	3.53518	2.28178	2.79006
RARS2	TP-M10	Torpor	0.790407	2.42201	1.04198	1.22356	0.953532
IGF2	TP-M10	Torpor	0.782143	3.80052	2.99083	3.34191	1.89013
TEAD4	TP-M10	Torpor	0.436358	1.61052	0.140713	0.421778	1.07634
LOC109435967	TP-M10	Torpor	0.695748	2.65702	0.859279	1.17194	0.914272
CEP290	TP-M10	Torpor	0.855586	2.53943	1.49641	2.09521	0.981016
XKR6	TP-M10	Torpor	0.665911	2.59029	1.88568	1.87128	1.10229
ATOH8	TP-M10	Torpor	0.61813	2.29521	1.61103	1.22073	0.616745
PLPP6	TP-M10	Torpor	0.70186	3.5955	2.14542	3.02438	2.11184
HHIP	TP-M10	Torpor	0.717788	1.94487	0.77702	0.543672	0.07564
CEP162	TP-M10	Torpor	0.772472	2.9749	1.9459	2.76442	1.95161
CCK	TP-M10	Torpor	0.531774	5.54928	4.30944	3.27635	3.85822
KCTD21	TP-M10	Torpor	0.762802	2.81001	1.81856	2.20304	0.928202
IER5L	TP-M10	Torpor	0.515104	2.76514	1.25478	1.61601	1.47554
CFAP70	TP-M10	Torpor	0.57858	3.0561	1.98812	2.1321	1.72947
NPAS4	TP-M10	Torpor	0.600984	1.56911	0.538202	0.591568	-0.478366
HNRNPH3	TP-M10	Torpor	0.595279	4.79169	4.27359	3.62572	3.46079
CSRP2	TP-M10	Torpor	0.732025	3.57241	2.66271	2.06541	2.60656
ZNF502	TP-M10	Torpor	0.823482	2.16281	0.773003	1.32902	0.818935
RIN1	TP-M10	Torpor	0.755475	4.21002	3.33597	3.17759	1.84987
KLHDC9	TP-M10	Torpor	0.669827	1.55377	0.675639	0.951857	0.63991
AGBL2	TP-M10	Torpor	0.784266	1.88319	0.625974	1.24435	0.528792
MGAM2	TP-M10	Torpor	0.387925	3.26582	1.49315	2.37047	2.30353
GPATCH11	TP-M10	Torpor	0.589345	4.59034	2.99045	3.72568	3.48954
APOA1	TP-M10	Torpor	0.565291	3.73066	2.72688	0.887887	1.77148
FRZB	TP-M10	Torpor	0.606475	2.86024	2.32933	1.68305	1.65167
ZNF711	TP-M10	Torpor	0.637967	3.40495	2.68856	2.7362	1.58967
CCL21	TP-M10	Torpor	0.462151	5.84018	4.54361	2.60456	3.34855
GALNT5	TP-M10	Torpor	0.715464	2.95204	2.33522	2.66054	1.12046
GUF1	TP-M10	Torpor	0.860243	2.01736	1.21192	1.22856	0.520016
CUNH8orf48	TP-M10	Torpor	0.667895	1.58331	0.268145	0.953163	-0.305359
ZNF274	TP-M10	Torpor	0.898865	3.84315	3.15072	3.25795	1.86592
BMP5	TP-M10	Torpor	0.646588	2.32398	1.57245	1.41865	0.822876
PLCH1	TP-M10	Torpor	0.355142	4.10375	2.84594	3.27886	2.82967
PI16	TP-M10	Torpor	0.427059	2.86104	1.58032	0.139185	1.27837
ESM1	TP-M10	Torpor	0.374529	2.62203	1.75073	1.82031	1.82568
POLR3E	TP-M10	Torpor	0.760929	3.35197	2.5938	2.27463	2.17258
SNRPC	TP-M10	Torpor	0.806907	5.24637	4.59772	4.19455	4.00494
MSLN	TP-M10	Torpor	0.607573	1.44168	-0.0163248	-0.0930733	-0.0317565
CHID1	TP-M10	Torpor	0.686432	5.15805	4.14515	3.862	3.88618
GPRC5C	TP-M10	Torpor	0.529659	4.29978	2.58522	3.94989	3.12896
EDN1	TP-M10	Torpor	0.651715	4.24554	3.57756	3.92832	2.24641
CCN1	TP-M10	Torpor	0.732472	3.12379	2.70412	2.41793	1.52909
ATP2C2	TP-M10	Torpor	0.663338	3.82662	2.75588	2.77444	2.01378
RBM19	TP-M10	Torpor	0.671919	3.05808	2.18333	1.93809	2.35677
AHNAK2	TP-M10	Torpor	0.786308	6.34457	5.53819	5.79746	3.4928
ZNF782	TP-M10	Torpor	0.727734	2.60102	1.95596	2.63231	1.2866
IL1RL1	TP-M10	Torpor	0.521244	1.48683	1.02077	0.513593	-0.0916949
GXYLT1	TP-M10	Torpor	0.69686	1.60908	1.25824	0.814282	0.644721
ID2	TP-M10	Torpor	0.57747	7.26263	6.33364	5.44206	5.89048
PLXNB1	TP-M10	Torpor	0.801037	5.05952	4.20632	4.51309	3.64433
CCDC157	TP-M10	Torpor	0.530711	3.98313	0.565239	3.15767	1.5945
SHLD3	TP-M10	Torpor	0.563004	2.25508	1.95664	0.949911	0.945587
HIKESHI	TP-M10	Torpor	0.747237	3.63583	2.71829	2.44171	2.49739
APCDD1	TP-M10	Torpor	0.671228	1.87244	1.7696	0.695305	0.0969461
ALPK3	TP-M10	Torpor	0.802825	5.01224	4.65941	4.32519	2.03545
CIAO2A	TP-M10	Torpor	0.780381	4.58502	3.90056	3.55825	3.55384
CDC23	TP-M10	Torpor	0.638981	3.33202	2.44743	2.60982	1.76793
MUC1	TP-M10	Torpor	0.768277	3.2358	1.80551	1.32861	0.783893
CCDC90B	TP-M10	Torpor	0.805456	4.79903	4.21892	4.00211	3.46877
NAA20	TP-M10	Torpor	0.673867	3.7932	2.93539	2.84904	2.58451
VENTX	TP-M10	Torpor	0.572327	4.10622	2.72124	2.67269	2.42243
TFF3	TP-M10	Torpor	0.745089	8.9713	7.79221	8.19703	7.30495
CTU2	TP-M10	Torpor	0.692366	3.05132	1.86063	1.84862	2.33758
AMY2A	TP-M10	Torpor	0.401785	2.40219	-0.162163	0.618161	0.871483
WASHC3	TP-M10	Torpor	0.845808	3.86705	2.98209	2.90634	2.55981
CTRB1	TP-M10	Torpor	0.469157	1.76927	0.901129	-1.06513	-1.40648
ZNF597	TP-M10	Torpor	0.585204	3.24402	2.28728	2.1748	2.08607
RFT1	TP-M10	Torpor	0.762751	3.93312	2.41952	2.79388	2.88635
MANSC1	TP-M10	Torpor	0.73136	3.91346	3.54877	3.20041	2.12548
ALG3	TP-M10	Torpor	0.67553	3.29899	2.36644	2.35938	1.98459
SLC39A8	TP-M10	Torpor	0.726317	3.52145	2.78916	2.65146	1.80935
OTUB2	TP-M10	Torpor	0.401808	1.45251	1.48107	-0.0275006	0.297453
SLC35A1	TP-M10	Torpor	0.666001	3.94068	3.28597	3.57841	2.71893
LRPAP1	TP-M10	Torpor	0.696403	6.32775	5.54934	5.24573	4.71844
MORN1	TP-M10	Torpor	0.789278	3.19213	1.90553	2.14137	1.30334
NIF3L1	TP-M10	Torpor	0.755775	3.91786	3.1936	3.34554	2.7149
IFIH1	TP-M10	Torpor	0.359017	3.99466	3.28216	2.79987	3.15286
PARS2	TP-M10	Torpor	0.654297	2.35783	1.4921	1.49057	1.1219
IGFBP7	TP-M10	Torpor	0.744335	3.24918	2.0164	2.51214	1.26964
ELOVL5	TP-M10	Torpor	0.733423	6.28683	6.48435	5.75047	4.85824
UBN2	TP-M10	Torpor	0.58818	3.95849	3.37076	3.86059	2.42315
MAP4K5	TP-M10	Torpor	0.701283	4.89106	4.71965	4.52963	3.47573
FOXF2	TP-M10	Torpor	0.650487	2.8535	2.45031	1.86539	1.45393
CLDN12	TP-M10	Torpor	0.745899	3.2268	2.53315	2.90751	1.89139
IGHA1	TP-M10	Torpor	0.438928	4.04343	2.44449	0.164746	5.03972
ALOX15	TP-M10	Torpor	0.661995	3.48031	2.28822	2.73463	0.637626
TRIM45	TP-M10	Torpor	0.519807	1.67734	0.147668	0.484901	0.546003
PEX11G	TP-M10	Torpor	0.643919	3.61498	2.02983	3.04546	2.47218
MKRN2	TP-M10	Torpor	0.792615	3.14566	2.23074	2.29468	1.12889
MESP1	TP-M10	Torpor	0.640763	2.52125	1.94706	2.31597	0.792409
CXCL14	TP-M10	Torpor	0.492573	5.31301	4.38558	4.34965	4.02054
RRAGD	TP-M10	Torpor	0.659391	4.54368	4.43419	4.1369	3.16364
SYTL3	TP-M10	Torpor	0.297038	3.45779	2.96652	2.03409	2.66898
HSPE1	TP-M10	Torpor	0.660755	4.93124	3.94386	3.12976	3.57896
CLDN23	TP-M10	Torpor	0.68173	6.37646	5.67739	5.8631	4.49023
TXNIP	TP-M10	Torpor	0.819107	8.33439	7.61382	7.77124	6.80544
CALR3	TP-M10	Torpor	0.529401	1.8928	0.128258	0.429653	-0.561602
Celsr1	TP-M10	Torpor	0.637386	3.8113	4.34851	3.49112	2.01292
TYW5	TP-M10	Torpor	0.496782	2.47509	2.18116	1.53474	1.23812
POC5	TP-M10	Torpor	0.572542	1.55774	0.264882	0.846586	0.354252
MAP10	TP-M10	Torpor	0.659673	1.97089	1.15616	1.50322	1.2899
RNFT1	TP-M10	Torpor	0.800038	4.79712	4.2073	4.43493	3.60409
SAMD15	TP-M10	Torpor	0.493284	3.30483	2.83535	2.79894	1.63298
LYPLA1	TP-M10	Torpor	0.769177	4.66886	4.01156	4.23585	3.2354
VMAC	TP-M10	Torpor	0.747488	3.98579	2.96574	3.54809	2.22979
COA6	TP-M10	Torpor	0.341986	1.75908	0.639406	0.252726	0.604253
WDR25	TP-M10	Torpor	0.654282	1.82188	0.466908	0.76738	0.482845
MFSD9	TP-M10	Torpor	0.777229	3.76576	3.2052	2.69948	2.67209
GPC1	TP-M10	Torpor	0.547531	6.41952	6.25519	6.22239	4.99554
IGFBP2	TP-M10	Torpor	0.349204	3.07346	2.50427	1.16692	1.66962
CCDC14	TP-M10	Torpor	0.690781	1.92938	0.541357	1.2105	0.971104
CYGB	TP-M10	Torpor	0.484836	5.62836	5.30041	5.10345	4.7782
DRD2	TP-M10	Torpor	0.483848	1.86475	0.763411	1.27338	0.470892
CSTF2T	TP-M10	Torpor	0.792326	3.86289	3.07015	3.63215	2.99348
COL4A3	TP-M10	Torpor	0.398645	1.40857	0.398278	0.650789	0.501655
SENP8	TP-M10	Torpor	0.62208	2.495	1.61838	2.0663	1.29854
VGF	TP-M10	Torpor	0.547858	2.06556	1.15117	1.0776	-0.0607299
RMI1	TP-M10	Torpor	0.544262	1.94255	1.33804	1.72878	1.16059
SLC9A2	TP-M10	Torpor	0.721479	3.63335	2.19903	2.66698	-0.757835
KCTD18	TP-M10	Torpor	0.591779	2.91851	2.14508	2.71534	1.96062
CLDN5	TP-M10	Torpor	0.46275	2.42225	1.27003	0.694054	1.64217
THYN1	TP-M10	Torpor	0.672194	3.83308	2.90521	2.97779	2.29777
JMJD8	TP-M10	Torpor	0.517683	3.95176	2.78729	2.97077	3.18578
CTSL	TP-M10	Torpor	0.712975	6.44776	5.54546	6.54916	4.20685
SP4	TP-M10	Torpor	0.604685	1.81112	1.12488	1.25709	0.922984
ERCC1	TP-M10	Torpor	0.563091	3.34875	1.9113	2.563	1.49876
GPR17	TP-M10	Torpor	0.456275	3.36211	3.05126	1.00559	1.44789
ALG5	TP-M10	Torpor	0.675788	3.99299	3.14576	2.96464	3.08607
CYP2B11	TP-M10	Torpor	0.693287	2.73336	1.63987	2.03282	0.249804
PROM1	TP-M10	Torpor	0.50494	3.42639	2.84533	2.35315	2.12069
NUDT12	TP-M10	Torpor	0.75935	2.42348	1.80003	2.06409	0.911886
ACTA2	TP-M10	Torpor	0.531239	6.2959	6.55643	5.35209	4.86513
ARSD	TP-M10	Torpor	0.751303	3.77554	3.03372	3.1295	2.18171
pam16-b	TP-M10	Torpor	0.569906	3.60915	2.92646	2.56237	2.03594
GOLM1	TP-M10	Torpor	0.329788	4.72004	4.99962	3.7471	4.0178
ARV1	TP-M10	Torpor	0.636436	3.38048	2.32584	2.22352	2.29577
RNPC3	TP-M10	Torpor	0.670847	4.85766	4.33773	4.88981	3.50439
SLC39A4	TP-M10	Torpor	0.469672	7.8447	8.05803	6.63162	6.46601
NOSTRIN	TP-M10	Torpor	0.729166	3.41324	2.39935	2.81037	1.43059
KCNRG	TP-M10	Torpor	0.729992	2.24152	1.85835	2.48174	0.785118
KNG1	TP-M10	Torpor	0.511351	3.40873	3.41217	1.66489	1.95969
TUBG2	TP-M10	Torpor	0.570463	1.40909	0.267983	0.373519	1.01055
ALG6	TP-M10	Torpor	0.762803	3.07629	2.33096	2.84631	2.08175
HMGCS2	TP-M10	Torpor	0.642127	5.37121	3.00624	4.26681	1.94008
CPE	TP-M10	Torpor	0.525715	4.67377	4.32093	4.297	3.1955
KTN1	TP-M10	Torpor	0.78406	5.89608	5.83249	5.66447	4.6585
IGHA2	TP-M10	Torpor	0.557893	5.80828	4.03126	2.21593	7.05391
CAMLG	TP-M10	Torpor	0.641248	3.27417	2.73655	2.64221	2.02139
IGLV4-3	TP-M10	Torpor	0.426304	1.47797	-2.16389	-1.54075	3.07502
BMX	TP-M10	Torpor	0.298026	1.82599	0.6785	0.638834	0.703934
ZMYM6	TP-M10	Torpor	0.702222	2.57166	1.65219	2.24336	1.52524
PMPCB	TP-M10	Torpor	0.736831	5.13215	4.77149	4.64377	3.72335
BGN	TP-M10	Torpor	0.283289	4.09548	3.33755	2.57156	3.65721
MUC2	TP-M10	Torpor	0.54005	8.15007	7.4849	8.49658	5.7858
SSTR2	TP-M10	Torpor	0.654821	1.96557	1.12521	1.50891	-0.176281
FDX2	TP-M10	Torpor	0.664815	2.33582	1.40047	1.35653	1.19306
NRIP3	TP-M10	Torpor	0.383313	1.52531	0.29112	0.801363	-0.168215
PAG1	TP-M10	Torpor	0.532602	3.29787	3.66654	2.23051	3.5799
GGACT	TP-M10	Torpor	0.607418	3.04283	2.2781	2.39793	1.67155
TMEM209	TP-M10	Torpor	0.658353	2.65149	1.65818	2.26925	1.98111
SLC36A2	TP-M10	Torpor	0.440208	3.47325	2.44979	3.42129	2.43215
DNAJC28	TP-M10	Torpor	0.575266	1.64511	1.3391	1.26895	0.0164273
ADAMDEC1	TP-M10	Torpor	0.586592	6.52736	5.34115	6.12606	5.21933
CFAP97	TP-M10	Torpor	0.704667	2.97539	2.93906	2.69014	2.10047
CERS6	TP-M10	Torpor	0.691175	2.54307	2.70922	2.57563	0.944761
ARRDC4	TP-M10	Torpor	0.581254	3.69783	2.39141	3.72646	2.48222
GMNN	TP-M10	Torpor	0.525622	3.08153	2.8502	2.41174	2.41382
PCNP	TP-M10	Torpor	0.667823	5.87921	5.88494	5.63908	4.93356
PTGES3	TP-M10	Torpor	0.655555	7.09797	6.89149	6.51463	5.77765
TSPY1	TP-M10	Torpor	0.501065	3.00474	-0.593174	2.36679	-0.629514
MPDU1	TP-M10	Torpor	0.431923	2.66385	1.42167	2.01372	1.87488
BAMBI	TP-M10	Torpor	0.499767	2.98755	2.01587	2.01935	0.752012
NID2	TP-M10	Torpor	0.435443	2.07468	1.36841	1.48383	0.732047
TARSL2	TP-M10	Torpor	0.650198	3.31091	2.97214	2.86301	1.81349
DNAJB2	TP-M10	Torpor	0.503859	4.47542	3.445	4.23812	3.05412
URAD	TP-M10	Torpor	0.614566	4.78935	4.33353	3.10581	2.06278
RUNDC3B	TP-M10	Torpor	0.643359	2.07975	1.81846	1.94292	0.879126
DRAM1	TP-M10	Torpor	0.586048	1.38993	0.351534	0.144266	0.919544
SPATS2L	TP-M10	Torpor	0.291323	6.41589	5.88529	6.22872	5.38298
RUVBL2	TP-M10	Torpor	0.624807	3.33873	2.41869	2.23498	3.11273
FKBP3	TP-M10	Torpor	0.44754	3.13002	3.29767	2.67061	2.83508
TIMM29	TP-M10	Torpor	0.272773	3.34428	2.97527	1.73577	2.76581
PMS1	TP-M10	Torpor	0.543351	2.33261	2.20789	2.10788	1.3826
NAF1	TP-M10	Torpor	0.590508	2.37911	2.38975	2.09697	1.21439
FTH1	TP-M10	Torpor	0.521535	10.8374	9.8934	9.72517	9.34518
PCDHGB5	TP-M10	Torpor	0.193485	2.74073	2.71056	3.60988	1.54051
RXFP3	TP-M10	Torpor	0.316271	2.25208	1.71755	1.7857	0.513788
PUS10	TP-M10	Torpor	0.597077	2.20292	1.7583	2.0817	1.06161
TRPM6	TP-M10	Torpor	0.596435	3.70434	3.12508	3.47202	2.24634
SHISA4	TP-M10	Torpor	0.362828	1.83998	1.64233	0.853467	0.25806
NGDN	TP-M10	Torpor	0.691787	3.15358	2.68678	2.32754	2.09697
CUNH1orf74	TP-M10	Torpor	0.516382	3.8787	2.74768	3.8509	3.51276
CLIC3	TP-M10	Torpor	0.606276	1.84675	1.28441	1.47073	-0.567181
METTL3	TP-M10	Torpor	0.58622	1.64019	1.1667	1.06148	0.989105
SLC36A4	TP-M10	Torpor	0.538916	5.17421	5.19105	5.21537	3.75115
ANXA1	TP-M10	Torpor	0.470136	4.64228	3.50002	4.42329	3.19581
FDX1	TP-M10	Torpor	0.59457	6.46148	5.9968	5.97565	5.01645
FBXO45	TP-M10	Torpor	0.533131	2.32744	2.33641	2.23699	1.12912
CDC37L1	TP-M10	Torpor	0.542358	3.86902	3.6982	3.47971	2.79923
ESF1	TP-M10	Torpor	0.522845	3.28806	3.3359	3.23969	2.393
RPL36AL	TP-M10	Torpor	0.276211	5.71547	4.83653	3.89488	5.0118
PLIN2	TP-M10	Torpor	0.30468	5.27507	4.6352	3.82552	4.16665
PLXNA2	TP-M10	Torpor	0.587345	4.99471	5.43901	4.76396	2.67687
DNTTIP2	TP-M10	Torpor	0.587568	4.69904	4.86427	4.56426	3.82362
MESP2	TP-M10	Torpor	0.526102	5.83302	5.34032	5.71204	4.70902
TAF13	TP-M10	Torpor	0.518519	4.51105	4.7277	4.65871	3.73052
NOL7	TP-M10	Torpor	0.621084	3.82243	3.86242	2.99803	2.68246
CYP2U1	TP-M10	Torpor	0.64994	6.5831	6.20075	6.92413	5.01994
PPP4R2	TP-M10	Torpor	0.644638	5.45685	5.57998	5.14967	4.63258
FAM210A	TP-M10	Torpor	0.350623	2.31578	1.97218	1.57002	1.76713
CLPB	TP-M10	Torpor	0.603277	2.32065	2.00432	1.74657	1.17905
ESRP1	TP-M10	Torpor	0.421804	4.37467	3.93796	3.32854	3.19232
Stra6l	TP-M10	Torpor	0.610703	4.56563	3.45121	3.7021	4.16948
SMPDL3A	TP-M10	Torpor	0.523982	3.5702	3.16048	4.02808	2.10246
CCDC125	TP-M10	Torpor	0.608231	2.18359	1.8233	2.32164	1.12452
ABRACL	TP-M10	Torpor	0.517439	2.41115	2.14461	1.51651	2.32719
HABP2	TP-M10	Torpor	0.40708	1.75065	-0.285493	0.281735	-0.737315
POSTN	TP-M10	Torpor	0.54947	6.05461	6.15972	5.6165	4.34186
NFU1	TP-M10	Torpor	0.683413	4.30049	3.77337	3.72728	3.1378
SEC23IP	TP-M10	Torpor	0.427674	5.73972	5.07886	5.83268	5.03766
TAF1D	TP-M10	Torpor	0.432558	3.14691	3.46591	2.82467	2.2818
FAM89B	TP-M10	Torpor	0.371081	1.90801	0.533957	2.0155	1.4726
EBAG9	TP-M10	Torpor	0.695109	4.25715	3.84666	3.71866	3.08862
SSB	TP-M10	Torpor	0.459182	4.68008	4.37254	4.11729	4.28002
AGR2	TP-M10	Torpor	0.511637	7.70113	6.9289	6.92112	6.40291
CBX4	TP-M10	Torpor	0.216158	4.052	4.18195	4.90119	3.88297
WRAP73	TP-M10	Torpor	0.603478	5.14442	4.35416	5.16684	3.86541
RAP2A	TP-M10	Torpor	0.521301	4.13608	4.60497	3.94261	3.02204
PRG4	TP-M10	Torpor	0.296822	2.25104	1.46629	1.30652	-0.813565
LY6G6C	TP-M10	Torpor	0.307501	6.07979	6.00784	6.47559	5.47205
MLIP	TP-M10	Torpor	0.241893	2.66921	2.55349	2.89319	1.89037
MYO5C	TP-M10	Torpor	0.363613	5.30977	5.1149	6.26133	3.96492
KRR1	TP-M10	Torpor	0.596463	2.46693	2.41223	2.32342	1.76023
XYLB	TP-M10	Torpor	0.383058	2.57421	2.29809	2.60251	1.29071
SPICE1	TP-M10	Torpor	0.519459	2.70988	1.87424	2.42165	1.62787
SMARCA5	TP-M10	Torpor	0.474637	6.24166	6.26876	6.07668	5.45485
CIPC	TP-M10	Torpor	0.551544	5.33021	5.31256	5.49824	4.08209
NTN4	TP-M10	Torpor	0.361649	3.98221	5.1943	4.47814	2.44
FAM107B	TP-M10	Torpor	0.462131	4.54198	4.87634	3.87936	5.27797
Ffar2	TP-M10	Torpor	0.382987	2.27314	0.979602	2.44183	1.00173
GSDME	TP-M10	Torpor	0.213317	4.70902	6.48088	6.94653	4.88071
MEA1	TP-M10	Torpor	0.433908	4.19357	2.89183	2.68782	3.06585
RORC	TP-M10	Torpor	0.545323	4.48005	3.78347	3.9679	4.0299
GPRIN3	TP-M10	Torpor	0.421379	1.20797	0.413182	1.7348	0.357629
IQANK1	TP-M10	Torpor	0.313376	2.05296	1.27492	2.24918	1.45566
STYK1	TP-M10	Torpor	0.352589	5.52876	5.7234	5.8028	4.36203
PTPRU	TP-M10	Torpor	0.240881	2.12909	1.73691	2.50574	1.27286
CDRT1	TP-M10	Torpor	0.366608	1.61129	0.876829	1.15673	0.384831
SIK1	TP-M10	Torpor	0.230377	3.40487	3.29787	3.66053	3.90513
Zik1	TP-M10	Torpor	0.301185	1.60281	1.90766	2.16273	0.967776
SLC18B1	TP-M10	Torpor	0.2718	4.07618	3.2587	4.29838	3.25196
RXFP4	TP-M10	Torpor	0.429221	4.04361	3.67512	4.06857	2.29482
MYC	TP-M10	Torpor	0.4616	3.46201	3.23898	3.29121	3.24378
STXBP3	TP-M10	Torpor	0.241995	4.19472	4.16689	4.43347	3.42539
RAB27B	TP-M10	Torpor	0.563624	4.19389	4.36175	4.66523	3.06225
UCHL5	TP-M10	Torpor	0.458043	3.46052	3.11078	2.67311	3.09331
HOGA1	TP-M10	Torpor	0.388382	2.16476	0.687989	2.81653	1.47554
MTUS1	TP-M10	Torpor	0.371335	5.38302	5.60217	5.78425	4.49283
TMTC4	TP-M10	Torpor	0.37211	3.11208	3.19526	3.66178	2.32518
FER1L6	TP-M10	Torpor	0.280755	5.10597	5.52953	5.91648	4.15531
SLC4A4	TP-M10	Torpor	0.485359	4.38404	6.0084	5.55304	3.30372
CUEDC2	TP-M10	Torpor	0.403769	4.0665	3.21591	2.87433	3.75085
SGSM3	TP-M10	Torpor	0.330812	5.04257	4.05889	5.62764	5.1168
APBB3	TP-M10	Torpor	0.191457	2.32588	1.50807	2.66943	1.69307
GDF9	TP-M10	Torpor	0.322151	2.69852	2.01492	3.35913	1.59616
SCNN1A	TP-M10	Torpor	0.410114	5.08168	6.71136	5.63575	3.75864
HOXC8	TP-M10	Torpor	0.178521	3.91994	3.26859	4.35323	3.03802
DMRTA1	TP-M10	Torpor	0.36454	2.82726	2.34406	3.28441	1.58814
TIGD6	TP-M10	Torpor	0.168194	1.48581	0.275536	0.947108	0.53899
PDE6A	TP-M10	Torpor	0.308855	1.30169	0.737703	1.55388	0.119375
RIMKLB	TP-M10	Torpor	0.459839	3.50597	3.51393	3.95386	2.22244
CHGA	TP-M10	Torpor	0.240548	6.03832	6.08982	5.6951	4.79985
EFNA3	TP-M10	Torpor	0.275167	1.32057	0.63369	1.50205	0.677223

## Sheet: Table S6
Table S6. Gene ontology (GO) terms enriched in DEGs identified in each pairwise comparison of states.
"Up-regulated DEGs"
Comparisons	ID	Description	GO term	GeneRatio	p.adjust	geneID
Winter Active vs Torpor	GO:0006805	xenobiotic metabolic process	BP	10/221	2.52782e-05	ACY3/CYP2J2/UGT1A1/UGT1A10/UGT1A3/GGT1/CYP2C18/CYP2W1/GRIN1/CDO1
Winter Active vs Torpor	GO:0015144	carbohydrate transmembrane transporter activity	MF	7/221	0.000848759	SLC23A1/SLC5A9/SLC2A7/SLC5A4/AQP3/AQP7/AQP10
Winter Active vs Torpor	GO:0016324	apical plasma membrane	CC	16/221	0.000848759	NPC1L1/SLC23A1/ACY3/ERBB3/SLC22A5/ABCC2/ANXA13/CACNA1D/ABCG8/SLC34A3/SLC5A12/CPO/SCNN1B/NAALADL1/SLC22A13/SCNN1G
Winter Active vs Torpor	GO:0015020	glucuronosyltransferase activity	MF	5/221	0.00679957	UGT1A1/UGT2A2/UGT1A10/UGT1A3/UGT2A3
Arousal vs Torpor	GO:0046456	icosanoid biosynthetic process	BP	5/130	0.00726506	HPGD/PTGIS/PTGS2/GGT1/ALOX12
Arousal vs Torpor	GO:0006690	icosanoid metabolic process	BP	6/130	0.00936027	HPGD/PTGIS/PTGS2/CYP1B1/GGT1/ALOX12
"Down-regulated DEGs"
Comparisons	ID	Description	GO term	GeneRatio	p.adjust	geneID
Torpor vs Summer Active	GO:0001817	regulation of cytokine production	BP	38/435	0.000560031	IGF2BP3/ANKRD2/HLA-DRB1/SERPINE1/GPR18/C3/ZC3H12A/PYDC1/NFATC4/ACP5/IRF8/FGR/CD200/CD96/BIRC3/ISG15/IL27RA/NCKAP1L/CX3CL1/ZBP1/DDIT3/SERPINF2/TNFRSF8/SLAMF1/CAPN2/WNT11/NLRC5/JAK3/IL12RB1/LITAF/SOCS1/LTB/C1QTNF3/ARG2/ABCD1/HLA-G/CD6/HILPDA
Torpor vs Summer Active	GO:0022409	positive regulation of cell-cell adhesion	BP	19/435	0.00237844	HLA-DMB/ZBTB16/CD5/TESPA1/NCKAP1L/CX3CL1/CEACAM6/SERPINF2/SLAMF1/JAK3/IL12RB1/SOCS1/CORO1A/ITGA6/RASAL3/NFKBIZ/HLA-G/CD6/BAD
Torpor vs Summer Active	GO:0042611	MHC protein complex	CC	6/435	0.00237844	HLA-DMA/HLA-DOB/HLA-DRB1/HLA-DQB1/HLA-DMB/HLA-G
Torpor vs Summer Active	GO:0019221	cytokine-mediated signaling pathway	BP	28/435	0.00312667	CCL16/HLA-DRB1/IL32/CIITA/PYDC1/HLA-DQB1/IL21R/CXCR4/IRF8/PIK3CD/IFI27L2/IFNAR2/IL18BP/IRAK2/IL10RA/CEBPD/NFKBIA/BIRC3/IL27RA/CX3CL1/IL2RG/TNFRSF8/JAK3/IL12RB1/SOCS1/LTB/HLA-G/BAD
Torpor vs Summer Active	GO:0022407	regulation of cell-cell adhesion	BP	25/435	0.00312667	HLA-DRB1/PLA2G2D/ZC3H12A/HLA-DQB1/HLA-DMB/JAG1/ZBTB16/CD5/TESPA1/NCKAP1L/CX3CL1/CEACAM6/SERPINF2/SLAMF1/JAK3/IL12RB1/SOCS1/CORO1A/ITGA6/RASAL3/ARG2/NFKBIZ/HLA-G/CD6/BAD
Torpor vs Summer Active	GO:0009617	response to bacterium	BP	19/435	0.00312667	GKN2/REG3G/HLA-DRB1/GNLY/SERPINE1/PNLIPRP2/C3/ACP5/IRF8/FGR/KLHL6/CHIT1/LYZ/ANXA3/ISG15/IL27RA/DEFA1/NLRC5/GBP1
Torpor vs Summer Active	GO:1903037	regulation of leukocyte cell-cell adhesion	BP	20/435	0.00430586	HLA-DRB1/PLA2G2D/ZC3H12A/HLA-DQB1/HLA-DMB/ZBTB16/CD5/TESPA1/NCKAP1L/SLAMF1/JAK3/IL12RB1/SOCS1/CORO1A/RASAL3/ARG2/NFKBIZ/HLA-G/CD6/BAD
Torpor vs Summer Active	GO:0019835	cytolysis	BP	6/435	0.00523205	REG3G/PRF1/MMD/C9/LYZ/GZMB
Torpor vs Summer Active	GO:0051707	response to other organism	BP	30/435	0.00523205	GKN2/REG3G/HLA-DRB1/GNLY/PRF1/SERPINE1/PNLIPRP2/C3/ZC3H12A/HLA-DQB1/BATF2/VWCE/ACP5/IRF8/PIM2/FGR/IFI27L2/IFNAR2/KLHL6/CHIT1/LYZ/ANXA3/ISG15/IL27RA/SLFN11/DEFA1/NLRC5/FOSL1/GBP1/BAD
Torpor vs Summer Active	GO:0050870	positive regulation of T cell activation	BP	15/435	0.00533678	HLA-DMB/ZBTB16/CD5/TESPA1/NCKAP1L/SLAMF1/JAK3/IL12RB1/SOCS1/CORO1A/RASAL3/NFKBIZ/HLA-G/CD6/BAD
Torpor vs Summer Active	GO:0050863	regulation of T cell activation	BP	20/435	0.00766345	HLA-DRB1/PLA2G2D/ZC3H12A/HLA-DQB1/HLA-DMB/ZBTB16/CD5/TESPA1/NCKAP1L/SLAMF1/JAK3/IL12RB1/SOCS1/CORO1A/RASAL3/ARG2/NFKBIZ/HLA-G/CD6/BAD
Torpor vs Summer Active	GO:0042129	regulation of T cell proliferation	BP	13/435	0.00903104	HLA-DRB1/PLA2G2D/HLA-DQB1/HLA-DMB/NCKAP1L/SLAMF1/JAK3/IL12RB1/CORO1A/RASAL3/ARG2/HLA-G/CD6
Torpor vs Summer Active	GO:0070663	regulation of leukocyte proliferation	BP	16/435	0.00903104	HLA-DRB1/PLA2G2D/ENPP3/HLA-DQB1/HLA-DMB/BST1/NCKAP1L/SLAMF1/SLC39A10/JAK3/IL12RB1/CORO1A/RASAL3/ARG2/HLA-G/CD6
Torpor vs Summer Active	GO:1903039	positive regulation of leukocyte cell-cell adhesion	BP	15/435	0.00974938	HLA-DMB/ZBTB16/CD5/TESPA1/NCKAP1L/SLAMF1/JAK3/IL12RB1/SOCS1/CORO1A/RASAL3/NFKBIZ/HLA-G/CD6/BAD
Torpor vs Summer Active	GO:0008610	lipid biosynthetic process	BP	30/435	0.00997681	PLA2G2D/CYP11A1/CYP2C18/AGMO/PLA2G4F/FAXDC2/PHOSPHO1/INSIG1/SMPD2/PIK3CD/OSBPL1A/OSBPL6/MFSD2A/ACOT11/NPC1L1/ABHD1/MOGAT1/ABHD2/HSD11B2/MBOAT2/ACSS2/PCTP/MOGAT2/ALPI/PI4K2A/LPCAT4/ABCD1/INPP5J/ACLY/LPGAT1
Winter Active vs Torpor	GO:0072376	protein activation cascade	BP	5/86	9.39395e-06	FGA/FGB/F13B/A2M/KNG1
Winter Active vs Torpor	GO:0031093	platelet alpha granule lumen	CC	6/86	5.13018e-05	FGA/ALB/FGB/MMRN1/A2M/KNG1
Winter Active vs Torpor	GO:0002576	platelet degranulation	BP	7/86	0.000162893	FGA/ALB/FGB/ITIH3/MMRN1/A2M/KNG1
Winter Active vs Torpor	GO:0072562	blood microparticle	CC	6/86	0.000162893	FGA/ALB/FGB/A2M/KNG1/TGFB1
Winter Active vs Torpor	GO:0030414	peptidase inhibitor activity	MF	7/86	0.000588081	AHSG/PI16/ITIH3/PAPLN/A2M/KNG1/SERPINC1
Winter Active vs Torpor	GO:0007596	blood coagulation	BP	7/86	0.000588081	FGA/FGB/F13B/MMRN1/F3/KNG1/SERPINC1
Winter Active vs Torpor	GO:0050817	coagulation	BP	7/86	0.000588081	FGA/FGB/F13B/MMRN1/F3/KNG1/SERPINC1
Winter Active vs Torpor	GO:0007599	hemostasis	BP	7/86	0.000595946	FGA/FGB/F13B/MMRN1/F3/KNG1/SERPINC1
Winter Active vs Torpor	GO:0034774	secretory granule lumen	CC	8/86	0.000634352	FGA/ALB/FGB/ITIH3/MMRN1/A2M/KNG1/QPCT
Winter Active vs Torpor	GO:0031983	vesicle lumen	CC	8/86	0.000644644	FGA/ALB/FGB/ITIH3/MMRN1/A2M/KNG1/QPCT
Winter Active vs Torpor	GO:0060205	cytoplasmic vesicle lumen	CC	8/86	0.000644644	FGA/ALB/FGB/ITIH3/MMRN1/A2M/KNG1/QPCT
Winter Active vs Torpor	GO:0030545	receptor regulator activity	MF	10/86	0.000919814	MLN/THBS4/CCL21/OSGIN1/GIP/HBEGF/APOA1/MDK/DGKQ/TGFB1
Winter Active vs Torpor	GO:0061134	peptidase regulator activity	MF	7/86	0.00134509	AHSG/PI16/ITIH3/PAPLN/A2M/KNG1/SERPINC1
Winter Active vs Torpor	GO:0019216	regulation of lipid metabolic process	BP	10/86	0.00186441	CCL21/DGAT2/GIP/APOA1/NR1D1/PLIN2/DGKQ/GOLM1/EGR1/TGFB1
Winter Active vs Torpor	GO:0048018	receptor ligand activity	MF	9/86	0.00222859	MLN/THBS4/CCL21/OSGIN1/GIP/HBEGF/APOA1/MDK/TGFB1
Winter Active vs Torpor	GO:0009725	response to hormone	BP	12/86	0.00222859	CPS1/FGB/SLC5A5/CCL21/GIP/IGFBP2/NR1D1/MDK/RBM14/ACSBG1/EGR1/TGFB1
Winter Active vs Torpor	GO:0014070	response to organic cyclic compound	BP	13/86	0.00222859	CPS1/SLC5A5/GIP/TIMM29/IGFBP2/MDK/PLIN2/DGKQ/IFIH1/ACSBG1/EGR1/CHKA/TGFB1
Winter Active vs Torpor	GO:0004866	endopeptidase inhibitor activity	MF	6/86	0.00222859	AHSG/ITIH3/PAPLN/A2M/KNG1/SERPINC1
Winter Active vs Torpor	GO:0061135	endopeptidase regulator activity	MF	6/86	0.00310318	AHSG/ITIH3/PAPLN/A2M/KNG1/SERPINC1
Winter Active vs Torpor	GO:0022407	regulation of cell-cell adhesion	BP	9/86	0.00712153	FGA/FGB/CCL21/APOA1/IGFBP2/TNFRSF14/HSPH1/PAG1/TGFB1
Winter Active vs Torpor	GO:0035296	regulation of tube diameter	BP	5/86	0.00825295	FGA/CPS1/FGB/EDNRA/KNG1
Winter Active vs Torpor	GO:0097746	regulation of blood vessel diameter	BP	5/86	0.00825295	FGA/CPS1/FGB/EDNRA/KNG1
Winter Active vs Torpor	GO:0004857	enzyme inhibitor activity	MF	8/86	0.0088793	AHSG/PI16/ITIH3/HSPB1/PAPLN/A2M/KNG1/SERPINC1
Winter Active vs Summer Active	GO:0042611	MHC protein complex	CC	7/155	1.13248e-07	HLA-DRB1/HLA-DMB/HLA-DQA2/HLA-DQB1/HLA-G/HLA-B/HLA-A
Winter Active vs Summer Active	GO:0042605	peptide antigen binding	MF	6/155	4.92979e-06	HLA-DRB1/HLA-DQA2/HLA-DQB1/HLA-G/HLA-B/HLA-A
Winter Active vs Summer Active	GO:0071556	integral component of lumenal side of endoplasmic reticulum membrane	CC	6/155	5.69536e-06	HLA-DRB1/HLA-DQA2/HLA-DQB1/HLA-G/HLA-B/HLA-A
Winter Active vs Summer Active	GO:0060333	interferon-gamma-mediated signaling pathway	BP	8/155	7.16901e-06	CIITA/HLA-DRB1/HLA-DQA2/HLA-DQB1/IRF4/HLA-G/HLA-B/HLA-A
Winter Active vs Summer Active	GO:0012507	ER to Golgi transport vesicle membrane	CC	7/155	1.34651e-05	HLA-DRB1/HLA-DQA2/HLA-DQB1/HLA-G/HLA-B/HLA-A/SEC16B
Winter Active vs Summer Active	GO:0002478	antigen processing and presentation of exogenous peptide antigen	CC	9/155	3.53349e-05	HLA-DRB1/HLA-DMB/HLA-DQA2/HLA-DQB1/TAP1/HLA-G/OSBPL1A/HLA-B/HLA-A
Winter Active vs Summer Active	GO:0019884	antigen processing and presentation of exogenous antigen	BP	9/155	4.43367e-05	HLA-DRB1/HLA-DMB/HLA-DQA2/HLA-DQB1/TAP1/HLA-G/OSBPL1A/HLA-B/HLA-A
Winter Active vs Summer Active	GO:0048002	antigen processing and presentation of peptide antigen	BP	9/155	4.43367e-05	HLA-DRB1/HLA-DMB/HLA-DQA2/HLA-DQB1/TAP1/HLA-G/OSBPL1A/HLA-B/HLA-A
Winter Active vs Summer Active	GO:0019221	cytokine-mediated signaling pathway	BP	17/155	7.45101e-05	CIITA/HLA-DRB1/HLA-DQA2/HLA-DQB1/SYK/IRF4/HLA-G/ISG20/IL2RG/HLA-B/IFNAR2/HLA-A/PSME2/TNFRSF14/KARS/IL17RC/CX3CL1
Winter Active vs Summer Active	GO:0030660	Golgi-associated vesicle membrane	CC	7/155	0.000185924	HLA-DRB1/HLA-DQA2/HLA-DQB1/HLA-G/HLA-B/HLA-A/SEC16B
Winter Active vs Summer Active	GO:0019882	antigen processing and presentation	BP	9/155	0.000189048	HLA-DRB1/HLA-DMB/HLA-DQA2/HLA-DQB1/TAP1/HLA-G/OSBPL1A/HLA-B/HLA-A
Winter Active vs Summer Active	GO:0002479	antigen processing and presentation of exogenous peptide antigen via MHC class I, TAP-dependent	BP	4/155	0.000770695	TAP1/HLA-G/HLA-B/HLA-A
Winter Active vs Summer Active	GO:0050778	positive regulation of immune response	BP	18/155	0.000832944	REG3G/HLA-DRB1/HLA-DMB/C3/HLA-DQA2/HLA-DQB1/NLRC5/SYK/HLA-G/IKBKE/HLA-B/C4A/HLA-A/TNFRSF14/KARS/SLC39A10/TICAM1/PIK3AP1
Winter Active vs Summer Active	GO:0060337	type I interferon signaling pathway	BP	6/155	0.00103842	IRF4/HLA-G/ISG20/HLA-B/IFNAR2/HLA-A
Winter Active vs Summer Active	GO:0002699	positive regulation of immune effector process	BP	10/155	0.00131042	HLA-DMB/C3/ENPP3/SYK/HLA-G/HLA-B/HLA-A/TNFRSF14/KARS/TICAM1
Winter Active vs Summer Active	GO:0008374	O-acyltransferase activity	MF	6/155	0.00177834	MOGAT1/EMG1/PLA2G15/LPCAT3/SOAT2/DGAT1
Winter Active vs Summer Active	GO:0051707	response to other organism	BP	16/155	0.00177834	REG3G/HLA-DRB1/C3/HLA-DQB1/NLRC5/GBP1/SYK/ANXA3/IRF4/ISG20/IKBKE/IFNAR2/TNFRSF14/PNLIPRP2/IL17RC/TICAM1
Winter Active vs Summer Active	GO:0030662	coated vesicle membrane	CC	7/155	0.00206067	HLA-DRB1/HLA-DQA2/HLA-DQB1/HLA-G/HLA-B/HLA-A/SEC16B
Winter Active vs Summer Active	GO:0042590	antigen processing and presentation of exogenous peptide antigen via MHC class I	BP	4/155	0.00223594	TAP1/HLA-G/HLA-B/HLA-A
Winter Active vs Summer Active	GO:0031347	regulation of defense response	BP	17/155	0.00247176	REG3G/HLA-DRB1/C3/NLRC5/ENPP3/SYK/IRF4/HLA-G/ABCD1/IKBKE/HLA-B/HLA-A/ACE/KARS/IL17RC/CX3CL1/PIK3AP1
Winter Active vs Summer Active	GO:0008610	lipid biosynthetic process	BP	16/155	0.00290264	MOGAT1/MFSD2A/EMG1/DGKQ/OSBPL1A/FAXDC2/ACLY/ABCD1/PI4K2A/OSBPL3/PHOSPHO1/SMPD2/LPCAT3/B4GALT3/STARD3/DGAT1
Winter Active vs Summer Active	GO:0001817	regulation of cytokine production	BP	17/155	0.00290264	ANKRD2/HLA-DRB1/C3/NLRC5/SYK/IRF4/HLA-G/CD36/ABCD1/UBA7/IKBKE/PIK3R5/TNFRSF14/KARS/IL17RC/TICAM1/CX3CL1
Winter Active vs Summer Active	GO:0030658	transport vesicle membrane	CC	8/155	0.00363922	HLA-DRB1/HLA-DQA2/HLA-DQB1/HLA-G/PI4K2A/HLA-B/HLA-A/SEC16B
Winter Active vs Summer Active	GO:0030666	endocytic vesicle membrane	CC	7/155	0.00616557	HLA-DRB1/HLA-DQA2/HLA-DQB1/ANXA3/HLA-G/HLA-B/HLA-A
Winter Active vs Summer Active	GO:0015485	cholesterol binding	MF	5/155	0.00689494	OSBPL1A/OSBPL3/SULT2B1/SOAT2/STARD3
Winter Active vs Summer Active	GO:0004177	aminopeptidase activity	MF	5/155	0.00739579	LAP3/ACE/XPNPEP2/ENPEP/DNPEP
Winter Active vs Summer Active	GO:0043178	alcohol binding	MF	6/155	0.00739579	OSBPL1A/RBP2/OSBPL3/SULT2B1/SOAT2/STARD3
Winter Active vs Summer Active	GO:0003823	antigen binding	MF	6/155	0.00855883	HLA-DRB1/HLA-DQA2/HLA-DQB1/HLA-G/HLA-B/HLA-A
Winter Active vs Summer Active	GO:0031349	positive regulation of defense response	BP	11/155	0.00867285	REG3G/C3/NLRC5/SYK/HLA-G/IKBKE/ACE/KARS/IL17RC/CX3CL1/PIK3AP1
Winter Active vs Summer Active	GO:0002697	regulation of immune effector process	BP	12/155	0.00983106	HLA-DMB/C3/ENPP3/SYK/IRF4/HLA-G/HLA-B/C4A/HLA-A/TNFRSF14/KARS/TICAM1
Arousal vs Torpor	GO:0072376	protein activation cascade	BP	4/126	0.00563103	FGA/FGB/F13B/A2M
Arousal vs Summer Active	GO:0042611	MHC protein complex	CC	12/483	2.67678e-13	HLA-DRB1/HLA-DMA/HLA-DQB1/HLA-DMB/CD74/HLA-DQA2/HLA-DOB/HLA-G/HLA-C/HLA-A/HLA-B/B2M
Arousal vs Summer Active	GO:0019221	cytokine-mediated signaling pathway	BP	38/483	2.90857e-07	HLA-DRB1/HLA-DQB1/CD74/CIITA/HLA-DQA2/IGHG1/TNFRSF8/IL32/IL21R/IFI27L2/IFI6/HLA-G/HLA-C/SYK/MX1/IRF4/F3/JAK3/IL18BP/IRF8/ITGB2/IFNAR2/CCL16/ISG20/RSAD2/IL17RC/HLA-A/HLA-B/TRAF2/IFIT1/PIK3CD/CX3CL1/CSF1/ADIPOR2/FSCN1/IL2RG/TRIM25/IL17RE
Arousal vs Summer Active	GO:0051707	response to other organism	BP	42/483	2.90857e-07	HLA-DRB1/HLA-DQB1/PNLIPRP2/IGHG1/GNLY/ISG15/CD40/NLRC5/GBP1/BATF2/REG3G/VWCE/IFI27L2/CHIT1/FGR/IFI44/GBP5/IFI6/SYK/MX1/IRF4/SERPINE1/C3/IFI44L/IKBKE/IRF8/IFNAR2/RARRES2/CCDC88B/ISG20/RSAD2/ERAP1/IL17RC/ZC3H12A/REG4/BCL3/IFIT1/S100A14/ANXA3/UNC13D/TRIM25/FCGR2B
Arousal vs Summer Active	GO:0050778	positive regulation of immune response	BP	45/483	4.12495e-07	MUC5B/HLA-DRB1/HLA-DQB1/HLA-DMB/CD74/HLA-DQA2/IGHG1/MASP2/CD79A/CD40/TESPA1/NLRC5/SLAMF6/REG3G/MUC4/FGR/GBP5/HLA-G/HLA-C/ZBP1/SYK/IGKV1-5/C3/CARD11/CFI/IKBKE/ITGB2/MYO1G/TAP2/RSAD2/ZC3H12A/HLA-A/ARPC1B/HLA-B/TRAF2/VAV1/NFKBIZ/ZAP70/PIK3CD/S100A14/C4A/C4BPA/B2M/VAV2/FCGR2B
Arousal vs Summer Active	GO:0048002	antigen processing and presentation of peptide antigen	BP	17/483	4.12495e-07	HLA-DRB1/HLA-DMA/HLA-DQB1/HLA-DMB/CD74/HLA-DQA2/HLA-DOB/TAP1/HLA-G/HLA-C/OSBPL1A/TAP2/ERAP1/HLA-A/HLA-B/B2M/FCGR2B
Arousal vs Summer Active	GO:0060337	type I interferon signaling pathway	BP	13/483	4.30143e-07	IFI27L2/IFI6/HLA-G/HLA-C/MX1/IRF4/IRF8/IFNAR2/ISG20/RSAD2/HLA-A/HLA-B/IFIT1
Arousal vs Summer Active	GO:0019883	antigen processing and presentation of endogenous antigen	BP	8/483	7.70549e-07	CD74/HLA-G/HLA-C/TAP2/ERAP1/HLA-A/HLA-B/B2M
Arousal vs Summer Active	GO:0002478	antigen processing and presentation of exogenous peptide antigen	BP	16/483	8.7058e-07	HLA-DRB1/HLA-DMA/HLA-DQB1/HLA-DMB/CD74/HLA-DQA2/HLA-DOB/TAP1/HLA-G/HLA-C/OSBPL1A/TAP2/HLA-A/HLA-B/B2M/FCGR2B
Arousal vs Summer Active	GO:0019882	antigen processing and presentation	BP	18/483	9.05831e-07	HLA-DRB1/HLA-DMA/HLA-DQB1/HLA-DMB/CD74/HLA-DQA2/HLA-DOB/TAP1/HLA-G/HLA-C/OSBPL1A/TAP2/ERAP1/HLA-A/HLA-B/PSMB8/B2M/FCGR2B
Arousal vs Summer Active	GO:0019884	antigen processing and presentation of exogenous antigen	BP	16/483	1.37031e-06	HLA-DRB1/HLA-DMA/HLA-DQB1/HLA-DMB/CD74/HLA-DQA2/HLA-DOB/TAP1/HLA-G/HLA-C/OSBPL1A/TAP2/HLA-A/HLA-B/B2M/FCGR2B
Arousal vs Summer Active	GO:0001817	regulation of cytokine production	BP	44/483	1.37031e-06	HLA-DRB1/CD74/PIK3R5/ISG15/CD40/NLRC5/CD36/TNFRSF8/SLAMF6/IGF2BP3/FGR/GBP5/HLA-G/ZBP1/SYK/IRF4/SERPINE1/UBA7/C3/HPSE/JAK3/CD83/CARD11/IKBKE/C1QTNF4/IRF8/ANKRD2/CCDC88B/RSAD2/DDIT3/IL17RC/ZC3H12A/BCL3/ADCY7/TRAF2/TRIM38/ABCD1/CX3CL1/CD34/B2M/GPATCH3/PANX1/TRIM25/FCGR2B
Arousal vs Summer Active	GO:0071556	integral component of lumenal side of endoplasmic reticulum membrane	CC	8/483	2.55404e-06	HLA-DRB1/HLA-DQB1/CD74/HLA-DQA2/HLA-G/HLA-C/HLA-A/HLA-B
Arousal vs Summer Active	GO:0002697	regulation of immune effector process	BP	32/483	3.43899e-06	HLA-DMB/CD74/IGHG1/IL13RA2/CD40/SLAMF6/FGR/HLA-G/HLA-C/SYK/IGKV1-5/IRF4/ENPP3/C3/JAK3/ITGB2/TAP2/RSAD2/ZC3H12A/HLA-A/HLA-B/TRAF2/VAV1/NFKBIZ/TRIM38/IFIT1/C4A/C4BPA/B2M/GPATCH3/UNC13D/FCGR2B
Arousal vs Summer Active	GO:0098542	defense response to other organism	BP	29/483	5.91973e-06	IGHG1/GNLY/ISG15/CD40/NLRC5/GBP1/BATF2/REG3G/IFI27L2/FGR/IFI6/SYK/MX1/IRF4/SERPINE1/IFI44L/IRF8/IFNAR2/RARRES2/CCDC88B/ISG20/RSAD2/IL17RC/BCL3/IFIT1/S100A14/ANXA3/UNC13D/TRIM25
Arousal vs Summer Active	GO:0012507	ER to Golgi transport vesicle membrane	CC	10/483	7.8396e-06	HLA-DRB1/HLA-DQB1/CD74/HLA-DQA2/HLA-G/HLA-C/SEC16B/HLA-A/HLA-B/SREBF1
Arousal vs Summer Active	GO:0031347	regulation of defense response	BP	41/483	1.36832e-05	MUC5B/HLA-DRB1/NLRC5/SLAMF6/REG3G/MUC4/FGR/GBP5/HLA-G/USP18/ZBP1/SYK/IRF4/SERPINE1/ENPP3/C3/CARD11/IKBKE/ITGB2/TAP2/RSAD2/ERAP1/IL17RC/ZC3H12A/HLA-A/SHPK/HLA-B/ADCY7/VAV1/NFKBIZ/TRIM38/ACE/IFIT1/ABCD1/S100A14/CX3CL1/GPATCH3/PARP14/SBNO2/FCGR2B/C1QTNF12
Arousal vs Summer Active	GO:0002699	positive regulation of immune effector process	BP	21/483	1.55657e-05	HLA-DMB/CD74/IL13RA2/CD40/SLAMF6/FGR/HLA-G/HLA-C/SYK/ENPP3/C3/ITGB2/TAP2/RSAD2/HLA-A/HLA-B/TRAF2/VAV1/NFKBIZ/B2M/UNC13D
Arousal vs Summer Active	GO:0060333	interferon-gamma-mediated signaling pathway	BP	11/483	1.58502e-05	HLA-DRB1/HLA-DQB1/CIITA/HLA-DQA2/HLA-G/HLA-C/IRF4/IRF8/HLA-A/HLA-B/TRIM25
Arousal vs Summer Active	GO:0002250	adaptive immune response	BP	22/483	1.58502e-05	HLA-DRB1/HLA-DQB1/CD74/IGHG1/IL13RA2/CD79A/FCAMR/TAP1/HLA-G/SYK/CD7/LAT/JAK3/IL18BP/MYO1G/TAP2/ERAP1/BCL3/ZAP70/PIK3CD/UNC13D/FCGR2B
Arousal vs Summer Active	GO:0009617	response to bacterium	BP	23/483	1.82057e-05	HLA-DRB1/PNLIPRP2/IGHG1/GNLY/ISG15/NLRC5/GBP1/REG3G/CHIT1/FGR/IFI44/GBP5/SYK/SERPINE1/C3/IRF8/RARRES2/ERAP1/REG4/BCL3/S100A14/ANXA3/FCGR2B
Arousal vs Summer Active	GO:0042605	peptide antigen binding	MF	7/483	2.29945e-05	HLA-DRB1/HLA-DQB1/HLA-DQA2/HLA-G/HLA-C/HLA-A/HLA-B
Arousal vs Summer Active	GO:0002703	regulation of leukocyte mediated immunity	BP	20/483	2.69204e-05	IL13RA2/CD40/SLAMF6/FGR/HLA-G/HLA-C/SYK/C3/JAK3/ITGB2/TAP2/RSAD2/HLA-A/HLA-B/TRAF2/VAV1/C4BPA/B2M/UNC13D/FCGR2B
Arousal vs Summer Active	GO:0045321	leukocyte activation	BP	43/483	2.69204e-05	CD180/UBD/PLA2G2D/CD79A/CD40/SLAMF6/BATF2/IL21R/SIGLEC14/CHIT1/FGR/PI4K2A/SYK/IRF4/AOC1/CD7/CD53/LAT/ENPP3/CEACAM6/HPSE/JAK3/CARD11/SEMA4A/ITGB2/HVCN1/RSAD2/LRMP/BCL3/ACLY/VAV1/PIK3CD/DOK3/CX3CL1/GLA/CTPS1/ANXA3/CSF1/B2M/SBNO2/UNC13D/FCGR2B/DLL4
Arousal vs Summer Active	GO:0002705	positive regulation of leukocyte mediated immunity	BP	15/483	5.82496e-05	CD40/SLAMF6/FGR/HLA-G/HLA-C/SYK/C3/ITGB2/TAP2/RSAD2/HLA-A/HLA-B/TRAF2/VAV1/B2M
Arousal vs Summer Active	GO:0002479	antigen processing and presentation of exogenous peptide antigen via MHC class I, TAP-dependent	BP	6/483	6.93566e-05	TAP1/HLA-G/HLA-C/TAP2/HLA-A/HLA-B
Arousal vs Summer Active	GO:0002474	antigen processing and presentation of peptide antigen via MHC class I	BP	8/483	0.00014343	TAP1/HLA-G/HLA-C/TAP2/ERAP1/HLA-A/HLA-B/B2M
Arousal vs Summer Active	GO:0001819	positive regulation of cytokine production	BP	28/483	0.000150978	CD74/CD40/CD36/TNFRSF8/SLAMF6/FGR/GBP5/HLA-G/ZBP1/SYK/IRF4/SERPINE1/C3/HPSE/CD83/CARD11/C1QTNF4/IRF8/CCDC88B/RSAD2/DDIT3/IL17RC/BCL3/TRAF2/CX3CL1/CD34/B2M/PANX1
Arousal vs Summer Active	GO:0019724	B cell mediated immunity	BP	7/483	0.000171815	HLA-DRB1/HLA-DQB1/CD74/IL13RA2/HLA-G/BCL3/FCGR2B
Arousal vs Summer Active	GO:0002460	adaptive immune response based on somatic recombination of immune receptors built from immunoglobulin superfamily domains	BP	10/483	0.000285564	HLA-DRB1/HLA-DQB1/CD74/IL13RA2/HLA-G/IL18BP/MYO1G/BCL3/UNC13D/FCGR2B
Arousal vs Summer Active	GO:0001914	regulation of T cell mediated cytotoxicity	BP	7/483	0.000389582	HLA-G/HLA-C/TAP2/HLA-A/HLA-B/B2M/FCGR2B
Arousal vs Summer Active	GO:0002253	activation of immune response	BP	28/483	0.000403508	MUC5B/HLA-DRB1/HLA-DQB1/HLA-DQA2/IGHG1/MASP2/CD79A/REG3G/MUC4/FGR/SYK/IGKV1-5/C3/CARD11/CFI/IKBKE/ITGB2/MYO1G/ZC3H12A/ARPC1B/NFKBIZ/ZAP70/PIK3CD/S100A14/C4A/C4BPA/VAV2/FCGR2B
Arousal vs Summer Active	GO:0030660	Golgi-associated vesicle membrane	CC	10/483	0.000408398	HLA-DRB1/HLA-DQB1/CD74/HLA-DQA2/HLA-G/HLA-C/SEC16B/HLA-A/HLA-B/SREBF1
Arousal vs Summer Active	GO:0002708	positive regulation of lymphocyte mediated immunity	BP	12/483	0.000436609	CD40/SLAMF6/HLA-G/HLA-C/C3/TAP2/RSAD2/HLA-A/HLA-B/TRAF2/VAV1/B2M
Arousal vs Summer Active	GO:0002274	myeloid leukocyte activation	BP	26/483	0.000560222	UBD/BATF2/SIGLEC14/CHIT1/FGR/PI4K2A/SYK/IRF4/AOC1/CD53/LAT/ENPP3/CEACAM6/HPSE/ITGB2/HVCN1/LRMP/ACLY/PIK3CD/DOK3/CX3CL1/GLA/ANXA3/CSF1/SBNO2/UNC13D
Arousal vs Summer Active	GO:0002711	positive regulation of T cell mediated immunity	BP	8/483	0.000560222	HLA-G/HLA-C/TAP2/RSAD2/HLA-A/HLA-B/TRAF2/B2M
Arousal vs Summer Active	GO:0001562	response to protozoan	BP	6/483	0.000560222	CD40/BATF2/IRF4/IRF8/CCDC88B/BCL3
Arousal vs Summer Active	GO:0016064	immunoglobulin mediated immune response	BP	6/483	0.000560222	HLA-DRB1/HLA-DQB1/CD74/IL13RA2/BCL3/FCGR2B
Arousal vs Summer Active	GO:0042590	antigen processing and presentation of exogenous peptide antigen via MHC class I	BP	6/483	0.000560222	TAP1/HLA-G/HLA-C/TAP2/HLA-A/HLA-B
Arousal vs Summer Active	GO:0042832	defense response to protozoan	BP	6/483	0.000560222	CD40/BATF2/IRF4/IRF8/CCDC88B/BCL3
Arousal vs Summer Active	GO:0002819	regulation of adaptive immune response	BP	16/483	0.000637058	CD40/HLA-G/HLA-C/C3/JAK3/TAP2/RSAD2/ZC3H12A/HLA-A/HLA-B/ADCY7/TRAF2/NFKBIZ/C4BPA/B2M/FCGR2B
Arousal vs Summer Active	GO:0001912	positive regulation of leukocyte mediated cytotoxicity	BP	8/483	0.00065484	SLAMF6/HLA-G/HLA-C/TAP2/HLA-A/HLA-B/VAV1/B2M
Arousal vs Summer Active	GO:0045088	regulation of innate immune response	BP	25/483	0.000667862	MUC5B/NLRC5/SLAMF6/REG3G/MUC4/FGR/GBP5/HLA-G/USP18/ZBP1/SYK/IRF4/CARD11/IKBKE/ITGB2/TAP2/RSAD2/ERAP1/HLA-A/HLA-B/VAV1/S100A14/GPATCH3/PARP14/FCGR2B
Arousal vs Summer Active	GO:0002822	regulation of adaptive immune response based on somatic recombination of immune receptors built from immunoglobulin superfamily domains	BP	15/483	0.000675487	CD40/HLA-G/HLA-C/C3/JAK3/TAP2/RSAD2/ZC3H12A/HLA-A/HLA-B/TRAF2/NFKBIZ/C4BPA/B2M/FCGR2B
Arousal vs Summer Active	GO:0031348	negative regulation of defense response	BP	17/483	0.000746745	HLA-DRB1/NLRC5/HLA-G/ENPP3/TAP2/ZC3H12A/HLA-A/HLA-B/ADCY7/TRIM38/IFIT1/ABCD1/CX3CL1/GPATCH3/PARP14/FCGR2B/C1QTNF12
Arousal vs Summer Active	GO:0001916	positive regulation of T cell mediated cytotoxicity	BP	6/483	0.000784057	HLA-G/HLA-C/TAP2/HLA-A/HLA-B/B2M
Arousal vs Summer Active	GO:0002768	immune response-regulating cell surface receptor signaling pathway	BP	21/483	0.00103862	MUC5B/HLA-DRB1/HLA-DQB1/HLA-DQA2/IGHG1/CD79A/CD40/MUC4/FGR/HLA-G/SYK/IGKV1-5/CARD11/MYO1G/ZC3H12A/ARPC1B/NFKBIZ/ZAP70/PIK3CD/VAV2/FCGR2B
Arousal vs Summer Active	GO:0050892	intestinal absorption	BP	6/483	0.0011638	CD36/ABCG8/ABCG5/NPC1L1/MOGAT2/F11R
Arousal vs Summer Active	GO:0002706	regulation of lymphocyte mediated immunity	BP	14/483	0.0012238	CD40/SLAMF6/HLA-G/HLA-C/C3/TAP2/RSAD2/HLA-A/HLA-B/TRAF2/VAV1/C4BPA/B2M/FCGR2B
Arousal vs Summer Active	GO:0002764	immune response-regulating signaling pathway	BP	25/483	0.00127982	MUC5B/HLA-DRB1/HLA-DQB1/HLA-DQA2/IGHG1/CD79A/CD40/REG3G/MUC4/FGR/HLA-G/SYK/IGKV1-5/CARD11/IKBKE/ITGB2/MYO1G/ZC3H12A/ARPC1B/NFKBIZ/ZAP70/PIK3CD/S100A14/VAV2/FCGR2B
Arousal vs Summer Active	GO:0001910	regulation of leukocyte mediated cytotoxicity	BP	9/483	0.00135393	SLAMF6/HLA-G/HLA-C/TAP2/HLA-A/HLA-B/VAV1/B2M/FCGR2B
Arousal vs Summer Active	GO:0016324	apical plasma membrane	CC	22/483	0.00139483	NAALADL1/CPO/SLC22A13/CD36/CYP4F2/ABCG8/SAPCD2/ABCG5/ENPP3/CEACAM6/NPC1L1/SLC5A12/SLC23A1/CLCA4/SLC23A2/ABCC2/PTPRH/SLC22A5/CD34/AMN/SLC34A3/ATP8B1
Arousal vs Summer Active	GO:0002698	negative regulation of immune effector process	BP	13/483	0.00140653	IL13RA2/HLA-G/ENPP3/JAK3/TAP2/ZC3H12A/HLA-A/HLA-B/TRIM38/IFIT1/C4BPA/GPATCH3/FCGR2B
Arousal vs Summer Active	GO:0045087	innate immune response	BP	26/483	0.00153432	CD180/IGHG1/MASP2/NLRC5/SLAMF6/IFI27L2/SIGLEC14/FGR/IFI6/LY86/ZBP1/SYK/MX1/C3/JAK3/CFI/RARRES2/HLA-B/TRIM38/PIK3CD/C4A/CSF1/C4BPA/PARP14/TNFAIP8L2/TRIM25
Arousal vs Summer Active	GO:0002709	regulation of T cell mediated immunity	BP	9/483	0.00153432	HLA-G/HLA-C/TAP2/RSAD2/HLA-A/HLA-B/TRAF2/B2M/FCGR2B
Arousal vs Summer Active	GO:0070663	regulation of leukocyte proliferation	BP	17/483	0.00204411	HLA-DRB1/HLA-DQB1/HLA-DMB/CD74/PLA2G2D/CD40/HLA-G/SYK/ENPP3/JAK3/CARD11/CCDC88B/SDC4/ZAP70/EFNB1/CSF1/FCGR2B
Arousal vs Summer Active	GO:0001961	positive regulation of cytokine-mediated signaling pathway	BP	8/483	0.00210115	CD74/NLRC5/ZBP1/IKBKE/C1QTNF4/TRAF2/CSF1/PARP14
Arousal vs Summer Active	GO:0031343	positive regulation of cell killing	BP	8/483	0.00210115	SLAMF6/HLA-G/HLA-C/TAP2/HLA-A/HLA-B/VAV1/B2M
Arousal vs Summer Active	GO:0032653	regulation of interleukin-10 production	BP	7/483	0.00210115	HLA-DRB1/IRF4/JAK3/CD83/BCL3/CD34/FCGR2B
Arousal vs Summer Active	GO:0002429	immune response-activating cell surface receptor signaling pathway	BP	19/483	0.0022162	MUC5B/HLA-DRB1/HLA-DQB1/HLA-DQA2/IGHG1/CD79A/MUC4/FGR/SYK/IGKV1-5/CARD11/MYO1G/ZC3H12A/ARPC1B/NFKBIZ/ZAP70/PIK3CD/VAV2/FCGR2B
Arousal vs Summer Active	GO:0002757	immune response-activating signal transduction	BP	23/483	0.00245237	MUC5B/HLA-DRB1/HLA-DQB1/HLA-DQA2/IGHG1/CD79A/REG3G/MUC4/FGR/SYK/IGKV1-5/CARD11/IKBKE/ITGB2/MYO1G/ZC3H12A/ARPC1B/NFKBIZ/ZAP70/PIK3CD/S100A14/VAV2/FCGR2B
Arousal vs Summer Active	GO:0001911	negative regulation of leukocyte mediated cytotoxicity	BP	5/483	0.00264257	HLA-G/TAP2/HLA-A/HLA-B/FCGR2B
Arousal vs Summer Active	GO:0031342	negative regulation of cell killing	BP	5/483	0.00264257	HLA-G/TAP2/HLA-A/HLA-B/FCGR2B
Arousal vs Summer Active	GO:0002824	positive regulation of adaptive immune response based on somatic recombination of immune receptors built from immunoglobulin superfamily domains	BP	11/483	0.00282013	CD40/HLA-G/HLA-C/C3/TAP2/RSAD2/HLA-A/HLA-B/TRAF2/NFKBIZ/B2M
Arousal vs Summer Active	GO:0031341	regulation of cell killing	BP	9/483	0.00326818	SLAMF6/HLA-G/HLA-C/TAP2/HLA-A/HLA-B/VAV1/B2M/FCGR2B
Arousal vs Summer Active	GO:0002704	negative regulation of leukocyte mediated immunity	BP	8/483	0.00346011	IL13RA2/HLA-G/JAK3/TAP2/HLA-A/HLA-B/C4BPA/FCGR2B
Arousal vs Summer Active	GO:0060760	positive regulation of response to cytokine stimulus	BP	8/483	0.00346011	CD74/NLRC5/ZBP1/IKBKE/C1QTNF4/TRAF2/CSF1/PARP14
Arousal vs Summer Active	GO:0006959	humoral immune response	BP	14/483	0.00357833	HLA-DRB1/PAX5/HLA-DQB1/IGHG1/MASP2/REG3G/IGKV1-5/C3/CD83/CFI/RARRES2/BCL3/C4A/C4BPA
Arousal vs Summer Active	GO:0098797	plasma membrane protein complex	CC	30/483	0.00378755	HLA-DRB1/HLA-DMA/HLA-DQB1/HLA-DMB/CD74/HLA-DQA2/ITGAD/HLA-DOB/PIK3R5/CD79A/CD40/ABCG8/HLA-G/HLA-C/ABCG5/SYK/FCHO1/GNA15/ABHD6/ITGB2/HLA-A/HLA-B/TRAF2/ZAP70/PDZD3/ACVR1B/CASP10/KCNAB2/B2M/KCNF1
Arousal vs Summer Active	GO:0008233	peptidase activity	MF	34/483	0.00395417	NAALADL1/CPO/PRSS56/IGHG1/MASP2/NAPSA/PSMB9/CHRND/YOD1/USP18/CASP14/XPNPEP2/IGKV1-5/F3/CFI/MME/PM20D1/MYRF/ERAP1/ZC3H12A/GGH/CLCA4/BMP1/PSMB8/ACE/OTUD3/C4A/CTSS/ST14/CASP1/PCSK7/CASP10/LAP3/ABHD17B
Arousal vs Summer Active	GO:0002449	lymphocyte mediated immunity	BP	8/483	0.00395417	HLA-DRB1/HLA-DQB1/CD74/IL13RA2/HLA-G/MYO1G/BCL3/FCGR2B
Arousal vs Summer Active	GO:0032944	regulation of mononuclear cell proliferation	BP	16/483	0.00395417	HLA-DRB1/HLA-DQB1/HLA-DMB/CD74/PLA2G2D/CD40/HLA-G/SYK/JAK3/CARD11/CCDC88B/SDC4/ZAP70/EFNB1/CSF1/FCGR2B
Arousal vs Summer Active	GO:0002694	regulation of leukocyte activation	BP	29/483	0.00395417	HLA-DRB1/HLA-DQB1/HLA-DMB/CD74/PLA2G2D/IGHG1/IL13RA2/CD40/TESPA1/FGR/HLA-G/SYK/IRF4/LAT/ENPP3/JAK3/CD83/CARD11/ITGB2/CCDC88B/ZC3H12A/SHPK/SDC4/NFKBIZ/ZAP70/EFNB1/CX3CL1/UNC13D/FCGR2B
Arousal vs Summer Active	GO:0005319	lipid transporter activity	MF	14/483	0.00395417	MTTP/PLSCR3/ABCG8/MFSD2A/ABCG5/GLTPD2/GRAMD1A/OSBPL1A/GLTP/SLC27A4/OSBPL3/ABCD1/ATP8B1/STARD3
Arousal vs Summer Active	GO:0009615	response to virus	BP	19/483	0.00395417	ISG15/CD40/NLRC5/GBP1/VWCE/IFI27L2/FGR/IFI6/MX1/IFI44L/IKBKE/IFNAR2/ISG20/RSAD2/ZC3H12A/BCL3/IFIT1/UNC13D/TRIM25
Arousal vs Summer Active	GO:0002366	leukocyte activation involved in immune response	BP	25/483	0.00395417	CD180/SIGLEC14/CHIT1/FGR/PI4K2A/SYK/AOC1/CD53/LAT/ENPP3/CEACAM6/HPSE/SEMA4A/ITGB2/HVCN1/LRMP/BCL3/ACLY/PIK3CD/DOK3/GLA/ANXA3/SBNO2/UNC13D/FCGR2B
Arousal vs Summer Active	GO:0002821	positive regulation of adaptive immune response	BP	11/483	0.00395417	CD40/HLA-G/HLA-C/C3/TAP2/RSAD2/HLA-A/HLA-B/TRAF2/NFKBIZ/B2M
Arousal vs Summer Active	GO:0042269	regulation of natural killer cell mediated cytotoxicity	BP	6/483	0.00411235	SLAMF6/HLA-G/TAP2/HLA-A/HLA-B/VAV1
Arousal vs Summer Active	GO:0050777	negative regulation of immune response	BP	13/483	0.00412149	HLA-DRB1/IL13RA2/NLRC5/HLA-G/ENPP3/JAK3/TAP2/ZC3H12A/HLA-A/HLA-B/C4BPA/PARP14/FCGR2B
Arousal vs Summer Active	GO:0006954	inflammatory response	BP	23/483	0.00439649	CD180/HLA-DRB1/CIITA/PLA2G2D/SERPINA1/REG3G/GBP5/LY86/LY75/LAT/C3/SIGLEC1/NDST1/ITGB2/CCL16/RARRES2/NFKBIZ/PIK3CD/C4A/CX3CL1/CSF1/FCGR2B/IL17RE
Arousal vs Summer Active	GO:0050863	regulation of T cell activation	BP	20/483	0.00447593	HLA-DRB1/HLA-DQB1/HLA-DMB/CD74/PLA2G2D/TESPA1/HLA-G/SYK/IRF4/LAT/JAK3/CD83/CARD11/CCDC88B/ZC3H12A/SDC4/NFKBIZ/ZAP70/EFNB1/FCGR2B
Arousal vs Summer Active	GO:0002263	cell activation involved in immune response	BP	25/483	0.00457244	CD180/SIGLEC14/CHIT1/FGR/PI4K2A/SYK/AOC1/CD53/LAT/ENPP3/CEACAM6/HPSE/SEMA4A/ITGB2/HVCN1/LRMP/BCL3/ACLY/PIK3CD/DOK3/GLA/ANXA3/SBNO2/UNC13D/FCGR2B
Arousal vs Summer Active	GO:0008610	lipid biosynthetic process	BP	31/483	0.00496382	CYP11A1/ASAH2/CD74/PLA2G2D/AGMO/DHRS9/CYP2C18/MFSD2A/FAXDC2/PI4K2A/EMG1/MOGAT1/PLA2G4F/NPC1L1/MBOAT7/ALPI/ABHD1/OSBPL1A/ACLY/PHOSPHO1/PCYT2/OSBPL3/LPIN2/CYP27A1/ABCD1/PIK3CD/LPCAT3/MOGAT2/CERS4/SREBF1/STARD3
Arousal vs Summer Active	GO:0006869	lipid transport	BP	19/483	0.00496382	APOL6/PLA2G2D/CD36/MTTP/PLSCR3/ABCG8/MFSD2A/ABCG5/GLTPD2/PLA2G12B/PLA2G4F/NPC1L1/GLTP/SLC27A4/ABCD1/XKR9/ATP8B1/STARD3/STOML1
Arousal vs Summer Active	GO:0002715	regulation of natural killer cell mediated immunity	BP	6/483	0.00496382	SLAMF6/HLA-G/TAP2/HLA-A/HLA-B/VAV1
Arousal vs Summer Active	GO:0051180	vitamin transport	BP	6/483	0.00496382	SLC22A13/GC/SLC19A3/SLC23A1/SLC23A2/AMN
Arousal vs Summer Active	GO:0009897	external side of plasma membrane	CC	18/483	0.00518304	HLA-DRB1/CD74/IGHG1/IL13RA2/CD79A/CD40/HLA-G/HLA-C/ENPP3/CD83/ITGB2/HLA-A/HLA-B/CD34/P4HB/B2M/IL2RG/FCGR2B
Arousal vs Summer Active	GO:0002495	antigen processing and presentation of peptide antigen via MHC class II	BP	9/483	0.00518304	HLA-DRB1/HLA-DMA/HLA-DQB1/HLA-DMB/CD74/HLA-DQA2/HLA-DOB/OSBPL1A/FCGR2B
Arousal vs Summer Active	GO:0002504	antigen processing and presentation of peptide or polysaccharide antigen via MHC class II	BP	9/483	0.00518304	HLA-DRB1/HLA-DMA/HLA-DQB1/HLA-DMB/CD74/HLA-DQA2/HLA-DOB/OSBPL1A/FCGR2B
Arousal vs Summer Active	GO:0004497	monooxygenase activity	MF	9/483	0.00518304	CYP11A1/CYP1A2/AGMO/CYP4F2/CYP2C18/FAXDC2/CYP2S1/CYP27A1/FMO4
Arousal vs Summer Active	GO:0019886	antigen processing and presentation of exogenous peptide antigen via MHC class II	BP	9/483	0.00518304	HLA-DRB1/HLA-DMA/HLA-DQB1/HLA-DMB/CD74/HLA-DQA2/HLA-DOB/OSBPL1A/FCGR2B
Arousal vs Summer Active	GO:0002275	myeloid cell activation involved in immune response	BP	21/483	0.00518304	SIGLEC14/CHIT1/FGR/PI4K2A/SYK/AOC1/CD53/LAT/ENPP3/CEACAM6/HPSE/ITGB2/HVCN1/LRMP/ACLY/PIK3CD/DOK3/GLA/ANXA3/SBNO2/UNC13D
Arousal vs Summer Active	GO:0042742	defense response to bacterium	BP	13/483	0.00522875	IGHG1/GNLY/ISG15/GBP1/REG3G/FGR/SYK/SERPINE1/IRF8/RARRES2/BCL3/S100A14/ANXA3
Arousal vs Summer Active	GO:0042277	peptide binding	MF	18/483	0.00596404	HLA-DRB1/HLA-DQB1/CD74/HLA-DQA2/HLA-G/HLA-C/CCKAR/KDELR3/PTGDR2/MME/ITGB2/CST3/ERAP1/HLA-A/HLA-B/PPIC/ACHE/FCGR2B
Arousal vs Summer Active	GO:0031349	positive regulation of defense response	BP	21/483	0.00596404	MUC5B/NLRC5/SLAMF6/REG3G/MUC4/GBP5/HLA-G/ZBP1/SYK/SERPINE1/C3/CARD11/IKBKE/ITGB2/RSAD2/IL17RC/VAV1/NFKBIZ/ACE/S100A14/CX3CL1
Arousal vs Summer Active	GO:0090482	vitamin transmembrane transporter activity	MF	5/483	0.00596404	SLC22A13/GC/SLC19A3/SLC23A1/SLC23A2
Arousal vs Summer Active	GO:0070011	peptidase activity, acting on L-amino acid peptides	MF	32/483	0.00644036	NAALADL1/CPO/PRSS56/IGHG1/MASP2/NAPSA/PSMB9/CHRND/YOD1/USP18/CASP14/XPNPEP2/IGKV1-5/F3/CFI/MME/ERAP1/ZC3H12A/GGH/CLCA4/BMP1/PSMB8/ACE/OTUD3/C4A/CTSS/ST14/CASP1/PCSK7/CASP10/LAP3/ABHD17B
Arousal vs Summer Active	GO:0030662	coated vesicle membrane	CC	10/483	0.00714574	HLA-DRB1/HLA-DQB1/CD74/HLA-DQA2/HLA-G/HLA-C/SEC16B/HLA-A/HLA-B/SREBF1
Arousal vs Summer Active	GO:0022600	digestive system process	BP	7/483	0.0078743	CD36/ABCG8/MUC4/ABCG5/NPC1L1/MOGAT2/F11R
Arousal vs Summer Active	GO:0050670	regulation of lymphocyte proliferation	BP	15/483	0.00918805	HLA-DRB1/HLA-DQB1/HLA-DMB/CD74/PLA2G2D/CD40/HLA-G/SYK/JAK3/CARD11/CCDC88B/SDC4/ZAP70/EFNB1/FCGR2B
Arousal vs Summer Active	GO:0097530	granulocyte migration	BP	8/483	0.00940572	SYK/DAPK2/ITGB2/CCL16/IL17RC/VAV1/PIK3CD/CX3CL1
Arousal vs Summer Active	GO:0002521	leukocyte differentiation	BP	19/483	0.00965488	UBD/PLA2G2D/CD79A/SLAMF6/BATF2/IRF4/JAK3/CARD11/SEMA4A/RSAD2/BCL3/VAV1/PIK3CD/CSF1/EPHA2/B2M/SBNO2/FCGR2B/DLL4

## Sheet: Table S7
Table S7. KEGG and Reactome pathways enriched in DEGs identified in each pairwise comparison of states.
"Up-regulated DEGs"
Comparisons	ID	Description	GeneRatio	p.adjust	geneID
Arousal vs Torpor	R-HSA-2142753	Arachidonic acid metabolism	6/87	0.00149297	ALOX12/CYP1B1/GGT1/HPGD/PTGIS/PTGS2
Winter Active vs Arousal	hsa00053	Ascorbate and aldarate metabolism	4/69	0.00265452	RGN/UGT2A1/UGT2A2/UGT2A3
Winter Active vs Torpor	hsa00830	Retinol metabolism	8/107	1.09942e-05	ALDH1A1/CYP2C18/LRAT/UGT1A1/UGT1A10/UGT1A3/UGT2A2/UGT2A3
Winter Active vs Torpor	hsa00053	Ascorbate and aldarate metabolism	6/107	1.09942e-05	RGN/UGT1A1/UGT1A10/UGT1A3/UGT2A2/UGT2A3
Winter Active vs Torpor	R-HSA-211859	Biological oxidations	13/134	0.000113366	ACY3/ALDH1A1/CYP27A1/CYP2C18/CYP2J2/CYP2W1/GGT1/MAT2A/UGT1A1/UGT1A10/UGT1A3/UGT2A2/UGT2A3
Winter Active vs Torpor	R-HSA-156588	Glucuronidation	5/134	0.000113366	UGT1A1/UGT1A10/UGT1A3/UGT2A2/UGT2A3
Winter Active vs Torpor	hsa00040	Pentose and glucuronate interconversions	5/107	0.00108433	UGT1A1/UGT1A10/UGT1A3/UGT2A2/UGT2A3
Winter Active vs Torpor	hsa05204	Chemical carcinogenesis	6/107	0.00350166	CYP2C18/UGT1A1/UGT1A10/UGT1A3/UGT2A2/UGT2A3
Winter Active vs Torpor	hsa00860	Porphyrin and chlorophyll metabolism	5/107	0.00642466	UGT1A1/UGT1A10/UGT1A3/UGT2A2/UGT2A3
Winter Active vs Torpor	hsa00140	Steroid hormone biosynthesis	5/107	0.00758587	UGT1A1/UGT1A10/UGT1A3/UGT2A2/UGT2A3
Winter Active vs Torpor	hsa00982	Drug metabolism - cytochrome P450	5/107	0.00758587	UGT1A1/UGT1A10/UGT1A3/UGT2A2/UGT2A3
Winter Active vs Torpor	hsa04975	Fat digestion and absorption	5/107	0.00899878	ABCG8/FABP2/NPC1L1/PLA2G2A/PNLIPRP2
Torpor vs Summer Active	R-HSA-381426	Regulation of Insulin-like Growth Factor (IGF) transport and uptake by Insulin-like Growth Factor Binding Proteins (IGFBPs)	9/124	0.00714759	APOA1/CCN1/FGA/IGF2/IGFBP6/IGFBP7/KNG1/MSLN/VGF
"Down-regulated DEGs"
Comparisons	ID	Description	GeneRatio	p.adjust	geneID
Torpor vs Summer Active	hsa05330	Allograft rejection	8/234	7.92842e-05	GZMB/HLA-DMA/HLA-DMB/HLA-DOB/HLA-DQB1/HLA-DRB1/HLA-G/PRF1
Torpor vs Summer Active	hsa05332	Graft-versus-host disease	8/234	7.92842e-05	GZMB/HLA-DMA/HLA-DMB/HLA-DOB/HLA-DQB1/HLA-DRB1/HLA-G/PRF1
Torpor vs Summer Active	hsa05320	Autoimmune thyroid disease	8/234	0.000106437	GZMB/HLA-DMA/HLA-DMB/HLA-DOB/HLA-DQB1/HLA-DRB1/HLA-G/PRF1
Torpor vs Summer Active	hsa04658	Th1 and Th2 cell differentiation	14/234	0.000106437	CD3D/DLL4/FOS/HLA-DMA/HLA-DMB/HLA-DOB/HLA-DQB1/HLA-DRB1/IL12RB1/IL2RG/JAG1/JAK3/MAPK13/NFKBIA
Torpor vs Summer Active	hsa04940	Type I diabetes mellitus	8/234	0.000293114	GZMB/HLA-DMA/HLA-DMB/HLA-DOB/HLA-DQB1/HLA-DRB1/HLA-G/PRF1
Torpor vs Summer Active	hsa05150	Staphylococcus aureus infection	10/234	0.000293114	C3/C4A/CFI/DEFA1/HLA-DMA/HLA-DMB/HLA-DOB/HLA-DQB1/HLA-DRB1/MASP2
Torpor vs Summer Active	hsa04659	Th17 cell differentiation	14/234	0.000432765	CD3D/FOS/HLA-DMA/HLA-DMB/HLA-DOB/HLA-DQB1/HLA-DRB1/IL12RB1/IL21R/IL27RA/IL2RG/JAK3/MAPK13/NFKBIA
Torpor vs Summer Active	hsa05145	Toxoplasmosis	14/234	0.000640429	BAD/BIRC3/CIITA/CYCS/HLA-DMA/HLA-DMB/HLA-DOB/HLA-DQB1/HLA-DRB1/IL10RA/ITGA6/MAPK13/NFKBIA/SOCS1
Torpor vs Summer Active	hsa05322	Systemic lupus erythematosus	8/234	0.00153939	C3/C4A/C9/HLA-DMA/HLA-DMB/HLA-DOB/HLA-DQB1/HLA-DRB1
Torpor vs Summer Active	hsa04640	Hematopoietic cell lineage	11/234	0.0017054	CD37/CD3D/CD5/CD7/HLA-DMA/HLA-DMB/HLA-DOB/HLA-DQB1/HLA-DRB1/ITGA6/MME
Torpor vs Summer Active	hsa05310	Asthma	5/234	0.0017054	HLA-DMA/HLA-DMB/HLA-DOB/HLA-DQB1/HLA-DRB1
Torpor vs Summer Active	hsa05140	Leishmaniasis	10/234	0.00225631	C3/FOS/HLA-DMA/HLA-DMB/HLA-DOB/HLA-DQB1/HLA-DRB1/MAPK13/NCF4/NFKBIA
Torpor vs Summer Active	hsa05166	Human T-cell leukemia virus 1 infection	20/234	0.00225631	BUB1B/CCNE2/CD3D/CDC20/E2F2/FOS/FOSL1/HLA-DMA/HLA-DMB/HLA-DOB/HLA-DQB1/HLA-DRB1/HLA-G/IL2RG/JAK3/MAP2K2/NFATC4/NFKBIA/PIK3CD/SLC25A5
Torpor vs Summer Active	hsa00983	Drug metabolism - other enzymes	9/234	0.00225631	CES1/DPYD/DUT/GSTM4/GSTT2B/RRM2/UGT2A3/UPB1/UPP1
Torpor vs Summer Active	hsa00240	Pyrimidine metabolism	9/234	0.00248874	CTPS1/DPYD/DUT/ENPP3/ENTPD8/NT5E/RRM2/UPB1/UPP1
Torpor vs Summer Active	hsa05321	Inflammatory bowel disease (IBD)	8/234	0.00355153	HLA-DMA/HLA-DMB/HLA-DOB/HLA-DQB1/HLA-DRB1/IL12RB1/IL21R/IL2RG
Torpor vs Summer Active	hsa04975	Fat digestion and absorption	7/234	0.0048629	FABP2/MOGAT2/MTTP/NPC1L1/PLA2G2D/PNLIPRP2/SLC27A4
Torpor vs Summer Active	hsa04210	Apoptosis	14/234	0.00541716	BAD/BIRC3/BIRC5/CAPN2/CASP2/CTSW/CYCS/DDIT3/FOS/GZMB/MAP2K2/NFKBIA/PIK3CD/PRF1
Torpor vs Summer Active	hsa05169	Epstein-Barr virus infection	17/234	0.00875164	CCNE2/CD3D/CYCS/E2F2/ENTPD8/HLA-DMA/HLA-DMB/HLA-DOB/HLA-DQB1/HLA-DRB1/HLA-G/IFNAR2/ISG15/JAK3/MAPK13/NFKBIA/PIK3CD
Torpor vs Summer Active	hsa05416	Viral myocarditis	8/234	0.00875164	CYCS/HLA-DMA/HLA-DMB/HLA-DOB/HLA-DQB1/HLA-DRB1/HLA-G/PRF1
Torpor vs Summer Active	hsa01524	Platinum drug resistance	9/234	0.00976271	ATP7B/BAD/BIRC3/BIRC5/CYCS/GSTM4/GSTT2B/PIK3CD/TOP2A
Winter Active vs Torpor	R-HSA-140877	Formation of Fibrin Clot (Clotting Cascade)	7/63	2.12673e-07	A2M/F13B/F3/FGA/FGB/KNG1/SERPINC1
Winter Active vs Torpor	R-HSA-114608	Platelet degranulation	11/63	2.96588e-07	A2M/AHSG/ALB/APOA1/FGA/FGB/ITIH3/KNG1/MMRN1/TF/TGFB1
Winter Active vs Torpor	R-HSA-76005	Response to elevated platelet cytosolic Ca2+	11/63	3.07716e-07	A2M/AHSG/ALB/APOA1/FGA/FGB/ITIH3/KNG1/MMRN1/TF/TGFB1
Winter Active vs Torpor	R-HSA-381426	Regulation of Insulin-like Growth Factor (IGF) transport and uptake by Insulin-like Growth Factor Binding Proteins (IGFBPs)	9/63	4.98884e-06	AHSG/ALB/APOA1/FGA/GOLM1/IGFBP2/KNG1/SERPINC1/TF
Winter Active vs Torpor	R-HSA-76002	Platelet activation, signaling and aggregation	12/63	1.36972e-05	A2M/AHSG/ALB/APOA1/DGKQ/FGA/FGB/ITIH3/KNG1/MMRN1/TF/TGFB1
Winter Active vs Torpor	R-HSA-8957275	Post-translational protein phosphorylation	8/63	2.07835e-05	AHSG/ALB/APOA1/FGA/GOLM1/KNG1/SERPINC1/TF
Winter Active vs Torpor	hsa04610	Complement and coagulation cascades	7/46	6.51368e-05	A2M/F13B/F3/FGA/FGB/KNG1/SERPINC1
Winter Active vs Torpor	R-HSA-109582	Hemostasis	15/63	0.000236975	A2M/AHSG/ALB/APOA1/DGKQ/F13B/F3/FGA/FGB/ITIH3/KNG1/MMRN1/SERPINC1/TF/TGFB1
Winter Active vs Torpor	R-HSA-140875	Common Pathway of Fibrin Clot Formation	4/63	0.000272563	F13B/FGA/FGB/SERPINC1
Winter Active vs Torpor	R-HSA-2173782	Binding and Uptake of Ligands by Scavenger Receptors	5/63	0.000330139	ALB/APOA1/HP/HPX/HSPH1
Winter Active vs Torpor	R-HSA-140837	Intrinsic Pathway of Fibrin Clot Formation	3/63	0.00357704	A2M/KNG1/SERPINC1
Winter Active vs Summer Active	hsa04612	Antigen processing and presentation	10/99	5.14605e-07	CIITA/HLA-A/HLA-B/HLA-DMB/HLA-DQA2/HLA-DQB1/HLA-DRB1/HLA-G/PSME2/TAP1
Winter Active vs Summer Active	hsa05330	Allograft rejection	7/99	1.76854e-06	HLA-A/HLA-B/HLA-DMB/HLA-DQA2/HLA-DQB1/HLA-DRB1/HLA-G
Winter Active vs Summer Active	hsa05332	Graft-versus-host disease	7/99	1.76854e-06	HLA-A/HLA-B/HLA-DMB/HLA-DQA2/HLA-DQB1/HLA-DRB1/HLA-G
Winter Active vs Summer Active	hsa05320	Autoimmune thyroid disease	7/99	2.83614e-06	HLA-A/HLA-B/HLA-DMB/HLA-DQA2/HLA-DQB1/HLA-DRB1/HLA-G
Winter Active vs Summer Active	hsa04940	Type I diabetes mellitus	7/99	8.26678e-06	HLA-A/HLA-B/HLA-DMB/HLA-DQA2/HLA-DQB1/HLA-DRB1/HLA-G
Winter Active vs Summer Active	R-HSA-913531	Interferon Signaling	13/118	0.000209081	CIITA/GBP1/HLA-A/HLA-B/HLA-DQA2/HLA-DQB1/HLA-DRB1/HLA-G/IFNAR2/IRF4/ISG20/UBA7/UBE2L6
Winter Active vs Summer Active	R-HSA-877300	Interferon gamma signaling	9/118	0.000209081	CIITA/GBP1/HLA-A/HLA-B/HLA-DQA2/HLA-DQB1/HLA-DRB1/HLA-G/IRF4
Winter Active vs Summer Active	hsa04640	Hematopoietic cell lineage	8/99	0.000483352	CD36/CD7/HLA-DMB/HLA-DQA2/HLA-DQB1/HLA-DRB1/IL4R/ITGA3
Winter Active vs Summer Active	hsa05416	Viral myocarditis	7/99	0.000483352	HLA-A/HLA-B/HLA-DMB/HLA-DQA2/HLA-DQB1/HLA-DRB1/HLA-G
Winter Active vs Summer Active	hsa05322	Systemic lupus erythematosus	6/99	0.000570806	C3/C4A/HLA-DMB/HLA-DQA2/HLA-DQB1/HLA-DRB1
Winter Active vs Summer Active	hsa04145	Phagosome	10/99	0.000720089	C3/CD36/HLA-A/HLA-B/HLA-DMB/HLA-DQA2/HLA-DQB1/HLA-DRB1/HLA-G/TAP1
Winter Active vs Summer Active	hsa05169	Epstein-Barr virus infection	12/99	0.000737714	ENTPD8/HLA-A/HLA-B/HLA-DMB/HLA-DQA2/HLA-DQB1/HLA-DRB1/HLA-G/IFNAR2/IKBKE/SYK/TAP1
Winter Active vs Summer Active	hsa05310	Asthma	4/99	0.000737714	HLA-DMB/HLA-DQA2/HLA-DQB1/HLA-DRB1
Winter Active vs Summer Active	hsa05321	Inflammatory bowel disease (IBD)	6/99	0.0011531	HLA-DMB/HLA-DQA2/HLA-DQB1/HLA-DRB1/IL2RG/IL4R
Winter Active vs Summer Active	hsa05150	Staphylococcus aureus infection	6/99	0.00140323	C3/C4A/HLA-DMB/HLA-DQA2/HLA-DQB1/HLA-DRB1
Winter Active vs Summer Active	hsa05167	Kaposi sarcoma-associated herpesvirus infection	10/99	0.00320167	C3/HLA-A/HLA-B/HLA-G/IFNAR2/IKBKE/MAP2K2/PIK3R5/SYK/TICAM1
Winter Active vs Summer Active	hsa04975	Fat digestion and absorption	5/99	0.00327537	CD36/DGAT1/MTTP/PNLIPRP2/SLC27A4
Winter Active vs Summer Active	hsa05164	Influenza A	9/99	0.00434578	CIITA/HLA-DMB/HLA-DQA2/HLA-DQB1/HLA-DRB1/IFNAR2/IKBKE/MAP2K2/TICAM1
Winter Active vs Summer Active	hsa05168	Herpes simplex virus 1 infection	14/99	0.00439774	C3/HLA-A/HLA-B/HLA-DMB/HLA-DQA2/HLA-DQB1/HLA-DRB1/HLA-G/IFNAR2/IKBKE/SYK/TAP1/TICAM1/TNFRSF14
Winter Active vs Summer Active	hsa04659	Th17 cell differentiation	7/99	0.0091926	HLA-DMB/HLA-DQA2/HLA-DQB1/HLA-DRB1/IL2RG/IL4R/IRF4
Arousal vs Torpor	R-HSA-140877	Formation of Fibrin Clot (Clotting Cascade)	5/82	0.00134956	A2M/F13B/F3/FGA/FGB
Arousal vs Torpor	hsa04610	Complement and coagulation cascades	7/74	0.00161623	A2M/CR2/F13B/F3/FGA/FGB/SERPINA1
Arousal vs Torpor	R-HSA-114608	Platelet degranulation	8/82	0.00362426	A2M/AHSG/ALB/FGA/FGB/ITIH3/SERPINA1/TF
Arousal vs Torpor	R-HSA-76005	Response to elevated platelet cytosolic Ca2+	8/82	0.00362426	A2M/AHSG/ALB/FGA/FGB/ITIH3/SERPINA1/TF
Arousal vs Summer Active	hsa04612	Antigen processing and presentation	17/246	2.28475e-10	B2M/CD74/CIITA/CTSS/HLA-A/HLA-B/HLA-C/HLA-DMA/HLA-DMB/HLA-DOB/HLA-DQA2/HLA-DQB1/HLA-DRB1/HLA-G/RFX5/TAP1/TAP2
Arousal vs Summer Active	hsa05330	Allograft rejection	11/246	1.19851e-08	CD40/HLA-A/HLA-B/HLA-C/HLA-DMA/HLA-DMB/HLA-DOB/HLA-DQA2/HLA-DQB1/HLA-DRB1/HLA-G
Arousal vs Summer Active	hsa05320	Autoimmune thyroid disease	11/246	3.10648e-08	CD40/HLA-A/HLA-B/HLA-C/HLA-DMA/HLA-DMB/HLA-DOB/HLA-DQA2/HLA-DQB1/HLA-DRB1/HLA-G
Arousal vs Summer Active	hsa05332	Graft-versus-host disease	10/246	1.52991e-07	HLA-A/HLA-B/HLA-C/HLA-DMA/HLA-DMB/HLA-DOB/HLA-DQA2/HLA-DQB1/HLA-DRB1/HLA-G
Arousal vs Summer Active	R-HSA-909733	Interferon alpha/beta signaling	15/325	3.2435e-07	HLA-A/HLA-B/HLA-C/HLA-G/IFI6/IFIT1/IFNAR2/IRF4/IRF8/ISG15/ISG20/MX1/PSMB8/RSAD2/USP18
Arousal vs Summer Active	R-HSA-913531	Interferon Signaling	26/325	3.2435e-07	B2M/CIITA/GBP1/GBP5/HLA-A/HLA-B/HLA-C/HLA-DQA2/HLA-DQB1/HLA-DRB1/HLA-G/IFI6/IFIT1/IFNAR2/IRF4/IRF8/ISG15/ISG20/MX1/PSMB8/RSAD2/TRIM25/TRIM38/UBA7/UBE2L6/USP18
Arousal vs Summer Active	hsa04940	Type I diabetes mellitus	10/246	2.78799e-06	HLA-A/HLA-B/HLA-C/HLA-DMA/HLA-DMB/HLA-DOB/HLA-DQA2/HLA-DQB1/HLA-DRB1/HLA-G
Arousal vs Summer Active	hsa04975	Fat digestion and absorption	11/246	2.78799e-06	ABCG5/ABCG8/CD36/FABP2/MOGAT2/MTTP/NPC1L1/PLA2G12B/PLA2G2D/PNLIPRP2/SLC27A4
Arousal vs Summer Active	hsa05150	Staphylococcus aureus infection	12/246	5.44422e-06	C3/C4A/CFI/FCGR2B/HLA-DMA/HLA-DMB/HLA-DOB/HLA-DQA2/HLA-DQB1/HLA-DRB1/ITGB2/MASP2
Arousal vs Summer Active	hsa05310	Asthma	7/246	5.44422e-06	CD40/HLA-DMA/HLA-DMB/HLA-DOB/HLA-DQA2/HLA-DQB1/HLA-DRB1
Arousal vs Summer Active	hsa05416	Viral myocarditis	12/246	1.60593e-05	CD40/HLA-A/HLA-B/HLA-C/HLA-DMA/HLA-DMB/HLA-DOB/HLA-DQA2/HLA-DQB1/HLA-DRB1/HLA-G/ITGB2
Arousal vs Summer Active	hsa05169	Epstein-Barr virus infection	23/246	2.62189e-05	B2M/CD40/ENTPD8/HLA-A/HLA-B/HLA-C/HLA-DMA/HLA-DMB/HLA-DOB/HLA-DQA2/HLA-DQB1/HLA-DRB1/HLA-G/IFNAR2/IKBKE/ISG15/JAK3/MAPK13/PIK3CD/SYK/TAP1/TAP2/TRAF2
Arousal vs Summer Active	R-HSA-877300	Interferon gamma signaling	15/325	2.65767e-05	B2M/CIITA/GBP1/GBP5/HLA-A/HLA-B/HLA-C/HLA-DQA2/HLA-DQB1/HLA-DRB1/HLA-G/IRF4/IRF8/TRIM25/TRIM38
Arousal vs Summer Active	hsa04514	Cell adhesion molecules (CAMs)	18/246	3.81182e-05	CD34/CD40/CLDN15/F11R/HLA-A/HLA-B/HLA-C/HLA-DMA/HLA-DMB/HLA-DOB/HLA-DQA2/HLA-DQB1/HLA-DRB1/HLA-G/ICAM2/ITGB2/SDC4/SIGLEC1
Arousal vs Summer Active	hsa04640	Hematopoietic cell lineage	13/246	7.51284e-05	CD34/CD36/CD37/CD7/CSF1/HLA-DMA/HLA-DMB/HLA-DOB/HLA-DQA2/HLA-DQB1/HLA-DRB1/IL4R/MME
Arousal vs Summer Active	hsa05340	Primary immunodeficiency	9/246	7.81848e-05	CD40/CD79A/CIITA/IL2RG/JAK3/RFX5/TAP1/TAP2/ZAP70
Arousal vs Summer Active	R-HSA-198933	Immunoregulatory interactions between a Lymphoid and a non-Lymphoid cell	14/325	0.000130065	B2M/C3/CD34/CD40/CLEC2D/FCGR2B/HLA-A/HLA-B/HLA-C/HLA-G/ICAM2/ITGB2/SIGLEC1/SLAMF6
Arousal vs Summer Active	hsa04650	Natural killer cell mediated cytotoxicity	14/246	0.000147464	HLA-A/HLA-B/HLA-C/HLA-G/ICAM2/IFNAR2/ITGB2/LAT/PIK3CD/SH3BP2/SYK/VAV1/VAV2/ZAP70
Arousal vs Summer Active	hsa04145	Phagosome	17/246	0.000147464	C3/CD36/CTSS/FCGR2B/HLA-A/HLA-B/HLA-C/HLA-DMA/HLA-DMB/HLA-DOB/HLA-DQA2/HLA-DQB1/HLA-DRB1/HLA-G/ITGB2/TAP1/TAP2
Arousal vs Summer Active	hsa05322	Systemic lupus erythematosus	9/246	0.000147464	C3/C4A/CD40/HLA-DMA/HLA-DMB/HLA-DOB/HLA-DQA2/HLA-DQB1/HLA-DRB1
Arousal vs Summer Active	hsa04658	Th1 and Th2 cell differentiation	13/246	0.000231821	DLL4/HLA-DMA/HLA-DMB/HLA-DOB/HLA-DQA2/HLA-DQB1/HLA-DRB1/IL2RG/IL4R/JAK3/LAT/MAPK13/ZAP70
Arousal vs Summer Active	R-HSA-983170	Antigen Presentation: Folding, assembly and peptide loading of class I MHC	8/325	0.00027094	B2M/ERAP1/HLA-A/HLA-B/HLA-C/HLA-G/TAP1/TAP2
Arousal vs Summer Active	hsa04659	Th17 cell differentiation	14/246	0.000285253	HLA-DMA/HLA-DMB/HLA-DOB/HLA-DQA2/HLA-DQB1/HLA-DRB1/IL21R/IL2RG/IL4R/IRF4/JAK3/LAT/MAPK13/ZAP70
Arousal vs Summer Active	hsa05321	Inflammatory bowel disease (IBD)	9/246	0.000635936	HLA-DMA/HLA-DMB/HLA-DOB/HLA-DQA2/HLA-DQB1/HLA-DRB1/IL21R/IL2RG/IL4R
Arousal vs Summer Active	hsa02010	ABC transporters	8/246	0.00219796	ABCC12/ABCC2/ABCC5/ABCD1/ABCG5/ABCG8/TAP1/TAP2
Arousal vs Summer Active	hsa04610	Complement and coagulation cascades	10/246	0.00286098	C3/C4A/C4BPA/CFI/F13B/F3/ITGB2/MASP2/SERPINA1/SERPINE1
Arousal vs Summer Active	hsa05152	Tuberculosis	16/246	0.00286098	C3/CASP10/CD74/CIITA/CTSS/FCGR2B/HLA-DMA/HLA-DMB/HLA-DOB/HLA-DQA2/HLA-DQB1/HLA-DRB1/ITGB2/MAPK13/RFX5/SYK
Arousal vs Summer Active	hsa00830	Retinol metabolism	7/246	0.0038241	BCO1/CYP1A2/CYP2C18/CYP2S1/DHRS9/UGT2A2/UGT2A3
Arousal vs Summer Active	hsa04672	Intestinal immune network for IgA production	7/246	0.00448252	CD40/HLA-DMA/HLA-DMB/HLA-DOB/HLA-DQA2/HLA-DQB1/HLA-DRB1
Arousal vs Summer Active	hsa05140	Leishmaniasis	9/246	0.00772667	C3/HLA-DMA/HLA-DMB/HLA-DOB/HLA-DQA2/HLA-DQB1/HLA-DRB1/ITGB2/MAPK13

## Sheet: Table S8
Table S8. Summary of Reactome pathways and GO terms enriched in DEGs in each WGCNA module.
Modules	ID	Description	GeneRatio	p.adjust	geneID
AS-M1	GO:0051301	BP cell division	17/145	0.000866861	BIRC5/TOP2A/CDT1/CCNB1/SPECC1L/BUB1B/CDCA3/CCNF/CKS1B/ZBTB16/CCNE2/CDC20/KNL1/KIF11/CCNB2/UBE2C/CDCA2
AS-M1	GO:1902850	BP microtubule cytoskeleton organization involved in mitosis	8/145	0.00245445	BIRC5/NUSAP1/AURKB/KIF4A/MYBL2/CDC20/KIF11/CENPA
AS-M1	GO:0000295	MF adenine nucleotide transmembrane transporter activity	4/145	0.00397644	SLC25A5/SLC25A24/SLC25A42/SLC25A4
AS-M1	GO:0005346	MF purine ribonucleotide transmembrane transporter activity	4/145	0.00397644	SLC25A5/SLC25A24/SLC25A42/SLC25A4
AS-M1	GO:0015216	MF purine nucleotide transmembrane transporter activity	4/145	0.0045555	SLC25A5/SLC25A24/SLC25A42/SLC25A4
AS-M1	GO:0051783	BP regulation of nuclear division	10/145	0.00649158	BIRC5/NUSAP1/AURKB/CDT1/CCNB1/BUB1B/CCNF/CCNE2/CDC20/KIF11
AS-M1	GO:0015215	MF nucleotide transmembrane transporter activity	4/145	0.00807109	SLC25A5/SLC25A24/SLC25A42/SLC25A4
AS-M1	R-HSA-69278	Cell Cycle, Mitotic	18/100	0.0019141	AURKB/BIRC5/BUB1B/CCNB1/CCNB2/CCNE2/CDC20/CDT1/CENPA/CENPM/CKS1B/E2F2/KNL1/MYBL2/PKMYT1/RRM2/TOP2A/UBE2C
AS-M1	R-HSA-2500257	Resolution of Sister Chromatid Cohesion	9/100	0.0019141	AURKB/BIRC5/BUB1B/CCNB1/CCNB2/CDC20/CENPA/CENPM/KNL1
AS-M1	R-HSA-156711	Polo-like kinase mediated events	4/100	0.00421064	CCNB1/CCNB2/MYBL2/PKMYT1
AS-M1	R-HSA-69618	Mitotic Spindle Checkpoint	8/100	0.00421064	AURKB/BIRC5/BUB1B/CDC20/CENPA/CENPM/KNL1/UBE2C
AS-M1	R-HSA-69620	Cell Cycle Checkpoints	12/100	0.00421064	AURKB/BIRC5/BUB1B/CCNB1/CCNB2/CCNE2/CDC20/CENPA/CENPM/KNL1/PKMYT1/UBE2C
AS-M1	R-HSA-141424	Amplification of signal from the kinetochores	7/100	0.00737177	AURKB/BIRC5/BUB1B/CDC20/CENPA/CENPM/KNL1
AS-M1	R-HSA-141444	Amplification of signal from unattached kinetochores via a MAD2 inhibitory signal	7/100	0.00737177	AURKB/BIRC5/BUB1B/CDC20/CENPA/CENPM/KNL1
AS-M1	R-HSA-5663220	RHO GTPases Activate Formins	8/100	0.00830227	AURKB/BIRC5/BUB1B/CDC20/CENPA/CENPM/EVL/KNL1
TP-M9	GO:0072376	BP protein activation cascade	4/82	0.000798586	FGB/FGA/A2M/F13B
TP-M9	R-HSA-381426	Regulation of Insulin-like Growth Factor (IGF) transport and uptake by Insulin-like Growth Factor Binding Proteins (IGFBPs)	7/57	0.00132708	AHSG/ALB/CSF1/CST3/FGA/IGFBP6/TF
TP-M9	R-HSA-114608	Platelet degranulation	7/57	0.00171631	A2M/AHSG/ALB/FGA/FGB/ITIH3/TF
TP-M9	R-HSA-76005	Response to elevated platelet cytosolic Ca2+	7/57	0.00171631	A2M/AHSG/ALB/FGA/FGB/ITIH3/TF
TP-M9	R-HSA-140877	Formation of Fibrin Clot (Clotting Cascade)	4/57	0.00171631	A2M/F13B/FGA/FGB
TP-M9	R-HSA-8957275	Post-translational protein phosphorylation	6/57	0.00171631	AHSG/ALB/CSF1/CST3/FGA/TF
TP-M9	R-HSA-2173782	Binding and Uptake of Ligands by Scavenger Receptors	4/57	0.0050709	ALB/HP/HPX/SCARB1
TP-M9	R-HSA-140875	Common Pathway of Fibrin Clot Formation	3/57	0.00677574	F13B/FGA/FGB
TP-M9	R-HSA-76002	Platelet activation, signaling and aggregation	8/57	0.00693341	A2M/AHSG/ALB/DGKQ/FGA/FGB/ITIH3/TF
TP-M10	R-HSA-381426	Regulation of Insulin-like Growth Factor (IGF) transport and uptake by Insulin-like Growth Factor Binding Proteins (IGFBPs)	10/148	0.00531803	APOA1/CCN1/GOLM1/IGF2/IGFBP2/IGFBP7/KNG1/KTN1/MSLN/VGF

## Sheet: Table S9
Table S9. Details of DEGs included in PPI network of module TP-M9 associated with Torpor.
Protein names	Gene names	Degree of connection (K)	Module Membership (MM)	log2FoldChange of Torpor vs Active	Average log2CPM across samples
AHSG	AHSG	12	0.789053	5.72796	2.01601
ALB	ALB	12	0.832159	2.81884	5.59179
FGA	FGA	11	0.83175	4.06767	1.65881
TF	TF	7	0.836623	4.19418	3.17442
FGB	FGB	7	0.801437	4.84351	2.37156
CST3	CST3	6	0.678708	0.775029	8.55404
A2M	A2M	6	0.721153	1.18397	3.07716
HPX	HPX	6	0.905352	3.98057	2.76925
HP	HP	6	0.734887	2.66273	2.35381
CSF1	CSF1	5	0.673126	1.19994	3.24313
ITIH3	ITIH3	5	0.736302	1.39591	2.44228
F13B	F13B	4	0.601888	0.733424	2.24897
FETUB	FETUB	4	0.81924	4.12205	1.39022
HSPA1A	HSPA1	2	0.440772	2.07206	10.1964
CPS1	CPS1	2	0.83877	1.8618	2.56714
HSPB1	HSPB1	2	0.5297	2.51184	6.90169
FKBP4	FKBP4	1	0.341546	1.90064	6.34993
ACHE	ACHE	1	0.613991	0.814992	5.27854
ALDH18A1	ALDH18A1	1	0.553819	0.825567	3.90526

## Sheet: Table S10
Table S10. Details of DEGs included in PPI network of module TP-M10 associated with Torpor.
Networks	Protein names	Gene names	Degree of connection (K)	Module Membership (MM)	log2FoldChange of Torpor vs Active	Average log2CPM across samples
Network-1	TFF3	TFF3	1	0.745089	2.10425	8.9713
Network-1	AGR2	AGR2	2	0.511637	2.35111	7.70113
Network-1	ID2	ID2	1	0.57747	2.16114	7.26263
Network-1	GPC1	GPC1	2	0.547531	2.55146	6.41952
Network-1	SMARCA5	SMARCA5	4	0.474637	1.84574	6.24166
Network-1	LY6G6C	LY6G6C	1	0.307501	1.02138	6.07979
Network-1	POSTN	POSTN	1	0.54947	2.22373	6.05461
Network-1	CHGA	CHGA	3	0.240548	1.74639	6.03832
Network-1	KTN1	KTN1	7	0.78406	1.95942	5.89608
Network-1	CCL21	CCL21	7	0.462151	3.15304	5.84018
Network-1	CCK	CCK	6	0.531774	2.32242	5.54928
Network-1	TEX264	TEX264	2	0.691237	2.01447	5.31318
Network-1	GOLM1	GOLM1	7	0.329788	1.15967	4.72004
Network-1	HIST2H2AA3	Hist2h2aa3	3	0.823981	4.18429	4.68503
Network-1	CPE	CPE	1	0.525715	2.01395	4.67377
Network-1	ANXA1	ANXA1	10	0.470136	1.88309	4.64228
Network-1	EDN1	EDN1	6	0.651715	3.90974	4.24554
Network-1	BGN	BGN	3	0.283289	1.35085	4.09548
Network-1	CBX4	CBX4	2	0.216158	1.01088	4.052
Network-1	RXFP4	RXFP4	7	0.429221	2.04979	4.04361
Network-1	HIST1H1D	HIST1H1D	2	0.727694	2.41007	3.80157
Network-1	IGF2	IGF2	4	0.782143	3.34153	3.80052
Network-1	APOA1	APOA1	8	0.565291	3.12854	3.73066
Network-1	MYC	MYC	5	0.4616	1.53278	3.46201
Network-1	UCHL5	UCHL5	1	0.458043	2.43961	3.46052
Network-1	PROM1	PROM1	1	0.50494	2.00924	3.42639
Network-1	KNG1	KNG1	20	0.511351	2.32739	3.40873
Network-1	GPR17	GPR17	10	0.456275	3.05406	3.36211
Network-1	ERCC1	ERCC1	2	0.563091	2.10353	3.34875
Network-1	RUVBL2	RUVBL2	4	0.624807	2.0102	3.33873
Network-1	CDC23	CDC23	1	0.638981	2.01297	3.33202
Network-1	HIST1H2BM	Hist1h2bm	5	0.747066	2.75797	3.28229
Network-1	IGFBP7	IGFBP7	8	0.744335	3.05091	3.24918
Network-1	MUC1	MUC1	2	0.768277	3.92735	3.2358
Network-1	TAF1D	TAF1D	2	0.432558	2.028	3.14691
Network-1	CYR61	CCN1	7	0.732472	2.38416	3.12379
Network-1	IGFBP2	IGFBP2	1	0.349204	1.97649	3.07346
Network-1	CFAP97	CFAP97	1	0.704667	1.96498	2.97539
Network-1	GALNT5	GALNT5	1	0.715464	3.5728	2.95204
Network-1	WISP1	CCN4	1	0.577102	2.45851	2.87379
Network-1	PMS1	PMS1	2	0.543351	2.90454	2.33261
Network-1	FFAR2	Ffar2	5	0.382987	1.64007	2.27314
Network-1	RXFP3	RXFP3	7	0.316271	2.07158	2.25208
Network-1	VGF	VGF	7	0.547858	2.72783	2.06556
Network-1	SSTR2	SSTR2	8	0.654821	3.77776	1.96557
Network-1	RMI1	RMI1	1	0.544262	2.19879	1.94255
Network-1	DRD2	DRD2	7	0.483848	2.01462	1.86475
Network-1	MSLN	MSLN	9	0.607573	3.04415	1.44168
Network-2	FTH1	FTH1	1	0.521535	2.00109	10.8374
Network-2	HSPA8	HSPA8	10	0.789127	2.6409	10.2115
Network-2	PTGES3	PTGES3	4	0.655555	2.1112	7.09797
Network-2	PLIN2	PLIN2	2	0.30468	1.49821	5.27507
Network-2	SNRPC	SNRPC	4	0.806907	2.09979	5.24637
Network-2	PMPCB	PMPCB	1	0.736831	2.04635	5.13215
Network-2	HSPE1	HSPE1	2	0.660755	2.09728	4.93124
Network-2	RNPC3	RNPC3	2	0.670847	2.39888	4.85766
Network-2	HNRNPH3	HNRNPH3	1	0.595279	2.24855	4.79169
Network-2	DGAT2	DGAT2	1	0.59304	2.05116	4.5489
Network-2	DNAJB2	DNAJB2	2	0.503859	1.9893	4.47542
Network-2	CDC37L1	CDC37L1	1	0.542358	1.92342	3.86902
Network-2	CSTF2T	CSTF2T	3	0.792326	2.22221	3.86289
Network-2	C11orf73	HIKESHI	2	0.747237	2.16516	3.63583
Network-2	PPIL6	PPIL6	3	0.560441	1.9936	2.44432
Network-2	CLPB	CLPB	5	0.603277	2.27283	2.32065
Network-2	WDR25	WDR25	1	0.654282	2.54062	1.82188
Network-2	DNAJC28	DNAJC28	1	0.575266	2.73085	1.64511

## Sheet: Table S11
Table S11. Details of DEGs included in PPI network of module AS-M1 associated with Arousal.
Protein names	Gene names	Degree of connection (K)	Module Membership (MM)	log2FC of Arousal vs Torpor	Average log2CPM across samples
SLC25A5	SLC25A5	3	0.896948	2.34	10.1477
CS	CS	4	0.535451	1.98	8.83898
SLC25A24	SLC25A24	2	0.749624	2.19	8.03479
NFKBIA	NFKBIA	1	0.923327	1.2594	7.0497
EFNA2	EFNA2	2	0.731134	1.72	6.28018
CYCS	CYCS	6	0.532948	1.92	6.21244
ZBTB16	ZBTB16	4	0.755083	3.63	5.94595
SLC25A4	SLC25A4	4	0.561763	1.71	5.83063
CHDH	CHDH	1	0.552758	1.91	5.42815
PKMYT1	PKMYT1	16	0.604087	1.38	5.15269
RPIA	RPIA	1	0.359338	1.43	4.57921
SEMA3C	SEMA3C	1	0.598374	2.18	4.35801
E2F2	E2F2	5	0.632019	2.15	3.37526
KIT	KIT	2	0.522147	1.59	3.29487
TSPAN12	TSPAN12	1	0.492184	2.18	3.19156
CCNE2	CCNE2	12	0.703892	3.21	3.08461
CKS1B	CKS1B	18	0.751624	2.14	2.9643
PMAIP1	PMAIP1	1	0.518948	1.88	2.84969
TOP2A	TOP2A	24	0.823401	4.29	2.22973
MYBL2	MYBL2	16	0.848866	3.37	2.17048
UBE2C	UBE2C	23	0.583754	2.04	1.92685
KIF19	kif19	2	0.854559	4	1.85799
CKAP2	CKAP2	14	0.616706	3.14	1.68166
CCNB1	CCNB1	25	0.824859	4.27	1.58996
BIRC5	BIRC5	24	0.87035	3.75	1.53127
KIF11	KIF11	25	0.713832	2.1	1.4963
KIF4A	KIF4A	22	0.830507	2.47	1.44566
CDC20	CDC20	25	0.787455	2.62	1.39368
RRM2	RRM2	24	0.873534	3.85	1.3317
NUSAP1	NUSAP1	22	0.864419	3.76	0.902761
CDCA3	CDCA3	17	0.779091	4.83	0.864196
CDCA2	CDCA2	15	0.393376	1.58	0.845142
CENPM	CENPM	17	0.586143	1.56	0.768088
CCNB2	CCNB2	24	0.698593	2.72	0.67206
CASC5	KNL1	12	0.73162	1.94	0.531296
AURKB	AURKB	24	0.854931	5.36	0.355345
CCNF	CCNF	16	0.834272	2.39	0.180995
CDT1	CDT1	19	0.668683	1.7	0.101677
CENPA	CENPA	18	0.492647	2.88	0.043173
BUB1B	BUB1B	23	0.760056	4.24	-0.120601
SHCBP1	SHCBP1	15	0.642695	2.12	-0.374287

## Sheet: Table S12
Table S12. DEGs upregulated in winter Torpor relative to summer active that were shared by the three tissues (gut, liver and brain) in Rhinolophus ferrumequinum.
Upregulated DEGs in Torpor	Shared by tissues
PTGES3	Shared by gut and brain
AMY2A	Shared by gut and brain
UCHL5	Shared by gut and brain
RNPC3	Shared by gut and brain
NOL7	Shared by gut and brain
EBAG9	Shared by gut and brain
PDK1	Shared by gut and brain
ENOPH1	Shared by gut and brain
SLC1A1	Shared by gut and brain
NAA20	Shared by gut and brain
ZNF711	Shared by gut and brain
RAB27B	Shared by gut and brain
TYW5	Shared by gut and brain
CCK	Shared by gut and liver
CNDP1	Shared by gut and liver
CSRP2	Shared by gut and liver
WNT2B	Shared by gut and liver
MSLN	Shared by gut and liver
MGP	Shared by gut and liver
TXNIP	Shared by gut and liver
HSPB1	Shared by gut and liver
FOXF2	Shared by gut and liver
GADD45G	Shared by gut and liver
ZNF274	Shared by gut and liver
NPY1R	Shared by brain and liver
WASF1	Shared by brain and liver
HSPH1	Shared by brain and liver
SPARCL1	Shared by brain and liver
PTPRA	Shared by brain and liver
MAP1B	Shared by brain and liver
FAM49A	Shared by brain and liver
DNAJB4	Shared by brain and liver
WDFY3	Shared by brain and liver
CLEC12A	Shared by brain and liver
HSP90AA1	Shared by brain and liver
KIF21A	Shared by brain and liver
HSPA4L	Shared by brain and liver
CCDC88A	Shared by brain and liver
FAM49B	Shared by brain and liver
MYO5A	Shared by brain and liver
FAM115A	Shared by brain and liver
FAR1	Shared by brain and liver
TWF1	Shared by brain and liver
HSP90B1	Shared by brain and liver
EPB41L3	Shared by brain and liver
PHYHIPL	Shared by brain and liver
SFXN1	Shared by brain and liver
SERPINI1	Shared by brain and liver
ACTR3	Shared by brain and liver
RTN4	Shared by brain and liver
TRPC1	Shared by brain and liver
AGTPBP1	Shared by brain and liver
SLC2A13	Shared by brain and liver
GJA1	Shared by brain and liver
SLC39A10	Shared by brain and liver
KIF5A	Shared by brain and liver
